# Supplementary material for: Bacterial metabolic remodeling by convergent evolution unlocks nutrient availability after a host switch
Source: Sci Adv. 2026 Feb 6;12(6):eadw9419. doi: 10.1126/sciadv.adw9419 (PMC12880543; doi:10.1126/sciadv.adw9419)
Supplement: Supplementary file 2 — Tables S1 to S4 [file sciadv.adw9419_tables_s1_to_s4.zip]

Archive with 4 entries (4 files):
- adw9419_table_s1.xlsx
- adw9419_table_s2.xlsx
- adw9419_table_s3.xlsx
- adw9419_table_s4.xlsx
