# Supplementary material for: Bacterial metabolic remodeling by convergent evolution unlocks nutrient availability after a host switch
Source: Sci Adv. 2026 Feb 6;12(6):eadw9419. doi: 10.1126/sciadv.adw9419 (PMC12880543; doi:10.1126/sciadv.adw9419)
Supplement: Supplementary file 2 — Tables S1 to S4 [file sciadv.adw9419_tables_s1_to_s4.zip › adw9419_table_s1.xlsx]

## Sheet: Supp Table 1
Table S1: The S. aureus strains used for genotypic and phenotypic analysis. Includes all strain metadata, clotting phenotype, source of sequence data, and assembly metrics relevant to GWAS inclusion.
Strain Name	Genome File Name	Source	Host	Collection_date	Location	Site	Clonal Complex	Sequence Type	Clotting Phenotype	NCBI Project ID	Sequencing and Assembly Protocol	Assembly length (bp)	No. contigs	N50	L50	Total aligned length (bp, RF122)	Fraction Aligned (% RF122 bp)	Duplication ratio	Included in GWAS
AR828	8422_AR828_Bov_AR_ST1.fasta	Mastitis	Bovine	2011-10-01	Argentina	San Antonio, Santa Fe	1	1	Clot	PRJEB56111	https://doi.org/10.1073/pnas.2211217119	2729911	17	359167	2	2469786	89.862	1.002	1
AR829	8423_AR829_Bov_AR_ST1.fasta	Mastitis	Bovine	2011-09-01	Argentina	Rafaela, Santa Fe	1	1	Clot	PRJEB56111	https://doi.org/10.1073/pnas.2211217119	2725308	11	547242	2	2470126	89.872	1.002	1
AR834	8428_AR834_Bov_AR_ST1.fasta	Mastitis	Bovine	2011-07-01	Argentina	Rafaela, Santa Fe	1	1	Clot	PRJEB56111	https://doi.org/10.1073/pnas.2211217119	2731009	12	360322	2	2473688	89.981	1.002	1
AR835	8429_AR835_Bov_AR_ST1.fasta	Mastitis	Bovine	2011-07-01	Argentina	San Carlos, Santa Fe	1	1	Clot	PRJEB56111	https://doi.org/10.1073/pnas.2211217119	2686522	17	1356423	1	2466736	89.727	1.002	1
BR1	16600_BR1_Bov_BR_ST1.fasta	Mastitis	Bovine	2014	Brazil	Tambau	1	1	No Clot	PRJEB56111	https://doi.org/10.1073/pnas.2211217119	2754736	11	978949	2	2465894	89.791	1.001	1
CTH252	973_17_Bov_US_ST1.fasta	Milk	Bovine	1987	USA		1	1	No Clot	PRJEB56111	https://doi.org/10.1073/pnas.2211217119	2751571	41	143753	8	2443351	89.041	1.002	0
K185	12869_K185_Bov_KR_ST1.fasta	Mastitis	Bovine	2012	Korea	Chonnam	1	1	No Clot	PRJEB56111	https://doi.org/10.1073/pnas.2211217119	2740529	21	439041	3	2445673	88.973	1.002	1
SV32	12593_47914_Bov_SE_ST1.fasta		Bovine	1988-1995	Sweden		1	1	No Clot	PRJEB56111	https://doi.org/10.1073/pnas.2211217119	2717352	10	1406065	1	2450506	89.13	1.003	1
T48	12758_T48_Bov_DE_ST1.fasta		Bovine	1988-1995	Germany		1	1	No Clot	PRJEB56111	https://doi.org/10.1073/pnas.2211217119	2668576	12	1352360	1	2445254	88.957	1.002	1
VI 54658	973_03_Bov_NO_ST1.fasta	Bovine bulk milk	Bovine	2001	Norway	Sogn og Fjordane	1	1	No Clot	PRJEB56111	https://doi.org/10.1073/pnas.2211217119	2737613	42	107843	9	2458602	89.58	1.002	0
114	16630_BR31_Bov_BR_ST30.fasta	Mastitis	Bovine	2014	Brazil	São Carlos	30	30	No Clot	PRJEB56111	https://doi.org/10.1073/pnas.2211217119	2692829	42	161795	7	2333980	85.028	1.003	0
CTH4	973_16_Bov_US_ST30.fasta	Milk	Bovine	1987	USA		30	30	No Clot	PRJEB56111	https://doi.org/10.1073/pnas.2211217119	2757919	43	120636	8	2343114	85.408	1.002	0
CTH136	973_46_Bov_US_ST30.fasta	Milk	Bovine	1987	USA		30	30	No Clot	PRJEB56111	https://doi.org/10.1073/pnas.2211217119	2789491	61	92157	9	2351142	85.672	1.003	0
K32	8541_K32_Bov_KR_ST30.fasta	Mastitis	Bovine	2010	Korea	Gyungsangbuk: Farm 20	30	30	Clot	PRJEB56111	https://doi.org/10.1073/pnas.2211217119	2746311	38	171310	6	2359414	85.929	1.002	0
I10	12383_I10_Bov_IS_ST45.fasta		Bovine	1988-1995	Iceland		45	45	No Clot	PRJEB56111	https://doi.org/10.1073/pnas.2211217119	2770079	16	989452	2	2285140	83.254	1.001	1
SV44	12605_47254_Bov_SE_ST45.fasta		Bovine	1988-1995	Sweden		45	45	Clot	PRJEB56111	https://doi.org/10.1073/pnas.2211217119	2783103	24	602151	2	2291259	83.458	1.001	1
SV45	12606_47344_Bov_SE_ST45.fasta		Bovine	1988-1995	Sweden		45	45	No Clot	PRJEB56111	https://doi.org/10.1073/pnas.2211217119	2749383	19	602942	2	2283483	83.175	1.001	1
SV46	12607_47364_Bov_SE_ST45.fasta		Bovine	1988-1995	Sweden		45	45	Clot	PRJEB56111	https://doi.org/10.1073/pnas.2211217119	2773504	13	601100	2	2287530	83.322	1.001	1
T18	12728_T18_Bov_DE_ST45.fasta		Bovine	1988-1995	Germany		45	45	No Clot	PRJEB56111	https://doi.org/10.1073/pnas.2211217119	2693365	13	601960	2	2277629	82.979	1.001	1
CTH211	973_88_Bov_US_ST45.fasta	Milk	Bovine	1987	USA		45	45	No Clot	PRJEB56111	https://doi.org/10.1073/pnas.2211217119	2706031	27	197606	4	2276850	82.97	1.001	0
CTH160	973_93_Bov_US_ST45.fasta	TS	Bovine	1987	USA		45	45	No Clot	PRJEB56111	https://doi.org/10.1073/pnas.2211217119	2705791	29	167243	5	2274987	82.912	1.001	0
K173	8663_K173_Bov_KR_ST45.fasta	Mastitis	Bovine	2012	Korea	Choongnam: Farm 58	45	45	No Clot	PRJEB56111	https://doi.org/10.1073/pnas.2211217119	2743984	25	426870	3	2284891	83.227	1.001	1
K174	8664_K174_Bov_KR_ST45.fasta	Mastitis	Bovine	2012	Korea	Choongnam: Farm 58	45	45	No Clot	PRJEB56111	https://doi.org/10.1073/pnas.2211217119	2743076	23	426871	3	2285073	83.207	1.002	1
K175	8665_K175_Bov_KR_ST45.fasta	Mastitis	Bovine	2012	Korea	Choongnam: Farm 58	45	45	No Clot	PRJEB56111	https://doi.org/10.1073/pnas.2211217119	2744208	22	601042	2	2285262	83.207	1.002	1
1753-LR	12430_1753-LR_Bov_US_ST97.fasta		Bovine	1988-1995	USA		97	97	No Clot	PRJEB56111	https://doi.org/10.1073/pnas.2211217119	2780092	24	445329	3	2443256	88.912	1.002	1
1843-LF	12437_1843-LF_Bov_US_ST97.fasta		Bovine	1988-1995	USA		97	97	Clot	PRJEB56111	https://doi.org/10.1073/pnas.2211217119	2728417	24	258559	3	2447639	89.12	1.002	1
43S	12392_43S_Bov_IS_ST97.fasta		Bovine	1988-1995	Iceland		97	97	No Clot	PRJEB56111	https://doi.org/10.1073/pnas.2211217119	2736789	13	463149	3	2430760	88.514	1.001	1
47S	12396_47S_Bov_IS_ST97.fasta		Bovine	1988-1995	Iceland		97	97	No Clot	PRJEB56111	https://doi.org/10.1073/pnas.2211217119	2741458	14	509469	3	2449835	89.172	1.002	1
49S	12398_49S_Bov_IS_ST97.fasta		Bovine	1988-1995	Iceland		97	97	Clot	PRJEB56111	https://doi.org/10.1073/pnas.2211217119	2714500	24	274469	3	2452754	89.321	1.003	1
50S	12399_50S_Bov_IS_ST97.fasta		Bovine	1988-1995	Iceland		97	97	No Clot	PRJEB56111	https://doi.org/10.1073/pnas.2211217119	2750742	10	463269	3	2439926	88.84	1.001	1
51S	12400_51S_Bov_IS_ST97.fasta		Bovine	1988-1995	Iceland		97	97	Clot	PRJEB56111	https://doi.org/10.1073/pnas.2211217119	2719316	17	341632	3	2455448	89.363	1.002	1
52S	12401_52S_Bov_IS_ST97.fasta		Bovine	1988-1995	Iceland		97	97	Clot	PRJEB56111	https://doi.org/10.1073/pnas.2211217119	2773429	14	509173	3	2456937	89.423	1.002	1
A20	12351_A20_Bov_DK_ST97.fasta		Bovine	1988-1995	Denmark		97	97	Clot	PRJEB56111	https://doi.org/10.1073/pnas.2211217119	2719297	17	345741	3	2455079	89.357	1.002	1
A44	12375_A44_Bov_DK_ST97.fasta		Bovine	1988-1995	Denmark		97	97	Clot	PRJEB56111	https://doi.org/10.1073/pnas.2211217119	2715585	15	345554	3	2455658	89.368	1.002	1
AR802	8396_AR802_Bov_AR_ST97.fasta	Mastitis	Bovine	2003-07-01	Argentina	EEA/INTA Rafaela, Santa Fe	97	97	Clot	PRJEB56111	https://doi.org/10.1073/pnas.2211217119	2768436	13	684742	2	2427218	88.388	1.001	1
BR16	16615_BR16_Bov_BR_ST97.fasta	Mastitis	Bovine	2015	Brazil	Conchal	97	97	Clot	PRJEB56111	https://doi.org/10.1073/pnas.2211217119	2697366	18	250096	4	2443655	88.993	1.001	1
CH112	12550_CH112_Bov_CH_ST97.fasta		Bovine	1988-1995	Switzerland		97	97	Clot	PRJEB56111	https://doi.org/10.1073/pnas.2211217119	2801164	38	235808	4	2455609	89.355	1.003	1
CH338	12557_CH338_Bov_CH_ST97.fasta		Bovine	1988-1995	Switzerland		97	97	Clot	PRJEB56111	https://doi.org/10.1073/pnas.2211217119	2788792	40	252720	3	2454748	89.338	1.002	1
CH348	12561_CH348_Bov_CH_ST97.fasta		Bovine	1988-1995	Switzerland		97	97	No Clot	PRJEB56111	https://doi.org/10.1073/pnas.2211217119	2788328	38	252720	3	2455249	89.335	1.002	1
CH79	12531_CH79_Bov_CH_ST97.fasta		Bovine	1988-1995	Switzerland		97	97	Clot	PRJEB56111	https://doi.org/10.1073/pnas.2211217119	2763169	26	376074	3	2458752	89.517	1.002	1
Chile5	454_02_Bov_CL_ST97.fasta		Bovine		Chile		97	97	No Clot	PRJEB56111	https://doi.org/10.1073/pnas.2211217119	2527708	322	16474	47	2320399	84.592	1.008	0
CTH163	803_86_Bov_US_ST97.fasta		Bovine	1987	USA		97	97	Clot	PRJEB56111	https://doi.org/10.1073/pnas.2211217119	2696578	73	58842	16	2442675	89.002	1.003	0
CTH54	454_04_Bov_US_ST97.fasta		Bovine	1987	USA		97	97	Clot	PRJEB56111	https://doi.org/10.1073/pnas.2211217119	2620417	289	18603	45	2352293	85.753	1.006	0
E10	13586_E10_Bov_ZA_ST97.fasta	Mastitis	Bovine	Oct2013-Mar14	South Africa	KwaZulu-Natal	97	97	Clot	PRJEB56111	https://doi.org/10.1073/pnas.2211217119	2747973	19	349808	3	2451697	89.217	1.002	1
E12	12673_E12_Bov_GB_ST97.fasta		Bovine	1988-1995	England		97	97	Clot	PRJEB56111	https://doi.org/10.1073/pnas.2211217119	2778496	22	249818	5	2458042	89.479	1.002	1
E12	13588_E12_Bov_ZA_ST97.fasta	Mastitis	Bovine	Oct2013-Mar14	South Africa	KwaZulu-Natal	97	97	Clot	PRJEB56111	https://doi.org/10.1073/pnas.2211217119	2747796	19	349350	3	2451652	89.217	1.002	1
E13	13589_E13_Bov_ZA_ST97.fasta	Mastitis	Bovine	Oct2013-Mar14	South Africa	KwaZulu-Natal	97	97	Clot	PRJEB56111	https://doi.org/10.1073/pnas.2211217119	2747342	18	349422	3	2451605	89.205	1.002	1
E14	13590_E14_Bov_ZA_ST97.fasta	Mastitis	Bovine	Oct2013-Mar14	South Africa	KwaZulu-Natal	97	97	Clot	PRJEB56111	https://doi.org/10.1073/pnas.2211217119	2731384	21	316012	4	2439626	88.765	1.002	1
E15	12676_E15_Bov_GB_ST97.fasta		Bovine	1988-1995	England		97	97	Clot	PRJEB56111	https://doi.org/10.1073/pnas.2211217119	2852713	35	214602	6	2461880	89.599	1.003	1
E15	13591_E15_Bov_ZA_ST97.fasta	Mastitis	Bovine	Oct2013-Mar14	South Africa	KwaZulu-Natal	97	97	Clot	PRJEB56111	https://doi.org/10.1073/pnas.2211217119	2747772	19	349422	3	2451788	89.212	1.002	1
E16	13592_E16_Bov_ZA_ST97.fasta	Mastitis	Bovine	Oct2013-Mar14	South Africa	KwaZulu-Natal	97	97	Clot	PRJEB56111	https://doi.org/10.1073/pnas.2211217119	2748356	20	349814	3	2451683	89.207	1.002	1
E17	12678_E17_Bov_GB_ST97.fasta		Bovine	1988-1995	England		97	97	No Clot	PRJEB56111	https://doi.org/10.1073/pnas.2211217119	2698915	23	306869	4	2430127	88.51	1.002	1
E18	13594_E18_Bov_ZA_ST97.fasta	Mastitis	Bovine	Oct2013-Mar14	South Africa	KwaZulu-Natal	97	97	Clot	PRJEB56111	https://doi.org/10.1073/pnas.2211217119	2733245	21	349422	3	2439975	88.78	1.002	1
E19	13595_E19_Bov_ZA_ST97.fasta	Mastitis	Bovine	Oct2013-Mar14	South Africa	KwaZulu-Natal	97	97	Clot	PRJEB56111	https://doi.org/10.1073/pnas.2211217119	2747802	19	349814	3	2451823	89.212	1.002	1
E2	13578_E2_Bov_ZA_ST97.fasta	Mastitis	Bovine	Oct2013-Mar14	South Africa	KwaZulu-Natal	97	97	Clot	PRJEB56111	https://doi.org/10.1073/pnas.2211217119	2749137	19	349422	3	2451815	89.211	1.002	1
E20	13596_E20_Bov_ZA_ST97.fasta	Mastitis	Bovine	Oct2013-Mar14	South Africa	KwaZulu-Natal	97	97	Clot	PRJEB56111	https://doi.org/10.1073/pnas.2211217119	2732476	19	714364	2	2440039	88.781	1.002	1
E20	12681_E20_Bov_GB_ST97.fasta		Bovine	1988-1995	England		97	97	Clot	PRJEB56111	https://doi.org/10.1073/pnas.2211217119	2830107	20	381780	3	2458574	89.451	1.002	1
E21	12682_E21_Bov_GB_ST97.fasta		Bovine	1988-1995	England		97	97	No Clot	PRJEB56111	https://doi.org/10.1073/pnas.2211217119	2761220	18	509604	3	2448858	89.139	1.002	1
E21	13597_E21_Bov_ZA_ST97.fasta	Mastitis	Bovine	Oct2013-Mar14	South Africa	KwaZulu-Natal	97	97	Clot	PRJEB56111	https://doi.org/10.1073/pnas.2211217119	2746932	17	349350	3	2451522	89.207	1.002	1
E22	13598_E22_Bov_ZA_ST97.fasta	Mastitis	Bovine	Oct2013-Mar14	South Africa	KwaZulu-Natal	97	97	Clot	PRJEB56111	https://doi.org/10.1073/pnas.2211217119	2747793	18	349415	3	2451810	89.217	1.002	1
E23	13599_E23_Bov_ZA_ST97.fasta	Mastitis	Bovine	Oct2013-Mar14	South Africa	KwaZulu-Natal	97	97	Clot	PRJEB56111	https://doi.org/10.1073/pnas.2211217119	2748615	20	349422	3	2451460	89.2	1.002	1
E25	13601_E25_Bov_ZA_ST97.fasta	Mastitis	Bovine	Oct2013-Mar14	South Africa	KwaZulu-Natal	97	97	Clot	PRJEB56111	https://doi.org/10.1073/pnas.2211217119	2747521	20	349423	3	2451815	89.217	1.002	1
E27	12688_E27_Bov_GB_ST97.fasta		Bovine	1988-1995	England		97	97	No Clot	PRJEB56111	https://doi.org/10.1073/pnas.2211217119	2751345	21	341698	3	2458345	89.435	1.002	1
E27	13603_E27_Bov_ZA_ST97.fasta	Mastitis	Bovine	Oct2013-Mar14	South Africa	KwaZulu-Natal	97	97	Clot	PRJEB56111	https://doi.org/10.1073/pnas.2211217119	2747464	17	386283	3	2451823	89.223	1.002	1
E28	13604_E28_Bov_ZA_ST97.fasta	Mastitis	Bovine	Oct2013-Mar14	South Africa	KwaZulu-Natal	97	97	Clot	PRJEB56111	https://doi.org/10.1073/pnas.2211217119	2748323	18	349742	3	2451807	89.212	1.002	1
E29	12690_E29_Bov_GB_ST97.fasta		Bovine	1988-1995	England		97	97	Clot	PRJEB56111	https://doi.org/10.1073/pnas.2211217119	2780226	17	509787	3	2460578	89.533	1.002	1
E29	13605_E29_Bov_ZA_ST97.fasta	Mastitis	Bovine	Oct2013-Mar14	South Africa	KwaZulu-Natal	97	97	Clot	PRJEB56111	https://doi.org/10.1073/pnas.2211217119	2749161	20	349422	3	2451792	89.212	1.002	1
E3	12664_E3_Bov_GB_ST97.fasta		Bovine	1988-1995	England		97	97	No Clot	PRJEB56111	https://doi.org/10.1073/pnas.2211217119	2780310	40	234136	3	2454011	89.325	1.002	1
E30	13606_E30_Bov_ZA_ST97.fasta	Mastitis	Bovine	Oct2013-Mar14	South Africa	KwaZulu-Natal	97	97	Clot	PRJEB56111	https://doi.org/10.1073/pnas.2211217119	2748379	20	349278	3	2451789	89.212	1.002	1
E31	12692_E31_Bov_GB_ST97.fasta		Bovine	1988-1995	England		97	97	Clot	PRJEB56111	https://doi.org/10.1073/pnas.2211217119	2781832	22	271407	5	2455889	89.389	1.002	1
E33	12694_E33_Bov_GB_ST97.fasta		Bovine	1988-1995	England		97	97	Clot	PRJEB56111	https://doi.org/10.1073/pnas.2211217119	2809720	21	338938	3	2447094	89.054	1.002	1
E34	12695_E34_Bov_GB_ST97.fasta		Bovine	1988-1995	England		97	97	Clot	PRJEB56111	https://doi.org/10.1073/pnas.2211217119	2863704	36	161111	6	2445912	89.026	1.002	0
E36	12697_E36_Bov_GB_ST97.fasta		Bovine	1988-1995	England		97	97	Clot	PRJEB56111	https://doi.org/10.1073/pnas.2211217119	2809679	25	225282	5	2455421	89.388	1.002	1
E37	12698_E37_Bov_GB_ST97.fasta		Bovine	1988-1995	England		97	97	No Clot	PRJEB56111	https://doi.org/10.1073/pnas.2211217119	2744729	18	509602	3	2458035	89.443	1.002	1
E38	12699_E38_Bov_GB_ST97.fasta		Bovine	1988-1995	England		97	97	Clot	PRJEB56111	https://doi.org/10.1073/pnas.2211217119	2780971	28	249434	5	2455420	89.381	1.002	1
E4	13580_E4_Bov_ZA_ST97.fasta	Mastitis	Bovine	Oct2013-Mar14	South Africa	KwaZulu-Natal	97	97	Clot	PRJEB56111	https://doi.org/10.1073/pnas.2211217119	2736555	23	340742	3	2449200	89.127	1.002	1
E40	12701_E40_Bov_GB_ST97.fasta		Bovine	1988-1995	England		97	97	Clot	PRJEB56111	https://doi.org/10.1073/pnas.2211217119	2748018	20	299998	3	2455614	89.395	1.002	1
E48	12708_E48_Bov_GB_ST97.fasta		Bovine	1988-1995	England		97	97	Clot	PRJEB56111	https://doi.org/10.1073/pnas.2211217119	2789311	15	341703	3	2462544	89.613	1.002	1
E5	13581_E5_Bov_ZA_ST97.fasta	Mastitis	Bovine	Oct2013-Mar14	South Africa	KwaZulu-Natal	97	97	Clot	PRJEB56111	https://doi.org/10.1073/pnas.2211217119	2749294	21	349422	3	2451796	89.217	1.002	1
E6	12667_E6_Bov_GB_ST97.fasta		Bovine	1988-1995	England		97	97	Clot	PRJEB56111	https://doi.org/10.1073/pnas.2211217119	2762866	25	269796	4	2454400	89.335	1.002	1
E6	13582_E6_Bov_ZA_ST97.fasta	Mastitis	Bovine	Oct2013-Mar14	South Africa	KwaZulu-Natal	97	97	Clot	PRJEB56111	https://doi.org/10.1073/pnas.2211217119	2705510	19	349814	3	2451357	89.193	1.002	1
E7	13583_E7_Bov_ZA_ST97.fasta	Mastitis	Bovine	Oct2013-Mar14	South Africa	KwaZulu-Natal	97	97	Clot	PRJEB56111	https://doi.org/10.1073/pnas.2211217119	2748186	20	349742	3	2451797	89.212	1.002	1
E8	13584_E8_Bov_ZA_ST97.fasta	Mastitis	Bovine	Oct2013-Mar14	South Africa	KwaZulu-Natal	97	97	Clot	PRJEB56111	https://doi.org/10.1073/pnas.2211217119	2748057	18	349421	3	2451815	89.212	1.002	1
E9	13585_E9_Bov_ZA_ST97.fasta	Mastitis	Bovine	Oct2013-Mar14	South Africa	KwaZulu-Natal	97	97	Clot	PRJEB56111	https://doi.org/10.1073/pnas.2211217119	2747268	18	349814	3	2451538	89.207	1.002	1
F11	12622_F11_Bov_FI_ST97.fasta		Bovine	1988-1995	Finland		97	97	Clot	PRJEB56111	https://doi.org/10.1073/pnas.2211217119	2731615	18	341213	4	2459264	89.494	1.003	1
F19	12630_F19_Bov_FI_ST97.fasta		Bovine	1988-1995	Finland		97	97	Clot	PRJEB56111	https://doi.org/10.1073/pnas.2211217119	2737304	21	341155	4	2459645	89.507	1.003	1
F28	12639_F28_Bov_FI_ST97.fasta		Bovine	1988-1995	Finland		97	97	Clot	PRJEB56111	https://doi.org/10.1073/pnas.2211217119	2835560	22	314931	3	2462849	89.656	1.002	1
F3	12614_F3_Bov_FI_ST97.fasta		Bovine	1988-1996	Finland		97	97	Clot	PRJEB56111	https://doi.org/10.1073/pnas.2211217119	2801571	34	509604	3	2459137	89.498	1.003	1
F4	12615_F4_Bov_FI_ST97.fasta		Bovine	1988-2000	Finland		97	97	Clot	PRJEB56111	https://doi.org/10.1073/pnas.2211217119	2799422	25	393495	3	2458684	89.476	1.002	1
F40	12651_F40_Bov_FI_ST97.fasta		Bovine	1988-2001	Finland		97	97	Clot	PRJEB56111	https://doi.org/10.1073/pnas.2211217119	2765164	21	306834	3	2450353	89.222	1.002	1
F41	12652_F41_Bov_FI_ST97.fasta		Bovine	1988-2002	Finland		97	97	Clot	PRJEB56111	https://doi.org/10.1073/pnas.2211217119	2744506	18	413119	3	2455679	89.364	1.002	1
F43	12654_F43_Bov_FI_ST97.fasta		Bovine	1988-2004	Finland		97	97	Clot	PRJEB56111	https://doi.org/10.1073/pnas.2211217119	2760062	28	258819	3	2459761	89.526	1.003	1
F45	12656_F45_Bov_FI_ST97.fasta		Bovine	1988-2006	Finland		97	97	Clot	PRJEB56111	https://doi.org/10.1073/pnas.2211217119	2785713	22	509904	3	2463100	89.627	1.002	1
F47	12658_F47_Bov_FI_ST97.fasta		Bovine	1988-2007	Finland		97	97	Clot	PRJEB56111	https://doi.org/10.1073/pnas.2211217119	2755086	24	509548	3	2455688	89.371	1.002	1
F5	12616_F5_Bov_FI_ST97.fasta		Bovine	1988-2008	Finland		97	97	Clot	PRJEB56111	https://doi.org/10.1073/pnas.2211217119	2798321	24	509466	3	2458276	89.465	1.002	1
F50	12661_F50_Bov_FI_ST97.fasta		Bovine	1988-2009	Finland		97	97	Clot	PRJEB56111	https://doi.org/10.1073/pnas.2211217119	2766948	29	308397	3	2452546	89.259	1.002	1
I13	12386_I13_Bov_IS_ST97.fasta		Bovine	1988-1995	Iceland		97	97	No Clot	PRJEB56111	https://doi.org/10.1073/pnas.2211217119	2713079	17	389782	3	2447703	89.093	1.002	1
I17I	12390_I17I_Bov_IS_ST97.fasta		Bovine	1988-1995	Iceland		97	97	No Clot	PRJEB56111	https://doi.org/10.1073/pnas.2211217119	2754246	17	357271	3	2443780	88.986	1.002	1
I20	12389_I20_Bov_IS_ST97.fasta		Bovine	1988-1995	Iceland		97	97	Clot	PRJEB56111	https://doi.org/10.1073/pnas.2211217119	2764664	20	412836	3	2459218	89.509	1.002	1
I4	12379_I4_Bov_IS_ST97.fasta		Bovine	1988-1995	Iceland		97	97	Clot	PRJEB56111	https://doi.org/10.1073/pnas.2211217119	2714491	16	373215	3	2447299	89.081	1.002	1
I8	12382_I8_Bov_IS_ST97.fasta		Bovine	1988-1995	Iceland		97	97	No Clot	PRJEB56111	https://doi.org/10.1073/pnas.2211217119	2685639	18	463264	3	2430157	88.483	1.002	1
IL96	12485_IL96_Bov_IE_ST97.fasta		Bovine	1988-1995	Ireland		97	97	Clot	PRJEB56111	https://doi.org/10.1073/pnas.2211217119	2764386	21	286697	4	2450203	89.189	1.002	1
IL97	12486_IL97_Bov_IE_ST97.fasta		Bovine	1988-1995	Ireland		97	97	No Clot	PRJEB56111	https://doi.org/10.1073/pnas.2211217119	2706832	23	293002	3	2445422	89.021	1.002	1
IL98	12487_IL98_Bov_IE_ST97.fasta		Bovine	1988-1995	Ireland		97	97	Clot	PRJEB56111	https://doi.org/10.1073/pnas.2211217119	2758235	20	481793	3	2451376	89.257	1.002	1
IL99	12488_IL99_Bov_IE_ST97.fasta		Bovine	1988-1995	Ireland		97	97	Clot	PRJEB56111	https://doi.org/10.1073/pnas.2211217119	2814569	30	411273	3	2438409	88.789	1.002	1
JLCO1899	527_01_Bov_GB_ST97.fasta		Bovine	2003	United Kingdom		97	97	Clot	PRJEB56111	https://doi.org/10.1073/pnas.2211217119	2677047	116	40115	22	2422032	88.275	1.004	0
K215	13708_K215_Bov_KR_ST97.fasta	Mastitis	Bovine	2012	Korea	Chonnam	97	97	No Clot	PRJEB56111	https://doi.org/10.1073/pnas.2211217119	2723295	21	308017	3	2443480	88.956	1.002	1
LMA1166	454_08_Bov_FR_ST97.fasta	Mastitis	Bovine	1964	Paris		97	97	No Clot	PRJEB56111	https://doi.org/10.1073/pnas.2211217119	2601440	233	24867	36	2378860	86.716	1.005	0
N2	12762_N2_Bov_NO_ST97.fasta		Bovine	1988-1995	Norway		97	97	Clot	PRJEB56111	https://doi.org/10.1073/pnas.2211217119	2781551	24	238682	5	2447099	89.084	1.002	1
RF111	527_10_Bov_IE_ST97.fasta		Bovine		Ireland		97	97	No Clot	PRJEB56111	https://doi.org/10.1073/pnas.2211217119	2680865	132	39972	24	2436837	88.805	1.004	0
RF115	803_83_Bov_NA_ST97.fasta		Bovine				97	97	No Clot	PRJEB56111	https://doi.org/10.1073/pnas.2211217119	2707318	69	60150	15	2437597	88.832	1.002	0
RF116	803_82_Bov_NA_ST97.fasta		Bovine				97	97	No Clot	PRJEB56111	https://doi.org/10.1073/pnas.2211217119	2706625	75	63538	16	2435302	88.716	1.003	0
SV7	12568_KVSA-7_Bov_SE_ST97.fasta		Bovine	1988-1995	Sweden		97	97	No Clot	PRJEB56111	https://doi.org/10.1073/pnas.2211217119	2753596	17	793378	2	2435986	88.721	1.001	1
SV48	12609_47564_Bov_SE_ST97.fasta		Bovine	1988-1995	Sweden		97	97	Clot	PRJEB56111	https://doi.org/10.1073/pnas.2211217119	2747875	15	508831	3	2451868	89.271	1.002	1
T14	12724_T14_Bov_DE_ST97.fasta		Bovine	1988-1995	Germany		97	97	Clot	PRJEB56111	https://doi.org/10.1073/pnas.2211217119	2686572	16	505156	3	2444841	89.048	1.001	1
T29	12739_T29_Bov_DE_ST97.fasta		Bovine	1988-1995	Germany		97	97	No Clot	PRJEB56111	https://doi.org/10.1073/pnas.2211217119	2782081	17	505465	3	2458462	89.49	1.002	1
T38	12748_T38_Bov_DE_ST97.fasta		Bovine	1988-1995	Germany		97	97	No Clot	PRJEB56111	https://doi.org/10.1073/pnas.2211217119	2798590	28	354787	3	2443419	88.974	1.002	1
T47	12757_T47_Bov_DE_ST97.fasta		Bovine	1988-1995	Germany		97	97	No Clot	PRJEB56111	https://doi.org/10.1073/pnas.2211217119	2753603	27	277090	4	2450898	89.185	1.002	1
T50	12760_T50_Bov_DE_ST97.fasta		Bovine	1988-1995	Germany		97	97	No Clot	PRJEB56111	https://doi.org/10.1073/pnas.2211217119	2859398	25	387145	3	2455268	89.404	1.002	1
T9	12719_T9_Bov_DE_ST97.fasta		Bovine	1988-1995	Germany		97	97	Clot	PRJEB56111	https://doi.org/10.1073/pnas.2211217119	2826041	31	393996	3	2461766	89.579	1.002	1
ZW15	12522_ZW15_Bov_ZW_ST97.fasta		Bovine	1988-1995	Zimbabwe		97	97	Clot	PRJEB56111	https://doi.org/10.1073/pnas.2211217119	2769952	37	293126	3	2450835	89.23	1.002	1
ZW23	12528_ZW23_Bov_ZW_ST97.fasta		Bovine	1988-1995	Zimbabwe		97	97	Clot	PRJEB56111	https://doi.org/10.1073/pnas.2211217119	2761837	22	293126	3	2449860	89.187	1.002	1
Newbould305	803_81_Bov_CA_ST115.fasta		Bovine	1958	Canada		97	115	Clot	PRJEB56111	https://doi.org/10.1073/pnas.2211217119	2749477	66	67979	15	2441512	88.945	1.003	0
SAU(M)27	973_57_Bov_GB_ST118.fasta	Milk	Bovine	2001	United Kingdom		97	118	Clot	PRJEB56111	https://doi.org/10.1073/pnas.2211217119	2723584	36	117978	8	2435672	88.652	1.002	0
DS36	612_36.fasta		Bovine		Sweden		97	126	No Clot	PRJEB20741	https://www.nature.com/articles/s41559-018-0617-0	2692118	85	51909	16	2382786	86.857	1.003	0
DS42	973_19_Bov_AR_ST709.fasta		Bovine	2009	Argentina		97	709	Clot	PRJEB56111	https://doi.org/10.1073/pnas.2211217119	2676903	62	118789	8	2383359	86.828	1.003	0
1693-LR	12448_1693-LR_Bov_US_STnvl.fasta		Bovine	1988-1995	USA		97	9320	No Clot	PRJEB56111	https://doi.org/10.1073/pnas.2211217119	2784788	22	313755	4	2441809	88.891	1.002	1
1710-RF	12449_1710-RF_Bov_US_STnvl.fasta		Bovine	1988-1995	USA		97	9320	No Clot	PRJEB56111	https://doi.org/10.1073/pnas.2211217119	2726366	17	415469	3	2433595	88.583	1.002	1
1710-RR	12450_1710-RR_Bov_US_STnvl.fasta		Bovine	1988-1995	USA		97	9320	No Clot	PRJEB56111	https://doi.org/10.1073/pnas.2211217119	2819166	19	415413	3	2448338	89.113	1.002	1
AA-0760	12444_AA-0760_Bov_US_STnvl.fasta		Bovine				97	9320	No Clot	PRJEB56111	https://doi.org/10.1073/pnas.2211217119	2786012	18	415583	3	2448518	89.115	1.003	1
CH373	12458_CH373_Bov_US_STnvl.fasta		Bovine	1988-1995	Switzerland		97	9320	No Clot	PRJEB56111	https://doi.org/10.1073/pnas.2211217119	2786598	18	415463	3	2448404	89.113	1.003	1
F29	12640_F29_Bov_FI_STnvl.fasta		Bovine	1988-1995	Finland		97	9327	Clot	PRJEB56111	https://doi.org/10.1073/pnas.2211217119	2745866	18	509573	3	2460061	89.53	1.002	1
F34	12645_F34_Bov_FI_STnvl.fasta		Bovine	1988-1997	Finland		97	9327	Clot	PRJEB56111	https://doi.org/10.1073/pnas.2211217119	2752734	17	509475	3	2463459	89.652	1.002	1
F35	12646_F35_Bov_FI_STnvl.fasta		Bovine	1988-1998	Finland		97	9327	Clot	PRJEB56111	https://doi.org/10.1073/pnas.2211217119	2731119	17	509561	3	2455291	89.354	1.002	1
SR14193II	12612_SR14193II_Bov_FI_STnvl.fasta		Bovine	1988-1995	Finland		97	9327	Clot	PRJEB56111	https://doi.org/10.1073/pnas.2211217119	2745246	17	509557	3	2460214	89.52	1.002	1
F36	12647_F36_Bov_FI_STnvl.fasta		Bovine	1988-1999	Finland		97	9327	Clot	PRJEB56111	https://doi.org/10.1073/pnas.2211217119	2759909	20	509566	3	2465422	89.709	1.002	1
F42	12653_F42_Bov_FI_STnvl.fasta		Bovine	1988-2003	Finland		97	9328	Clot	PRJEB56111	https://doi.org/10.1073/pnas.2211217119	2760917	25	267578	3	2460147	89.549	1.003	1
F44	12655_F44_Bov_FI_STnvl.fasta		Bovine	1988-2005	Finland		97	9328	Clot	PRJEB56111	https://doi.org/10.1073/pnas.2211217119	2760309	25	258821	3	2461227	89.57	1.003	1
18.31	ERR163433.fasta	Bulk tank milk	Bovine				130	130	No Clot	PRJEB2655	This study	2784128	56	170673	7	2474485	90.084	1.002	0
13P	ERR163430.fasta	Bulk tank milk	Bovine				130	130	No Clot	PRJEB2655	This study	2944724	149	108130	10	2497907	90.873	1.004	0
EF9a	ERR3357332.fasta	Bulk tank milk	Bovine				130	130	No Clot	PRJEB32898	https://doi.org/10.1016/j.jgar.2020.01.013	2799104	29	334942	2	2477361	90.103	1.003	1
CH116	12554_CH116_Bov_CH_ST700.fasta		Bovine	1988-1995	Switzerland		130	700	No Clot	PRJEB56111	https://doi.org/10.1073/pnas.2211217119	2808145	17	900770	2	2481521	90.309	1.002	1
VI 54655	973_04_Bov_NO_ST3132.fasta	Bulk milk	Bovine	2001	Norway	Oppland	130	3132	No Clot	PRJEB56111	https://doi.org/10.1073/pnas.2211217119	2753264	44	114172	8	2466184	89.844	1.003	0
A12	12343_A12_Bov_DK_ST133.fasta		Bovine	1988-1995	Denmark		133	133	Clot	PRJEB56111	https://doi.org/10.1073/pnas.2211217119	2712092	24	325068	4	2461595	89.57	1.003	1
107	12548_CH107_Bov_CH_ST133.fasta		Bovine	1988-1995	Switzerland		133	133	Clot	PRJEB56111	https://doi.org/10.1073/pnas.2211217119	2704108	24	322974	4	2464557	89.686	1.003	1
SV19	12580_8881_Bov_SE_ST133.fasta		Bovine	1988-1995	Sweden		133	133	No Clot	PRJEB56111	https://doi.org/10.1073/pnas.2211217119	2693005	25	322536	3	2468131	89.852	1.002	1
SV20	12581_9091_Bov_SE_ST133.fasta		Bovine	1988-1995	Sweden		133	133	Clot	PRJEB56111	https://doi.org/10.1073/pnas.2211217119	2739472	28	322548	3	2478117	90.219	1.002	1
SV21	12582_6154_Bov_SE_ST133.fasta		Bovine	1988-1995	Sweden		133	133	Clot	PRJEB56111	https://doi.org/10.1073/pnas.2211217119	2800142	33	322656	3	2522365	91.643	1.004	1
SV43	12604_47103_Bov_SE_ST133.fasta		Bovine	1988-1995	Sweden		133	133	Clot	PRJEB56111	https://doi.org/10.1073/pnas.2211217119	2702989	20	323316	4	2463497	89.646	1.003	1
F25	12636_F25_Bov_FI_ST133.fasta		Bovine	1988-1995	Finland		133	133	Clot	PRJEB56111	https://doi.org/10.1073/pnas.2211217119	2706637	30	209365	5	2466450	89.73	1.004	1
F26	12637_F26_Bov_FI_ST133.fasta		Bovine	1988-1995	Finland		133	133	Clot	PRJEB56111	https://doi.org/10.1073/pnas.2211217119	2704139	25	299350	4	2465672	89.731	1.003	1
F39	12650_F39_Bov_FI_ST133.fasta		Bovine	1988-1995	Finland		133	133	Clot	PRJEB56111	https://doi.org/10.1073/pnas.2211217119	2800301	37	235447	5	2515878	91.489	1.004	1
E4	12665_E4_Bov_GB_ST133.fasta		Bovine	1988-1995	England		133	133	Clot	PRJEB56111	https://doi.org/10.1073/pnas.2211217119	2778748	24	306738	3	2501099	91.017	1.002	1
E9	12670_E9_Bov_GB_ST133.fasta		Bovine	1988-1995	England		133	133	No Clot	PRJEB56111	https://doi.org/10.1073/pnas.2211217119	2817513	30	276418	3	2513347	91.385	1.003	1
E10	12671_E10_Bov_GB_ST133.fasta		Bovine	1988-1995	England		133	133	Clot	PRJEB56111	https://doi.org/10.1073/pnas.2211217119	2802316	32	270537	3	2506369	91.074	1.005	1
E11	12672_E11_Bov_GB_ST133.fasta		Bovine	1988-1995	England		133	133	Clot	PRJEB56111	https://doi.org/10.1073/pnas.2211217119	2801056	32	270537	3	2504732	91.058	1.004	1
E32	12693_E32_Bov_GB_ST133.fasta		Bovine	1988-1995	England		133	133	Clot	PRJEB56111	https://doi.org/10.1073/pnas.2211217119	2751933	25	322546	2	2490721	90.658	1.002	1
E43	12704_E43_Bov_GB_ST133.fasta		Bovine	1988-1995	England		133	133	Clot	PRJEB56111	https://doi.org/10.1073/pnas.2211217119	2779891	33	279990	3	2499455	90.876	1.003	1
T24	12734_T24_Bov_DE_ST133.fasta		Bovine	1988-1995	Germany		133	133	Clot	PRJEB56111	https://doi.org/10.1073/pnas.2211217119	2701965	21	322808	4	2463271	89.605	1.003	1
N4	12764_N4_Bov_NO_ST133.fasta		Bovine	1988-1995	Norway		133	133	Clot	PRJEB56111	https://doi.org/10.1073/pnas.2211217119	2786507	35	267072	4	2512242	91.34	1.003	1
N5	12765_N5_Bov_NO_ST133.fasta		Bovine	1988-1995	Norway		133	133	Clot	PRJEB56111	https://doi.org/10.1073/pnas.2211217119	2799240	30	269911	4	2525303	91.818	1.003	1
N10	12770_N10_Bov_NO_ST133.fasta		Bovine	1988-1995	Norway		133	133	Clot	PRJEB56111	https://doi.org/10.1073/pnas.2211217119	2735386	21	320994	3	2475107	90.056	1.003	1
N14	12774_N14_Bov_NO_ST133.fasta		Bovine	1988-1995	Norway		133	133	Clot	PRJEB56111	https://doi.org/10.1073/pnas.2211217119	2775119	35	321036	4	2515577	91.49	1.003	1
N15	12775_N15_Bov_NO_ST133.fasta		Bovine	1988-1995	Norway		133	133	Clot	PRJEB56111	https://doi.org/10.1073/pnas.2211217119	2722045	26	322625	3	2484286	90.447	1.002	1
N16	12776_N16_Bov_NO_ST133.fasta		Bovine	1988-1995	Norway		133	133	Clot	PRJEB56111	https://doi.org/10.1073/pnas.2211217119	2788566	24	271983	4	2492264	90.511	1.004	1
N17	12777_N17_Bov_NO_ST133.fasta		Bovine	1988-1995	Norway		133	133	Clot	PRJEB56111	https://doi.org/10.1073/pnas.2211217119	2803399	28	322378	3	2516970	91.545	1.003	1
N18	12778_N18_Bov_NO_ST133.fasta		Bovine	1988-1995	Norway		133	133	Clot	PRJEB56111	https://doi.org/10.1073/pnas.2211217119	2764176	30	320998	3	2500790	90.963	1.003	1
N20	12780_N20_Bov_NO_ST133.fasta		Bovine	1988-1995	Norway		133	133	Clot	PRJEB56111	https://doi.org/10.1073/pnas.2211217119	2747403	25	322624	4	2479839	90.241	1.003	1
N21	12781_N21_Bov_NO_ST133.fasta		Bovine	1988-1995	Norway		133	133	Clot	PRJEB56111	https://doi.org/10.1073/pnas.2211217119	2787537	29	276268	4	2493358	90.636	1.003	1
N22	12782_N22_Bov_NO_ST133.fasta		Bovine	1988-1995	Norway		133	133	Clot	PRJEB56111	https://doi.org/10.1073/pnas.2211217119	2790093	26	320956	3	2498995	90.931	1.002	1
N25	12785_N25_Bov_NO_ST133.fasta		Bovine	1988-1995	Norway		133	133	Clot	PRJEB56111	https://doi.org/10.1073/pnas.2211217119	2805491	35	322626	3	2525983	91.874	1.003	1
N29	12788_N29_Bov_NO_ST133.fasta		Bovine	1988-1995	Norway		133	133	No Clot	PRJEB56111	https://doi.org/10.1073/pnas.2211217119	2730768	17	287486	3	2486749	90.532	1.002	1
N30	12789_N30_Bov_NO_ST133.fasta		Bovine	1988-1995	Norway		133	133	No Clot	PRJEB56111	https://doi.org/10.1073/pnas.2211217119	2765341	33	267021	4	2508017	91.24	1.003	1
N32	12791_N32_Bov_NO_ST133.fasta		Bovine	1988-1995	Norway		133	133	Clot	PRJEB56111	https://doi.org/10.1073/pnas.2211217119	2764272	24	322512	3	2514656	91.515	1.002	1
N34	12793_N34_Bov_NO_ST133.fasta		Bovine	1988-1995	Norway		133	133	Clot	PRJEB56111	https://doi.org/10.1073/pnas.2211217119	2802863	38	201554	5	2523717	91.712	1.004	1
N35	12794_N35_Bov_NO_ST133.fasta		Bovine	1988-1995	Norway		133	133	Clot	PRJEB56111	https://doi.org/10.1073/pnas.2211217119	2803394	39	266880	4	2504383	91.017	1.004	1
N37	12796_N37_Bov_NO_ST133.fasta		Bovine	1988-1995	Norway		133	133	Clot	PRJEB56111	https://doi.org/10.1073/pnas.2211217119	2786556	39	274190	4	2509610	91.236	1.004	1
N38	12797_N38_Bov_NO_ST133.fasta		Bovine	1988-1995	Norway		133	133	Clot	PRJEB56111	https://doi.org/10.1073/pnas.2211217119	2763567	29	276934	5	2497780	90.856	1.003	1
N40	12799_N40_Bov_NO_ST133.fasta		Bovine	1988-1995	Norway		133	133	Clot	PRJEB56111	https://doi.org/10.1073/pnas.2211217119	2812423	37	321221	3	2506071	91.105	1.003	1
N41	12800_N41_Bov_NO_ST133.fasta		Bovine	1988-1995	Norway		133	133	Clot	PRJEB56111	https://doi.org/10.1073/pnas.2211217119	2790228	25	260163	4	2507826	91.23	1.003	1
N42	12801_N42_Bov_NO_ST133.fasta		Bovine	1988-1995	Norway		133	133	Clot	PRJEB56111	https://doi.org/10.1073/pnas.2211217119	2804804	43	261284	4	2525760	91.806	1.004	1
N43	12802_N43_Bov_NO_ST133.fasta		Bovine	1988-1995	Norway		133	133	Clot	PRJEB56111	https://doi.org/10.1073/pnas.2211217119	2804214	38	266880	4	2504992	91.027	1.004	1
N45	12804_N45_Bov_NO_ST133.fasta		Bovine	1988-1995	Norway		133	133	Clot	PRJEB56111	https://doi.org/10.1073/pnas.2211217119	2749757	22	323098	4	2474968	90.047	1.004	1
N46	12805_N46_Bov_NO_ST133.fasta		Bovine	1988-1995	Norway		133	133	Clot	PRJEB56111	https://doi.org/10.1073/pnas.2211217119	2807026	25	332232	3	2534424	92.106	1.004	1
N47	12806_N47_Bov_NO_ST133.fasta		Bovine	1988-1995	Norway		133	133	Clot	PRJEB56111	https://doi.org/10.1073/pnas.2211217119	2750595	28	322411	3	2481273	90.293	1.002	1
N49	12808_N49_Bov_NO_ST133.fasta		Bovine	1988-1995	Norway		133	133	Clot	PRJEB56111	https://doi.org/10.1073/pnas.2211217119	2733313	22	267145	4	2471710	89.942	1.002	1
N50	12809_N50_Bov_NO_ST133.fasta		Bovine	1988-1995	Norway		133	133	Clot	PRJEB56111	https://doi.org/10.1073/pnas.2211217119	2805113	44	256387	5	2502651	90.992	1.003	1
RF287	612_38_Bov_IE_ST133.fasta		Bovine	NA	Ireland		133	133	Clot	PRJEB56111	https://doi.org/10.1073/pnas.2211217119	2783012	101	46483	17	2494960	90.851	1.004	0
VI 54648	612_50_old_Bov_NO_ST133.fasta	Bovine bulk milk	Bovine	2001	Norway	Troms	133	133	Clot	PRJEB56111	https://doi.org/10.1073/pnas.2211217119	2789525	146	48682	16	2511181	91.45	1.004	0
VI 54649	612_51_Bov_NO_ST133.fasta	Bovine bulk milk	Bovine	2001	Norway	Troms	133	133	Clot	PRJEB56111	https://doi.org/10.1073/pnas.2211217119	2760282	150	36413	23	2485744	90.563	1.004	0
AR826	8420_AR826_Bov_AR_ST133.fasta	Mastitis	Bovine	2011-09-15	Argentina	Humberto, Santa Fe	133	133	No Clot	PRJEB56111	https://doi.org/10.1073/pnas.2211217119	2707055	13	341901	3	2488842	90.579	1.002	1
AR832	8426_AR832_Bov_AR_ST133.fasta	Mastitis	Bovine	2011-07-01	Argentina	San jorge, Santa Fe	133	133	Clot	PRJEB56111	https://doi.org/10.1073/pnas.2211217119	2723233	20	369637	3	2495157	90.828	1.002	1
AR833	8427_AR833_Bov_AR_ST133.fasta	Mastitis	Bovine	2011-07-01	Argentina	Williner, Santa Fe	133	133	No Clot	PRJEB56111	https://doi.org/10.1073/pnas.2211217119	2728274	19	373630	3	2490849	90.665	1.002	1
A25	12356_A25_Bov_DK_ST151.fasta		Bovine	1988-1995	Denmark		151	151	Clot	PRJEB56111	https://doi.org/10.1073/pnas.2211217119	2695276	20	344831	3	2653165	96.7	1	1
A31	12362_A31_Bov_DK_ST151.fasta		Bovine	1988-1995	Denmark		151	151	Clot	PRJEB56111	https://doi.org/10.1073/pnas.2211217119	2694417	20	288528	3	2651893	96.668	1	1
A38	12369_A38_Bov_DK_ST151.fasta		Bovine	1988-1995	Denmark		151	151	Clot	PRJEB56111	https://doi.org/10.1073/pnas.2211217119	2688936	19	344869	3	2645041	96.435	1	1
1657-LR	12445_1657-LR_Bov_US_ST151.fasta		Bovine	1988-1995	USA		151	151	Clot	PRJEB56111	https://doi.org/10.1073/pnas.2211217119	2705220	29	251111	4	2704382	98.564	1	1
1693-LF2	12446_1693-LF2_Bov_US_ST151.fasta		Bovine	1988-1995	USA		151	151	Clot	PRJEB56111	https://doi.org/10.1073/pnas.2211217119	2661886	27	344865	3	2661886	97.016	1	1
354	12452_CH354_Bov_US_ST151.fasta		Bovine	1988-1995	Switzerland		151	151	No Clot	PRJEB56111	https://doi.org/10.1073/pnas.2211217119	2709110	27	344828	3	2709065	98.721	1.001	1
381	12463_CH381_Bov_US_ST151.fasta		Bovine	1988-1995	Switzerland		151	151	No Clot	PRJEB56111	https://doi.org/10.1073/pnas.2211217119	2706719	33	288500	3	2704718	98.544	1.001	1
382	12464_CH382_Bov_US_ST151.fasta		Bovine	1988-1995	Switzerland		151	151	Clot	PRJEB56111	https://doi.org/10.1073/pnas.2211217119	2705929	28	251175	3	2705599	98.594	1.001	1
390	12468_CH390_Bov_US_ST151.fasta		Bovine	1988-1995	Switzerland		151	151	Clot	PRJEB56111	https://doi.org/10.1073/pnas.2211217119	2662986	30	344864	3	2662931	97.032	1.001	1
82	12471_IL82_Bov_IE_ST151.fasta		Bovine	1988-1995	Ireland		151	151	Clot	PRJEB56111	https://doi.org/10.1073/pnas.2211217119	2705375	28	251175	3	2705090	98.591	1.001	1
83	12472_IL83_Bov_IE_ST151.fasta		Bovine	1988-1995	Ireland		151	151	Clot	PRJEB56111	https://doi.org/10.1073/pnas.2211217119	2708436	31	344865	3	2706190	98.599	1.001	1
93	12482_IL93_Bov_IE_ST151.fasta		Bovine	1988-1995	Ireland		151	151	Clot	PRJEB56111	https://doi.org/10.1073/pnas.2211217119	2706673	32	344865	3	2706342	98.622	1.001	1
95	12484_IL95_Bov_IE_ST151.fasta		Bovine	1988-1995	Ireland		151	151	Clot	PRJEB56111	https://doi.org/10.1073/pnas.2211217119	2704166	24	344864	3	2704166	98.567	1	1
114	973_68_Bov_IE_ST151.fasta	Mastitis	Bovine	2000	Ireland		151	151	Clot	PRJEB56111	https://doi.org/10.1073/pnas.2211217119	2718309	53	119126	8	2677035	97.601	1	0
38963	973_76_Bov_GB_ST151.fasta		Bovine	NA	United Kingdom		151	151	Clot	PRJEB56111	https://doi.org/10.1073/pnas.2211217119	2722173	33	151021	5	2682090	97.724	1.001	0
A42	12373_A42_Bov_DK_ST151.fasta		Bovine	1988-1995	Denmark		151	151	Clot	PRJEB56111	https://doi.org/10.1073/pnas.2211217119	2688607	16	344861	3	2646601	96.484	1	1
CH350	12451_CH350_Bov_US_ST151.fasta		Bovine	1988-1995	Switzerland		151	151	Clot	PRJEB56111	https://doi.org/10.1073/pnas.2211217119	2705772	23	344829	3	2705772	98.622	1	1
CI2315 OR C123/5/005	973_62_Bov_GB_ST151.fasta		Bovine	NA	United Kingdom		151	151	Clot	PRJEB56111	https://doi.org/10.1073/pnas.2211217119	2717791	35	164145	5	2677908	97.575	1.001	0
E7	12668_E7_Bov_GB_ST151.fasta		Bovine	1988-1995	England		151	151	Clot	PRJEB56111	https://doi.org/10.1073/pnas.2211217119	2694823	21	344805	3	2690674	98.069	1	1
RF122	RF122_Cow_151_151.fasta		Bovine				151	151	Clot	PRJNA63	https://doi.org/10.1371/journal.pone.0001120	2742531	1	2742531	1	2742531	100	1	1
CTH96	0973N0058.fasta		Bovine				151	351	Clot	PRJNA1153292	This study	2648431	33	316099	4	2648234	96.55	1	1
K70	8573_K70_Bov_KR_ST188.fasta	Mastitis	Bovine	2010	Korea	Chonnam: Farm 35	188	188	No Clot	PRJEB56111	https://doi.org/10.1073/pnas.2211217119	2734313	15	1652941	1	2360641	85.846	1.003	1
K73	8576_K73_Bov_KR_ST188.fasta	Mastitis	Bovine	2010	Korea	Gyunggi: Farm 37	188	188	No Clot	PRJEB56111	https://doi.org/10.1073/pnas.2211217119	2771651	17	757108	2	2366587	86.02	1.003	1
K91	8589_K91_Bov_KR_ST188.fasta	Mastitis	Bovine	2011	Korea	Choongbuk: Farm 42	188	188	No Clot	PRJEB56111	https://doi.org/10.1073/pnas.2211217119	2748774	17	465489	3	2361009	85.925	1.002	1
K92	8590_K92_Bov_KR_ST188.fasta	Mastitis	Bovine	2011	Korea	Choongbuk: Farm 42	188	188	No Clot	PRJEB56111	https://doi.org/10.1073/pnas.2211217119	2749416	15	757009	2	2364408	86.039	1.002	1
K93	8591_K93_Bov_KR_ST188.fasta	Mastitis	Bovine	2011	Korea	Choongbuk: Farm 42	188	188	No Clot	PRJEB56111	https://doi.org/10.1073/pnas.2211217119	2746928	9	760002	2	2363301	86.012	1.002	1
K94	8592_K94_Bov_KR_ST188.fasta	Mastitis	Bovine	2011	Korea	Choongbuk: Farm 42	188	188	No Clot	PRJEB56111	https://doi.org/10.1073/pnas.2211217119	2748311	13	757060	2	2363616	86.033	1.002	1
K95	8593_K95_Bov_KR_ST188.fasta	Mastitis	Bovine	2011	Korea	Choongbuk: Farm 42	188	188	No Clot	PRJEB56111	https://doi.org/10.1073/pnas.2211217119	2749775	16	757240	2	2360781	85.906	1.002	1
K97	8594_K97_Bov_KR_ST188.fasta	Mastitis	Bovine	2011	Korea	Choongbuk: Farm 42	188	188	No Clot	PRJEB56111	https://doi.org/10.1073/pnas.2211217119	2747657	15	465289	3	2360297	85.899	1.002	1
K98	8595_K98_Bov_KR_ST188.fasta	Mastitis	Bovine	2011	Korea	Choongbuk: Farm 42	188	188	No Clot	PRJEB56111	https://doi.org/10.1073/pnas.2211217119	2747120	12	757009	2	2364209	86.031	1.002	1
K124	8616_K124_Bov_KR_ST188.fasta	Mastitis	Bovine	2012	Korea	Chonbuk: Farm 49	188	188	No Clot	PRJEB56111	https://doi.org/10.1073/pnas.2211217119	2745462	12	758684	2	2367796	86.155	1.002	1
K125	8617_K125_Bov_KR_ST188.fasta	Mastitis	Bovine	2012	Korea	Chonbuk: Farm 49	188	188	No Clot	PRJEB56111	https://doi.org/10.1073/pnas.2211217119	2680607	11	758773	2	2365223	86.058	1.002	1
K126	8618_K126_Bov_KR_ST188.fasta	Mastitis	Bovine	2012	Korea	Chonbuk: Farm 49	188	188	No Clot	PRJEB56111	https://doi.org/10.1073/pnas.2211217119	2724451	14	592800	2	2366171	86.099	1.002	1
K127	8619_K127_Bov_KR_ST188.fasta	Mastitis	Bovine	2012	Korea	Chonbuk: Farm 49	188	188	No Clot	PRJEB56111	https://doi.org/10.1073/pnas.2211217119	2705829	13	758773	2	2367482	86.141	1.002	1
K128	8620_K128_Bov_KR_ST188.fasta	Mastitis	Bovine	2012	Korea	Chonbuk: Farm 49	188	188	No Clot	PRJEB56111	https://doi.org/10.1073/pnas.2211217119	2749109	16	498692	3	2367741	86.16	1.002	1
K129	8621_K129_Bov_KR_ST188.fasta	Mastitis	Bovine	2012	Korea	Chonbuk: Farm 49	188	188	No Clot	PRJEB56111	https://doi.org/10.1073/pnas.2211217119	2727182	14	684629	2	2348799	85.495	1.002	1
K130	8622_K130_Bov_KR_ST188.fasta	Mastitis	Bovine	2012	Korea	Chonbuk: Farm 49	188	188	Clot	PRJEB56111	https://doi.org/10.1073/pnas.2211217119	2749989	13	757679	2	2368599	86.18	1.002	1
K131	8623_K131_Bov_KR_ST188.fasta	Mastitis	Bovine	2012	Korea	Chonbuk: Farm 49	188	188	No Clot	PRJEB56111	https://doi.org/10.1073/pnas.2211217119	2724234	12	683562	2	2366299	86.097	1.003	1
K132	8624_K132_Bov_KR_ST188.fasta	Mastitis	Bovine	2012	Korea	Chonbuk: Farm 49	188	188	Clot	PRJEB56111	https://doi.org/10.1073/pnas.2211217119	2681748	21	331018	4	2358118	85.81	1.003	1
K133	8625_K133_Bov_KR_ST188.fasta	Mastitis	Bovine	2012	Korea	Chonbuk: Farm 50	188	188	No Clot	PRJEB56111	https://doi.org/10.1073/pnas.2211217119	2744079	10	758605	2	2368062	86.114	1.003	1
K134	8626_K134_Bov_KR_ST188.fasta	Mastitis	Bovine	2012	Korea	Chonbuk: Farm 50	188	188	No Clot	PRJEB56111	https://doi.org/10.1073/pnas.2211217119	2744972	12	755873	2	2368927	86.139	1.003	1
K135	8627_K135_Bov_KR_ST188.fasta	Mastitis	Bovine	2012	Korea	Chonbuk: Farm 50	188	188	No Clot	PRJEB56111	https://doi.org/10.1073/pnas.2211217119	2745543	14	592135	2	2365529	86.035	1.003	1
K136	8628_K136_Bov_KR_ST188.fasta	Mastitis	Bovine	2012	Korea	Chonbuk: Farm 50	188	188	No Clot	PRJEB56111	https://doi.org/10.1073/pnas.2211217119	2744689	11	498667	3	2367567	86.114	1.003	1
K137	8629_K137_Bov_KR_ST188.fasta	Mastitis	Bovine	2012	Korea	Chonbuk: Farm 50	188	188	No Clot	PRJEB56111	https://doi.org/10.1073/pnas.2211217119	2746752	13	755877	2	2369741	86.161	1.003	1
K138	8630_K138_Bov_KR_ST188.fasta	Mastitis	Bovine	2012	Korea	Chonbuk: Farm 50	188	188	No Clot	PRJEB56111	https://doi.org/10.1073/pnas.2211217119	2746192	14	497168	3	2368719	86.14	1.003	1
K139	8631_K139_Bov_KR_ST188.fasta	Mastitis	Bovine	2012	Korea	Chonbuk: Farm 50	188	188	No Clot	PRJEB56111	https://doi.org/10.1073/pnas.2211217119	2747183	14	752549	2	2366111	86.037	1.003	1
K143	8635_K143_Bov_KR_ST188.fasta	Mastitis	Bovine	2012	Korea	Kangwon: Farm 52	188	188	No Clot	PRJEB56111	https://doi.org/10.1073/pnas.2211217119	2735536	14	1496821	1	2355719	85.72	1.002	1
K154	8646_K154_Bov_KR_ST188.fasta	Mastitis	Bovine	2012	Korea	Gyunggi: Farm 55	188	188	No Clot	PRJEB56111	https://doi.org/10.1073/pnas.2211217119	2706198	12	755571	2	2353447	85.62	1.002	1
K157	8648_K157_Bov_KR_ST188.fasta	Mastitis	Bovine	2012	Korea	Gyunggi: Farm 55	188	188	No Clot	PRJEB56111	https://doi.org/10.1073/pnas.2211217119	2752862	17	460827	3	2356262	85.764	1.002	1
K158	8649_K158_Bov_KR_ST188.fasta	Mastitis	Bovine	2012	Korea	Gyunggi: Farm 55	188	188	No Clot	PRJEB56111	https://doi.org/10.1073/pnas.2211217119	2707584	14	629578	2	2355276	85.697	1.003	1
K160	8651_K160_Bov_KR_ST188.fasta	Mastitis	Bovine	2012	Korea	Gyunggi: Farm 55	188	188	No Clot	PRJEB56111	https://doi.org/10.1073/pnas.2211217119	2710407	33	461749	3	2350492	85.532	1.002	1
K162	8653_K162_Bov_KR_ST188.fasta	Mastitis	Bovine	2012	Korea	Chonbuk: Farm 56	188	188	No Clot	PRJEB56111	https://doi.org/10.1073/pnas.2211217119	2751126	10	760686	2	2366126	86.123	1.002	1
K163	8654_K163_Bov_KR_ST188.fasta	Mastitis	Bovine	2012	Korea	Chonbuk: Farm 56	188	188	Clot	PRJEB56111	https://doi.org/10.1073/pnas.2211217119	2751870	16	525667	3	2366969	86.14	1.002	1
K164	8655_K164_Bov_KR_ST188.fasta	Mastitis	Bovine	2012	Korea	Chonbuk: Farm 56	188	188	Clot	PRJEB56111	https://doi.org/10.1073/pnas.2211217119	2747229	15	498827	3	2367477	86.165	1.002	1
K165	8656_K165_Bov_KR_ST188.fasta	Mastitis	Bovine	2012	Korea	Chonbuk: Farm 56	188	188	Clot	PRJEB56111	https://doi.org/10.1073/pnas.2211217119	2747388	14	498621	3	2367570	86.162	1.002	1
K166	8657_K166_Bov_KR_ST188.fasta	Mastitis	Bovine	2012	Korea	Chonbuk: Farm 56	188	188	Clot	PRJEB56111	https://doi.org/10.1073/pnas.2211217119	2751665	14	757429	2	2367125	86.144	1.002	1
K168	8658_K168_Bov_KR_ST188.fasta	Mastitis	Bovine	2012	Korea	Chonbuk: Farm 56	188	188	No Clot	PRJEB56111	https://doi.org/10.1073/pnas.2211217119	2754192	18	757925	2	2367408	86.09	1.003	1
K169	8659_K169_Bov_KR_ST188.fasta	Mastitis	Bovine	2012	Korea	Choongbuk: Farm 57	188	188	Clot	PRJEB56111	https://doi.org/10.1073/pnas.2211217119	2681162	12	757631	2	2366240	86.105	1.002	1
K170	8660_K170_Bov_KR_ST188.fasta	Mastitis	Bovine	2012	Korea	Choongbuk: Farm 57	188	188	Clot	PRJEB56111	https://doi.org/10.1073/pnas.2211217119	2689382	13	753008	2	2353929	85.641	1.002	1
K180	8670_K180_Bov_KR_ST188.fasta	Mastitis	Bovine	2012	Korea	Choongnam: Farm 58	188	188	No Clot	PRJEB56111	https://doi.org/10.1073/pnas.2211217119	2763366	21	564828	2	2373012	86.322	1.003	1
K181	8671_K181_Bov_KR_ST188.fasta	Mastitis	Bovine	2012	Korea	Choongnam: Farm 58	188	188	No Clot	PRJEB56111	https://doi.org/10.1073/pnas.2211217119	2763344	20	757351	2	2372665	86.322	1.002	1
1047	973_79_Bov_US_ST350.fasta	Mastitis	Bovine	NA	USA		350	350	No Clot	PRJEB56111	https://doi.org/10.1073/pnas.2211217119	2692654	40	97148	10	2446450	89.102	1.002	0
1847-RR	12425_1847-RR_Bov_US_ST350.fasta		Bovine	1988-1995	USA		350	350	No Clot	PRJEB56111	https://doi.org/10.1073/pnas.2211217119	2710989	21	394079	3	2455265	89.395	1.002	1
CTH147	973_08_Bov_US_ST350.fasta	Milk	Bovine	1987	USA		350	350	No Clot	PRJEB56111	https://doi.org/10.1073/pnas.2211217119	2687917	33	130199	5	2444237	89.032	1.002	0
CTH21	973_69_Bov_US_ST350.fasta	Milk	Bovine	1987	USA		350	350	No Clot	PRJEB56111	https://doi.org/10.1073/pnas.2211217119	2688544	34	121941	6	2449833	89.243	1.002	0
IL120	12508_IL120_Bov_IE_ST350.fasta		Bovine	1988-1995	Ireland		350	350	No Clot	PRJEB56111	https://doi.org/10.1073/pnas.2211217119	2711614	21	394080	3	2452557	89.288	1.002	1
CTH189	973_01_Bov_US_ST354.fasta	Milk	Bovine	1987	USA		350	354	No Clot	PRJEB56111	https://doi.org/10.1073/pnas.2211217119	2757483	49	114035	8	2448013	89.165	1.002	0
ZW8	12518_ZW8_Bov_ZW_ST354.fasta		Bovine	1988-1995	Zimbabwe		350	354	No Clot	PRJEB56111	https://doi.org/10.1073/pnas.2211217119	2697327	16	847913	2	2449769	89.231	1.001	1
1896-RF	12421_1896-RF_Bov_US_STnvl.fasta		Bovine	1988-1995	USA		350	9324	No Clot	PRJEB56111	https://doi.org/10.1073/pnas.2211217119	2782098	18	706890	2	2436651	88.715	1.002	1
1910-LF-RF	12404_1910-LF-RF_Bov_US_STnvl.fasta		Bovine	1988-1995	USA		350	9324	No Clot	PRJEB56111	https://doi.org/10.1073/pnas.2211217119	2795542	24	299964	3	2450176	89.24	1.001	1
1919-LR	12407_1919-LR_Bov_US_STnvl.fasta		Bovine	1988-1995	USA		350	9324	No Clot	PRJEB56111	https://doi.org/10.1073/pnas.2211217119	2708324	17	706841	2	2450864	89.243	1.002	1
1919-RF	12402_1919-RF_Bov_US_STnvl.fasta		Bovine	1988-1995	USA		350	9324	No Clot	PRJEB56111	https://doi.org/10.1073/pnas.2211217119	2773694	22	706889	2	2450509	89.241	1.001	1
1843-RF	12406_1843-RF_Bov_US_STnvl.fasta		Bovine	1988-1995	USA		350	9325	No Clot	PRJEB56111	https://doi.org/10.1073/pnas.2211217119	2754025	21	277748	3	2463962	89.734	1.002	1
IL105	12494_IL105_Bov_IE_STnvl.fasta		Bovine	1988-1995	Ireland		350	9325	No Clot	PRJEB56111	https://doi.org/10.1073/pnas.2211217119	2711247	24	231294	3	2461290	89.638	1.002	1
IL107	12496_IL107_Bov_IE_STnvl.fasta		Bovine	1988-1995	Ireland		350	9325	No Clot	PRJEB56111	https://doi.org/10.1073/pnas.2211217119	2711527	24	231294	3	2461724	89.638	1.002	1
IL117	12505_IL117_Bov_IE_STnvl.fasta		Bovine	1988-1995	Ireland		350	9325	No Clot	PRJEB56111	https://doi.org/10.1073/pnas.2211217119	2711388	24	231294	3	2461720	89.638	1.002	1
IL121	12509_IL121_Bov_IE_STnvl.fasta		Bovine	1988-1995	Ireland		350	9326	Clot	PRJEB56111	https://doi.org/10.1073/pnas.2211217119	2761579	42	391373	3	2452158	89.289	1.002	1
IL122	12510_IL122_Bov_IE_STnvl.fasta		Bovine	1988-1995	Ireland		350	9326	Clot	PRJEB56111	https://doi.org/10.1073/pnas.2211217119	2749844	24	312439	4	2450755	89.268	1.001	1
ZW1	12511_ZW1_Bov_ZW_STnvl.fasta		Bovine	1988-1995	Zimbabwe		350	9326	Clot	PRJEB56111	https://doi.org/10.1073/pnas.2211217119	2748540	22	391373	3	2452031	89.289	1.002	1
ZW2	12512_ZW2_Bov_ZW_STnvl.fasta		Bovine	1988-1995	Zimbabwe		350	9326	Clot	PRJEB56111	https://doi.org/10.1073/pnas.2211217119	2749207	25	304142	4	2451698	89.288	1.001	1
283	612_39.fasta	Mastitis	Bovine		Ireland		-	699	Clot	PRJNA1153292	This study	2615740	86	67109	14	2421950	88.279	1.003	0
07.1080.J	0831N0103.fasta	Nasal SWAB	Human	2006	Scotland		1	1	No Clot	PRJNA1153292	This study	2953389	237	36148	26	2429975	88.531	1.005	0
07.1816.E	0831N0105.fasta	Leg Ulcer SW	Human	2007	Scotland		1	nvl	No Clot	PRJNA1153292	This study	2885931	163	44414	19	2442087	88.993	1.004	0
PQ04405	612_103.fasta	Blood Culture	Human	2004	Australia		5	5	No Clot	PRJNA1153292	This study	2791879	92	56647	17	2406862	87.611	1.004	0
PQ04062	612_111.fasta	Hip Wound Swab	Human	2004	Australia		8	239	No Clot	PRJEB20741	https://www.nature.com/articles/s41559-018-0617-0	2847578	156	37173	24	2380986	86.777	1.004	0
B18	13555_B18_Hum_ZA_ST30.fasta	Nasal swab	Human	Oct2013-Mar14	South Africa	KwaZulu-Natal	30	30	No Clot	PRJEB56111	https://doi.org/10.1073/pnas.2211217119	2786275	39	174971	6	2357920	85.855	1.003	0
200146	0864N0073.fasta	Blood	Human	2000			59	59	No Clot	PRJEB12470	https://doi.org/10.1186/s13059-016-1022-0	2747007	106	41906	19	2436359	88.773	1.003	0
200345	0864N0074.fasta	Blood	Human	2000			59	59	No Clot	PRJEB12470	https://doi.org/10.1186/s13059-016-1022-0	2765810	127	39863	23	2442822	88.967	1.005	0
201325	0864N0076.fasta	Respiratory	Human	2000			59	59	No Clot	PRJEB12470	https://doi.org/10.1186/s13059-016-1022-0	2782687	83	64756	15	2433165	88.626	1.004	0
202463	0864N0077.fasta	Pus	Human	2000			59	59	No Clot	PRJEB12470	https://doi.org/10.1186/s13059-016-1022-0	2815680	152	35509	24	2441602	88.932	1.004	0
204164	0864N0079.fasta	Biopsy	Human	2000			59	59	No Clot	PRJEB12470	https://doi.org/10.1186/s13059-016-1022-0	2769997	103	46208	13	2440941	88.907	1.004	0
204482	0864N0080.fasta	Pus	Human	2000			59	59	No Clot	PRJEB12470	https://doi.org/10.1186/s13059-016-1022-0	2786239	115	42123	18	2431437	88.593	1.004	0
980201	0864N0066.fasta	Wound	Human	1998			59	59	No Clot	PRJEB12470	https://doi.org/10.1186/s13059-016-1022-0	2749158	115	41302	20	2437508	88.805	1.004	0
980587	0864N0067.fasta		Human	1998			59	59	No Clot	PRJEB12470	https://doi.org/10.1186/s13059-016-1022-0	2787956	121	36910	20	2438700	88.83	1.004	0
980951	0864N0068.fasta		Human	1998			59	59	No Clot	PRJEB12470	https://doi.org/10.1186/s13059-016-1022-0	2764682	146	35579	24	2442229	88.977	1.005	0
981916	0864N0069.fasta	Blood	Human	1998			59	59	No Clot	PRJEB12470	https://doi.org/10.1186/s13059-016-1022-0	2734846	118	36919	21	2431452	88.563	1.004	0
983045	0864N0070.fasta	Respiratory	Human	1998			59	59	No Clot	PRJEB12470	https://doi.org/10.1186/s13059-016-1022-0	2751331	114	48827	19	2439878	88.865	1.004	0
985009	0864N0071.fasta		Human	1998			59	59	No Clot	PRJEB12470	https://doi.org/10.1186/s13059-016-1022-0	2802930	133	35988	24	2440946	88.917	1.004	0
985741	0864N0072.fasta	Wound	Human	1998			59	59	No Clot	PRJEB12470	https://doi.org/10.1186/s13059-016-1022-0	2854937	141	38762	24	2438650	88.84	1.004	0
1110200468	612_92.fasta		Human	2002	National Institute for Public Health and the Environment (RIVM)		59	59	No Clot	PRJEB12470	https://doi.org/10.1186/s13059-016-1022-0	2726327	163	30531	31	2426684	88.426	1.004	0
1110300013	612_93.fasta		Human	2003	National Institute for Public Health and the Environment (RIVM)		59	59	No Clot	PRJEB12470	https://doi.org/10.1186/s13059-016-1022-0	2773982	168	28646	29	2436181	88.768	1.004	0
1110502155	612_94.fasta		Human	2005	National Institute for Public Health and the Environment (RIVM)		59	59	No Clot	PRJEB12470	https://doi.org/10.1186/s13059-016-1022-0	2776060	158	33813	27	2428902	88.498	1.004	0
1110600846	612_95.fasta		Human	2006	National Institute for Public Health and the Environment (RIVM)		59	59	No Clot	PRJEB12470	https://doi.org/10.1186/s13059-016-1022-0	2777849	151	34602	24	2438882	88.868	1.004	0
1110601857	612_96.fasta		Human	2006	National Institute for Public Health and the Environment (RIVM)		59	59	No Clot	PRJEB12470	https://doi.org/10.1186/s13059-016-1022-0	2729601	148	35030	24	2439507	88.916	1.003	0
1110602354	612_97.fasta		Human	2006	National Institute for Public Health and the Environment (RIVM)		59	59	No Clot	PRJEB12470	https://doi.org/10.1186/s13059-016-1022-0	2774804	167	34108	27	2436310	88.777	1.004	0
1110700216	612_98.fasta		Human	2007	National Institute for Public Health and the Environment (RIVM)		59	59	No Clot	PRJEB12470	https://doi.org/10.1186/s13059-016-1022-0	2772193	152	34754	24	2440281	88.897	1.005	0
1110700667	612_99.fasta		Human	2007	National Institute for Public Health and the Environment (RIVM)		59	59	No Clot	PRJEB12470	https://doi.org/10.1186/s13059-016-1022-0	2721925	178	30378	30	2426757	88.433	1.004	0
1110701209	612_100.fasta		Human	2007	National Institute for Public Health and the Environment (RIVM)		59	59	No Clot	PRJEB12470	https://doi.org/10.1186/s13059-016-1022-0	2744504	138	35586	24	2431933	88.604	1.004	0
1110803234	612_101.fasta		Human	2008	National Institute for Public Health and the Environment (RIVM)		59	59	No Clot	PRJEB12470	https://doi.org/10.1186/s13059-016-1022-0	2758759	161	34148	26	2438040	88.835	1.005	0
00.10399.P	0864N0012.fasta	Neck	Human	2000	Scotland	GGHB	59	59	No Clot	PRJEB12470	https://doi.org/10.1186/s13059-016-1022-0	2741345	126	40183	20	2437552	88.83	1.004	0
00.3468.G	0864N0011.fasta	Right Leg	Human	2000	Scotland	Tayside	59	59	No Clot	PRJEB12470	https://doi.org/10.1186/s13059-016-1022-0	2771153	93	54107	16	2436627	88.76	1.004	0
02C103	0864N0065.fasta	Wound	Human	2002			59	59	No Clot	PRJEB12470	https://doi.org/10.1186/s13059-016-1022-0	2774647	132	39865	22	2439592	88.854	1.005	0
02K143	0864N0082.fasta	Pus	Human	2002			59	59	No Clot	PRJEB12470	https://doi.org/10.1186/s13059-016-1022-0	2731040	121	41768	23	2436314	88.755	1.004	0
02K218	0864N0083.fasta	Blood	Human	2002			59	59	No Clot	PRJEB12470	https://doi.org/10.1186/s13059-016-1022-0	2789284	133	40983	21	2440070	88.886	1.005	0
02L035	0864N0084.fasta	Wound	Human	2002			59	59	No Clot	PRJEB12470	https://doi.org/10.1186/s13059-016-1022-0	2808834	130	39865	23	2441926	88.931	1.004	0
02L198	0864N0062.fasta	Blood	Human	2002			59	59	No Clot	PRJEB12470	https://doi.org/10.1186/s13059-016-1022-0	2836000	151	37096	23	2443814	89.016	1.005	0
02M004	0864N0064.fasta	Pus	Human	2002			59	59	No Clot	PRJEB12470	https://doi.org/10.1186/s13059-016-1022-0	2782083	144	36086	25	2436131	88.76	1.004	0
02M013	0864N0063.fasta	Pus	Human	2002			59	59	No Clot	PRJEB12470	https://doi.org/10.1186/s13059-016-1022-0	2731121	105	51505	15	2437971	88.803	1.004	0
02M039	0864N0093.fasta	Ear	Human	2002			59	59	No Clot	PRJEB12470	https://doi.org/10.1186/s13059-016-1022-0	2782628	135	38649	22	2439958	88.864	1.004	0
02M071	0864N0085.fasta	Pus	Human	2002			59	59	No Clot	PRJEB12470	https://doi.org/10.1186/s13059-016-1022-0	2808484	142	35736	22	2436163	88.755	1.005	0
02M111	0864N0086.fasta		Human	2002			59	59	Clot	PRJEB12470	https://doi.org/10.1186/s13059-016-1022-0	2813621	156	35990	24	2433651	88.678	1.004	0
05.3403.N	0864N0013.fasta	Breast	Human	2005	Scotland	GGHB	59	59	No Clot	PRJEB12470	https://doi.org/10.1186/s13059-016-1022-0	2769496	99	51557	18	2429759	88.539	1.003	0
07.7540.V	0864N0039.fasta	Wound Swab	Human	2007	Scotland	Grampian	59	59	No Clot	PRJEB12470	https://doi.org/10.1186/s13059-016-1022-0	2745122	134	39744	21	2435155	88.704	1.004	0
08.7522.S	0864N0042.fasta	Aspirate	Human	2008	Scotland	Lothian	59	59	No Clot	PRJEB12470	https://doi.org/10.1186/s13059-016-1022-0	2771642	130	41843	19	2433570	88.65	1.004	0
09.3149.P	0864N0043.fasta	Pustule(s)	Human	2009	Scotland	GG&C	59	59	No Clot	PRJEB12470	https://doi.org/10.1186/s13059-016-1022-0	2741852	118	47918	19	2434484	88.712	1.004	0
09.7352.Bb	0864N0044.fasta	Blood	Human	2009	Scotland	GG&C	59	59	No Clot	PRJEB12470	https://doi.org/10.1186/s13059-016-1022-0	2702812	123	40854	21	2439529	88.867	1.004	0
10.5641.M	0864N0045.fasta	Nose, Axilla	Human	2010	Scotland	Lanarkshire	59	59	No Clot	PRJEB12470	https://doi.org/10.1186/s13059-016-1022-0	2692125	112	39944	19	2435046	88.719	1.004	0
10.7639.K	0864N0046.fasta	Blood	Human	2010	Scotland	GG&C	59	59	No Clot	PRJEB12470	https://doi.org/10.1186/s13059-016-1022-0	2729336	121	35935	23	2439269	88.863	1.004	0
11.5376.D	0864N0096.fasta	Blood	Human	2011	Scotland	Borders	59	59	No Clot	PRJEB12470	https://doi.org/10.1186/s13059-016-1022-0	2674993	109	42891	19	2445850	88.927	1.006	0
NARSA483 RT USA	612_31.fasta		Human				59	59	No Clot	PRJNA1153292	This study	2749400	124	35620	23	2431684	88.579	1.004	0
NARSA676 RT USA	612_32.fasta		Human				59	59	No Clot	PRJEB12470	https://doi.org/10.1186/s13059-016-1022-0	2607440	431	10610	80	2366986	86.303	1.006	0
PQ11479	612_107.fasta	Wound Swab	Human	2011	Australia		59	59	No Clot	PRJEB12470	https://doi.org/10.1186/s13059-016-1022-0	2781799	146	35900	23	2431437	88.609	1.004	0
PQ11513	612_108.fasta	Skin Swab	Human	2011	Australia		59	59	No Clot	PRJEB12470	https://doi.org/10.1186/s13059-016-1022-0	2768083	138	35339	25	2432657	88.651	1.004	0
PQ11851	612_102.fasta	Skin Swab	Human	2011	Australia		59	59	No Clot	PRJEB12470	https://doi.org/10.1186/s13059-016-1022-0	2700603	119	36088	23	2433521	88.67	1.003	0
PQ11915	612_109.fasta	Wound Swab	Human	2011	Australia		59	59	No Clot	PRJEB12470	https://doi.org/10.1186/s13059-016-1022-0	2751573	134	36908	25	2431075	88.569	1.004	0
06.1907.K	0864N0014.fasta	Blood	Human	2006	Scotland	Tayside	59	338	No Clot	PRJEB12470	https://doi.org/10.1186/s13059-016-1022-0	2745010	130	36377	21	2430105	88.544	1.004	0
08.5366.V	0864N0041.fasta	Blood	Human	2008	Scotland	Grampian	59	375	No Clot	PRJEB12470	https://doi.org/10.1186/s13059-016-1022-0	2697332	113	36353	21	2444116	89.043	1.004	0
11.5388.K	0864N0015.fasta	Blood	Human	2011	Scotland	Tayside	59	375	No Clot	PRJEB12470	https://doi.org/10.1186/s13059-016-1022-1	2664516	104	38708	22	2442767	88.984	1.004	0
PQ04417	612_106.fasta	R Thumb Abscess	Human	2004	Australia		93	93	Clot	PRJEB20741	https://www.nature.com/articles/s41559-018-0617-0	2769861	104	55441	17	2322657	84.641	1.003	0
55435	0979N0002.fasta		Human				97	97	No Clot	PRJEB1411	https://doi.org/10.1099/mgen.0.000036	2811984	29	237500	3	2426735	88.369	1.002	1
76325	0979N0004.fasta		Human	2011	Denmark		97	97	Clot	PRJEB1411	https://doi.org/10.1099/mgen.0.000036	2845195	56	123422	7	2409223	87.671	1.004	0
83075	0979N0003.fasta	Blood	Human	2012	Denmark		97	97	No Clot	PRJEB1411	https://doi.org/10.1099/mgen.0.000036	2766521	42	147253	7	2434378	88.602	1.003	0
04-02 BHI	2245N0051.fasta		Human				97	97	Clot	PRJNA1153292	This study	2784056	30	252128	4	2427612	88.356	1.002	1
E1	13577_E1_Hum_ZA_ST97.fasta	Nasal swab	Human	Oct2013-Mar14	South Africa	KwaZulu-Natal	97	97	Clot	PRJEB56111	https://doi.org/10.1073/pnas.2211217119	2747533	19	349422	3	2451806	89.217	1.002	1
FL 07-02708	FL5.fasta		Human		Turkey		97	97	Clot	PRJEB1411	https://doi.org/10.1099/mgen.0.000036	2595676	275	21215	42	2339122	85.269	1.005	0
FL0601420	527_08.fasta		Human		Germany	Schleswig-Holstein	97	97	No Clot	PRJEB20741	https://www.nature.com/articles/s41559-018-0617-0	2708235	113	44239	21	2420318	88.21	1.003	0
H064020492	803_97.fasta		Human				97	97	No Clot	PRJEB20741	https://www.nature.com/articles/s41559-018-0617-0	2754383	63	78054	12	2435928	88.765	1.002	0
H068N	803_91.fasta	Nasal swab	Human	2008	French Guiana		97	97	No Clot	PRJEB1411	https://doi.org/10.1099/mgen.0.000036	2750864	52	102866	10	2434714	88.699	1.002	0
H091460210	803_99.fasta		Human				97	97	Clot	PRJEB1411	https://doi.org/10.1099/mgen.0.000036	2751458	65	58935	15	2437845	88.834	1.004	0
KRN563(i) and (ii)	KRN563B.fasta		Human	2005-2006	Brazil		97	97	Clot	PRJEB1411	https://doi.org/10.1099/mgen.0.000036	2690548	196	30214	30	2397312	87.385	1.005	0
MOLD123	803_92.fasta	Nasal swab	Human	2005			97	97	No Clot	PRJEB1411	https://doi.org/10.1099/mgen.0.000036	2749889	67	67965	13	2427701	88.454	1.002	0
RMB1020	RM1.fasta		Human	2007	UK		97	97	Clot	PRJEB1411	https://doi.org/10.1099/mgen.0.000036	2444813	455	9591	72	2203241	80.325	1.006	0
UCO30	527_06.fasta		Human				97	97	No Clot	PRJEB1411	https://doi.org/10.1099/mgen.0.000036	2670649	115	41948	21	2411414	87.891	1.004	0
FRA134	803_93.fasta	Nasal swab	Human	2005	France	Paris	97	3510	No Clot	PRJEB1411	https://doi.org/10.1099/mgen.0.000036	2708353	65	73074	13	2420997	88.212	1.003	0
PQ04420	612_110.fasta	Boil Chest Wall	Human	2004	Australia		121	121	Clot	PRJNA1153292	This study	2714417	107	41160	19	2473359	89.791	1.007	0
08-02742	12861_08-02742_Hum_DE_ST130.fasta	MRSA Screening	Human	2008	Germany		130	130	No Clot	PRJEB56111	https://doi.org/10.1073/pnas.2211217119	2778834	18	549863	2	2470080	89.837	1.003	1
09-01300	12855_09-01300_Hum_DE_ST130.fasta	Dermatitis	Human	2009	Germany		130	130	No Clot	PRJEB56111	https://doi.org/10.1073/pnas.2211217119	2751783	12	735515	2	2482662	90.294	1.003	1
10-00991	12860_10-00991_Hum_DE_ST130.fasta	Wound infection	Human	2010	Germany		130	130	Clot	PRJEB56111	https://doi.org/10.1073/pnas.2211217119	2770717	17	333993	2	2471070	89.904	1.003	1
11-01497	12862_11-01497_Hum_DE_ST130.fasta	Pneumonia	Human	2011	Germany		130	130	No Clot	PRJEB56111	https://doi.org/10.1073/pnas.2211217119	2784559	16	564495	2	2471149	89.879	1.003	1
12-03171	12858_12-03171_Hum_DE_ST130.fasta	Abscess	Human	2012	Germany		130	130	No Clot	PRJEB56111	https://doi.org/10.1073/pnas.2211217119	2711260	18	968713	2	2465976	89.793	1.002	1
13-01673	12856_13-01673_Hum_DE_ST130.fasta	MRSA Screening	Human	2013	Germany		130	130	No Clot	PRJEB56111	https://doi.org/10.1073/pnas.2211217119	2771678	14	549429	2	2481384	90.241	1.003	1
15-01861	12859_15-01861_Hum_DE_ST130.fasta	MRSA Screening	Human	2015	Germany		130	130	No Clot	PRJEB56111	https://doi.org/10.1073/pnas.2211217119	2707650	20	671012	2	2462260	89.654	1.002	1
15-01986	12857_15-01986_Hum_DE_ST130.fasta	Bacteriaemia	Human	2015	Germany		130	130	No Clot	PRJEB56111	https://doi.org/10.1073/pnas.2211217119	2750199	19	968713	2	2468004	89.82	1.002	1
16-02222	12864_16-02222_Hum_DE_ST130.fasta	no infection	Human	2016	Germany		130	130	Clot	PRJEB56111	https://doi.org/10.1073/pnas.2211217119	2777940	26	549416	2	2477891	90.109	1.003	1
N147	ERR175863.fasta	wound swab	Human				130	130	No Clot	PRJEB2655	This study	3244611	369	39215	22	2544312	92.198	1.012	0
N35	ERR175862.fasta	Leg Ulcer	Human				130	130	No Clot	PRJEB2655	This study	3262406	420	35685	26	2531064	91.856	1.01	0
Ca155	ERR211963.fasta	Multisite screen	Human				130	1245	No Clot	PRJEB2756	This study	2809258	53	131888	6	2471985	89.872	1.004	0
Ca322	ERR212880.fasta	Multisite screen	Human				130	1245	No Clot	PRJEB317	This study	2773367	37	175453	5	2467805	89.828	1.004	0
Ta320	ERR211623.fasta	Toe wound	Human				130	1245	No Clot	PRJEB2655	This study	2813335	31	269483	4	2481531	90.211	1.004	1
Tr34	ERR175865.fasta	Multisite screen	Human				130	1245	No Clot	PRJEB2655	This study	2826342	74	190841	6	2473132	90.08	1.002	0
Tr8	ERR175864.fasta	Multisite screen	Human				130	2573	No Clot	PRJEB2655	This study	2730558	29	261463	4	2460085	89.557	1.002	1
Ca226	ERR204178.fasta	Toe SSTI	Human				130	2574	No Clot	PRJEB317	This study	2795211	48	215016	4	2475951	90.12	1.003	1
