# Supplementary material for: Bacterial metabolic remodeling by convergent evolution unlocks nutrient availability after a host switch
Source: Sci Adv. 2026 Feb 6;12(6):eadw9419. doi: 10.1126/sciadv.adw9419 (PMC12880543; doi:10.1126/sciadv.adw9419)
Supplement: Supplementary file 2 — Tables S1 to S4 [file sciadv.adw9419_tables_s1_to_s4.zip › adw9419_table_s4.xlsx]

## Sheet: (a)
Table S4: Genomic variation correlated with clotting phenotype. (a) The sequence, significance values, and population distribution frequencies of significant GWAS hits across the dataset and with respect to CCs.
Unitig Information		P value		MAF	Statistic	CC1		CC130		CC133		CC151		CC188		CC350		CC45		CC97		Total
Sequence	Name	Value	Magnitude	Value	Statistic	Clotters	Non-clotters	Clotters	Non-clotters	Clotters	Non-clotters	Clotters	Non-clotters	Clotters	Non-clotters	Clotters	Non-clotters	Clotters	Non-clotters	Clotters	Non-clotters	Clotters	Non-clotters
ATCTAAGAATACACGTTCACCTAATTTTTTGATGTT	Unititg 1	1.28e-08	7.89279	0.071	No. Genomes	4	4	2	12	41	6	16	0	8	32	0	0	2	6	77	26	150	86
ATCTAAGAATACACGTTCACCTAATTTTTTGATGTT	Unititg 1	1.28e-08	7.89279	0.071	Fraction (%)	100	100	100	100	100	100	100	0	100	100	0	0	100	100	99	100	97	87
CGTGTATTCTTAGATTCTGGAACACTGACAC	Unititg 2	5.48e-08	7.26122	0.071	No. Genomes	4	4	2	12	41	6	16	0	8	32	0	0	2	6	78	25	151	85
CGTGTATTCTTAGATTCTGGAACACTGACAC	Unititg 2	5.48e-08	7.26122	0.071	Fraction (%)	100	100	100	100	100	100	100	0	100	100	0	0	100	100	100	96	97	86

## Sheet: (b)
Table S4: Genomic variation correlated with clotting phenotype. (b) A summary of the strains included in each pair in the comparative analysis of gain and loss of function pairs and clades. For clades, variants shared by all members of the clade were compared between a representative isolate (listed in the Clotter/Control Strain column) and an outgroup (listed in the Non-clotter/Comparison Strain…
Pair	Type	Pair	Clotter/Control Strain	Non-clotter/Comparison Strain	Number of SNPs
1	Loss of Function	Experiment	SV20 (9091)	SV19 (8881)	55
1	Loss of Function	Control	N21	N18	71
2	Loss of Function	Experiment	CH350	CH354	28
2	Loss of Function	Control	CH390	IL93	44
3	Loss of Function	Experiment	IL83	CH381	26
3	Loss of Function	Control	IL95	1693-LF2	20
6	Loss of Function	Experiment	K163	K162	11
6	Loss of Function	Control	K165	K164	19
4	Gain of Function	Experiment	K130	K124	19
4	Gain of Function	Control	K132	K125	8
5	Gain of Function	Experiment	K126	K131	17
5	Gain of Function	Control	K128	K129	16
7	Gain of Function	Experiment	1843-RF	ZW8*	185
7	Gain of Function	Control	K173	I10*	154
8	Gain of Function	Experiment	IL121	ZW8*	127
8	Gain of Function	Control	SV44 (47254)	I10*	192
				*outgroup

## Sheet: (c)
Table S4: Genomic variation correlated with clotting phenotype. (c) A list of variants identified between gain of function pairs and clades, and corresponding data for each variant. For clades, variants shared by all members of the clade were compared between a representative isolate (listed in the Clotter/Control Strain column) and an outgroup (listed in the Comparison Strain column) as a pair, …
Pair	Test Group	Clotter/Control Strain	Comparison Strain	ST	Variant Type	Filtering Rationale	Predicted Effect	Gene Name	Distance from Gene	Nearest Gene Annotation	Contig Ordering Reference	Name in Supplementary File
5	Experiment	K130	K124	ST188	snp	distance from gene		speA	-563	Arginine decarboxylase	GCF_022405575_1	Not included
5	Experiment	K130	K124	ST188	snp	distance from gene		speA	-536	Arginine decarboxylase	GCF_022405575_1	Not included
5	Experiment	K130	K124	ST188	snp	repetitive SD region	missense_variant c.2276C>G p.Thr759Ser	sdrC_sdrC_1	0	Serine-aspartate repeat-containing protein C;hypothetical protein	GCF_022405575_1	Not included
5	Experiment	K130	K124	ST188	snp	synonymous change	synonymous_variant c.2289A>G p.Ser763Ser	sdrC_sdrC_1	0	Serine-aspartate repeat-containing protein C;hypothetical protein	GCF_022405575_1	Not included
5	Experiment	K130	K124	ST188	snp	distance from gene		sdrE_bbp	-186	Serine-aspartate repeat-containing protein E;Bone sialoprotein-binding protein	GCF_022405575_1	Not included
5	Experiment	K130	K124	ST188	snp		missense_variant c.361G>A p.Ala121Thr	phrB__phrA	0	Deoxyribodipyrimidine photo-lyase;hypothetical protein	GCF_022405575_1	8616_K124_00228
5	Experiment	K130	K124	ST188	snp		missense_variant c.210A>T p.Leu70Phe	group_2041	0	hypothetical protein	GCF_022405575_1	8616_K124_00293
5	Experiment	K130	K124	ST188	complex	repetitive SD region	frameshift_variant&missense_variant c.2205_2206delGAinsAGAT p.Lys736fs	clfA	0	Clumping factor A;hypothetical protein	GCF_022405575_1	Not included
5	Experiment	K130	K124	ST188	complex	repetitive SD region	frameshift_variant&stop_gained c.2215_2222delGATCCGACinsTGACTCAGAT p.Asp739fs	clfA	0	Clumping factor A;hypothetical protein	GCF_022405575_1	Not included
5	Experiment	K130	K124	ST188	snp	repetitive SD region	missense_variant c.2261T>C p.Val754Ala	clfA	0	Clumping factor A;hypothetical protein	GCF_022405575_1	Not included
5	Experiment	K130	K124	ST188	snp	repetitive SD region	missense_variant c.2273A>C p.Gln758Pro	clfA	0	Clumping factor A;hypothetical protein	GCF_022405575_1	Not included
5	Experiment	K130	K124	ST188	snp	repetitive SD region	missense_variant c.2330T>C p.Ile777Thr	clfA	0	Clumping factor A;hypothetical protein	GCF_022405575_1	Not included
5	Experiment	K130	K124	ST188	snp	distance from gene		group_236	121	hypothetical protein	GCF_022405575_1	Not included
5	Experiment	K130	K124	ST188	snp		missense_variant c.209G>A p.Gly70Asp	pdhC_2	0	Dihydrolipoyllysine-residue acetyltransferase component of pyruvate dehydrogenase complex	GCF_022405575_1	8616_K124_00535
5	Experiment	K130	K124	ST188	snp	distance from gene		group_701	21	hypothetical protein	GCF_022405575_1	Not included
5	Experiment	K130	K124	ST188	snp		missense_variant c.26A>C p.Asp9Ala	stp	0	Serine/threonine phosphatase stp	GCF_022405575_1	8616_K124_00657
5	Experiment	K130	K124	ST188	snp	synonymous change	synonymous_variant c.213A>G p.Lys71Lys	rnhA	0	14.7 kDa ribonuclease H-like protein	GCF_022405575_1	Not included
5	Experiment	K130	K124	ST188	ins		frameshift_variant c.30127dupA p.Ile10043fs	ebh_1_ebh_ebhA_ebhA_1_ebhA_2_ebh_2	0	hypothetical protein;Extracellular matrix-binding protein ebh;Extracellular matrix-binding protein EbhA	GCF_022405575_1	8616_K124_00877
5	Experiment	K130	K124	ST188	snp		missense_variant c.838G>A p.Asp280Asn	asnS	0	Asparagine--tRNA ligase	GCF_022405575_1	8616_K124_00896
5	Experiment	K130	K124	ST188	snp		missense_variant c.1912G>A p.Val638Ile	recD2	0	ATP-dependent RecD-like DNA helicase	GCF_022405575_1	8616_K124_01059
5	Experiment	K130	K124	ST188	snp	distance from gene		group_95	22	hypothetical protein	GCF_022405575_1	Not included
5	Experiment	K130	K124	ST188	snp		missense_variant c.3848A>T p.Lys1283Met	group_635	0	hypothetical protein	GCF_022405575_1	8616_K124_01186
5	Experiment	K130	K124	ST188	snp	synonymous change	synonymous_variant c.93C>T p.Phe31Phe	group_1780	0	hypothetical protein	GCF_022405575_1	Not included
5	Experiment	K130	K124	ST188	ins		frameshift_variant c.363dupA p.Val122fs	sigB	0	RNA polymerase sigma-B factor	GCF_022405575_1	8616_K124_01555
5	Experiment	K130	K124	ST188	snp		missense_variant c.311T>C p.Val104Ala	group_516	0	hypothetical protein	GCF_022405575_1	8616_K124_01603
5	Experiment	K130	K124	ST188	snp	synonymous change	synonymous_variant c.969C>T p.Asn323Asn	hlgB_lukF	0	Gamma-hemolysin component B;Leukocidin-F subunit	GCF_022405575_1	Not included
5	Experiment	K130	K124	ST188	snp		missense_variant c.1442A>T p.Glu481Val	bceB_3	0	Bacitracin export permease protein BceB	GCF_022405575_1	8616_K124_02087
5	Experiment	K130	K124	ST188	snp	distance from gene		group_1124	128	hypothetical protein	GCF_022405575_1	Not included
5	Experiment	K130	K124	ST188	snp		missense_variant c.100G>A p.Ala34Thr	walK	0	Sensor protein kinase WalK	GCF_022405575_1	8616_K124_02203
5	Experiment	K130	K124	ST188	snp		missense_variant c.1317G>A p.Met439Ile	walK	0	Sensor protein kinase WalK	GCF_022405575_1	8616_K124_02203
5	Experiment	K130	K124	ST188	snp		missense_variant c.347G>T p.Arg116Ile	group_170	0	putative response regulatory protein	GCF_022405575_1	8616_K124_02352
5	Experiment	K130	K124	ST188	snp	distance from gene		lcfB	50	Long-chain-fatty-acid--CoA ligase	GCF_022405575_1	Not included
5	Experiment	K130	K124	ST188	snp		missense_variant c.140A>G p.Asp47Gly	group_1617	0	Ribulose-5-phosphate reductase 2	GCF_022405575_1	8616_K124_02381
5	Experiment	K130	K124	ST188	snp		missense_variant c.417G>A p.Met139Ile	group_539	0	hypothetical protein	GCF_022405575_1	8616_K124_02522
5	Experiment	K130	K124	ST188	del			gltA	-21	Glutamate synthase [NADPH] large chain	GCF_022405575_1	8616_K124_02589
5	Experiment	K130	K124	ST188	snp	contig length	intergenic_region	NA	-1	NA	GCF_022405575_1	Not included
5	Experiment	K130	K124	ST188	del	contig length		NA	-1	NA	GCF_022405575_1	Not included
5	Experiment	K130	K124	ST188	ins	contig length	intergenic_region	NA	-1	NA	GCF_022405575_1	Not included
5	Experiment	K130	K124	ST188	snp	contig length		NA	-1	NA	GCF_022405575_1	Not included
4	Experiment	K132	K125	ST188	snp	distance from gene		speA	-590	Arginine decarboxylase	GCF_003010875_1	Not included
4	Experiment	K132	K125	ST188	snp		missense_variant c.108G>A p.Met36Ile	nusG	0	Transcription termination/antitermination protein NusG	GCF_003010875_1	8617_K125_00067
4	Experiment	K132	K125	ST188	snp	synonymous change	synonymous_variant c.2211C>T p.Ser737Ser	sdrC_sdrC_1	0	Serine-aspartate repeat-containing protein C;hypothetical protein	GCF_003010875_1	Not included
4	Experiment	K132	K125	ST188	snp	synonymous change	synonymous_variant c.2289A>G p.Ser763Ser	sdrC_sdrC_1	0	Serine-aspartate repeat-containing protein C;hypothetical protein	GCF_003010875_1	Not included
4	Experiment	K132	K125	ST188	snp	synonymous change	synonymous_variant c.2454C>T p.Asp818Asp	sdrC_sdrC_1	0	Serine-aspartate repeat-containing protein C;hypothetical protein	GCF_003010875_1	Not included
4	Experiment	K132	K125	ST188	complex	distance from gene		group_1884	187	Putative heme-dependent peroxidase	GCF_003010875_1	Not included
4	Experiment	K132	K125	ST188	snp	distance from gene		group_1016	-134	hypothetical protein	GCF_003010875_1	Not included
4	Experiment	K132	K125	ST188	snp		missense_variant c.83C>T p.Ala28Val	saeR	0	Response regulator SaeR	GCF_003010875_1	8617_K125_00243
4	Experiment	K132	K125	ST188	snp		missense_variant c.460C>T p.Pro154Ser	group_1623	0	Vitamin B12 import ATP-binding protein BtuD	GCF_003010875_1	8617_K125_00258
4	Experiment	K132	K125	ST188	snp		missense_variant c.254T>A p.Val85Glu	lgt	0	Phosphatidylglycerol--prolipoprotein diacylglyceryl transferase	GCF_003010875_1	8617_K125_00297
4	Experiment	K132	K125	ST188	snp		stop_gained c.370C>T p.Gln124*	group_1687	0	hypothetical protein	GCF_003010875_1	8617_K125_00299
4	Experiment	K132	K125	ST188	complex	repetitive SD region	missense_variant c.2275_2277delACCinsTCA p.Thr759Ser	clfA	0	Clumping factor A;hypothetical protein	GCF_003010875_1	Not included
4	Experiment	K132	K125	ST188	snp	repetitive SD region	missense_variant c.2293A>T p.Thr765Ser	clfA	0	Clumping factor A;hypothetical protein	GCF_003010875_1	Not included
4	Experiment	K132	K125	ST188	complex	synonymous change	synonymous_variant c.2299_2300delTCinsAG p.768	clfA	0	Clumping factor A;hypothetical protein	GCF_003010875_1	Not included
4	Experiment	K132	K125	ST188	snp	synonymous change	synonymous_variant c.2373C>A p.Ser791Ser	clfA	0	Clumping factor A;hypothetical protein	GCF_003010875_1	Not included
4	Experiment	K132	K125	ST188	snp	repetitive SD region	missense_variant c.2378T>C p.Leu793Ser	clfA	0	Clumping factor A;hypothetical protein	GCF_003010875_1	Not included
4	Experiment	K132	K125	ST188	snp		missense_variant c.142G>A p.Asp48Asn	group_391	0	hypothetical protein	GCF_003010875_1	8617_K125_00332
4	Experiment	K132	K125	ST188	snp		missense_variant c.611C>T p.Ala204Val	mutS2	0	Endonuclease MutS2	GCF_003010875_1	8617_K125_00582
4	Experiment	K132	K125	ST188	snp		missense_variant c.2359A>G p.Ile787Val	ileS	0	Isoleucine--tRNA ligase	GCF_003010875_1	8617_K125_00632
4	Experiment	K132	K125	ST188	snp		missense_variant c.140G>T p.Gly47Val	group_1418	0	hypothetical protein	GCF_003010875_1	8617_K125_00646
4	Experiment	K132	K125	ST188	snp		missense_variant c.127T>C p.Tyr43His	rpoZ	0	DNA-directed RNA polymerase subunit omega	GCF_003010875_1	8617_K125_00649
4	Experiment	K132	K125	ST188	snp		missense_variant c.1862A>G p.His621Arg	pnp_1	0	Polyribonucleotide nucleotidyltransferase	GCF_003010875_1	8617_K125_00713
4	Experiment	K132	K125	ST188	snp		missense_variant c.820A>G p.Thr274Ala	norB_1_norB_3	0	Quinolone resistance protein NorB	GCF_003010875_1	8617_K125_00879
4	Experiment	K132	K125	ST188	snp		missense_variant c.1036G>A p.Ala346Thr	group_678	0	hypothetical protein	GCF_003010875_1	8617_K125_01169
4	Experiment	K132	K125	ST188	snp	distance from gene		group_1342	505	hypothetical protein	GCF_003010875_1	Not included
4	Experiment	K132	K125	ST188	complex	distance from gene		group_98	-1813	hypothetical protein	GCF_003010875_1	Not included
4	Experiment	K132	K125	ST188	snp	synonymous change	synonymous_variant c.60G>A p.Arg20Arg	perR	0	Peroxide-responsive repressor PerR	GCF_003010875_1	Not included
4	Experiment	K132	K125	ST188	del		frameshift_variant c.713delA p.Asn238fs	agrA	0	Accessory gene regulator protein A	GCF_003010875_1	8617_K125_01435
4	Experiment	K132	K125	ST188	snp		missense_variant c.292G>A p.Asp98Asn	hutG	0	Formimidoylglutamase	GCF_003010875_1	8617_K125_01718
4	Experiment	K132	K125	ST188	snp	synonymous change	synonymous_variant c.732A>G p.Ala244Ala	group_713	0	hypothetical protein	GCF_003010875_1	Not included
4	Experiment	K132	K125	ST188	ins	distance from gene		group_1604	136	hypothetical protein	GCF_003010875_1	Not included
4	Experiment	K132	K125	ST188	snp	repetitive SD region	missense_variant c.1905T>A p.Asp635Glu	clfB	0	hypothetical protein;Clumping factor B	GCF_003010875_1	Not included
4	Experiment	K132	K125	ST188	ins			clfB	-75	hypothetical protein;Clumping factor B	GCF_003010875_1	8617_K125_02003
4	Experiment	K132	K125	ST188	snp		missense_variant c.23C>T p.Thr8Ile	group_789	0	hypothetical protein	GCF_003010875_1	8617_K125_02202
4	Experiment	K132	K125	ST188	snp		missense_variant c.2071G>T p.Asp691Tyr	fadN	0	putative 3-hydroxyacyl-CoA dehydrogenase	GCF_003010875_1	8617_K125_02269
4	Experiment	K132	K125	ST188	snp		missense_variant c.399G>A p.Met133Ile	tarS	0	Poly(ribitol-phosphate) beta-N-acetylglucosaminyltransferase TarS	GCF_003010875_1	8617_K125_02295
5	Control	K126	K131	ST188	snp	distance from gene		speA	-563	Arginine decarboxylase	GCF_022405575_1	Not included
5	Control	K126	K131	ST188	complex	distance from gene		speA	-401	Arginine decarboxylase	GCF_022405575_1	Not included
5	Control	K126	K131	ST188	snp	distance from gene		speA	-389	Arginine decarboxylase	GCF_022405575_1	Not included
5	Control	K126	K131	ST188	snp	distance from gene	intragenic_variant n.38444T>G	lysS	878	Lysine--tRNA ligase	GCF_022405575_1	Not included
5	Control	K126	K131	ST188	snp	distance from gene		gabR	502	HTH-type transcriptional regulatory protein GabR	GCF_022405575_1	Not included
5	Control	K126	K131	ST188	snp		missense_variant c.245G>A p.Arg82His	ywpJ_ywtE	0	Phosphatase YwpJ;5-amino-6-(5-phospho-D-ribitylamino)uracil phosphatase YwtE	GCF_022405575_1	8623_K131_00090
5	Control	K126	K131	ST188	snp	synonymous change	synonymous_variant c.2433A>G p.Ser811Ser	sdrC_sdrC_1	0	Serine-aspartate repeat-containing protein C;hypothetical protein	GCF_022405575_1	Not included
5	Control	K126	K131	ST188	del	distance from gene		queF	153	NADPH-dependent 7-cyano-7-deazaguanine reductase	GCF_022405575_1	Not included
5	Control	K126	K131	ST188	snp		missense_variant c.370A>G p.Ile124Val	group_196	0	hypothetical protein	GCF_022405575_1	8623_K131_00322
5	Control	K126	K131	ST188	snp	repetitive SD region	missense_variant c.1811A>C p.Glu604Ala	clfA	0	Clumping factor A;hypothetical protein	GCF_022405575_1	Not included
5	Control	K126	K131	ST188	snp	repetitive SD region	missense_variant c.1829A>C p.Glu610Ala	clfA	0	Clumping factor A;hypothetical protein	GCF_022405575_1	Not included
5	Control	K126	K131	ST188	snp	repetitive SD region	missense_variant c.1847A>C p.Glu616Ala	clfA	0	Clumping factor A;hypothetical protein	GCF_022405575_1	Not included
5	Control	K126	K131	ST188	snp	synonymous change	synonymous_variant c.1995T>C p.Ser665Ser	clfA	0	Clumping factor A;hypothetical protein	GCF_022405575_1	Not included
5	Control	K126	K131	ST188	snp	synonymous change	synonymous_variant c.2001C>G p.Ser667Ser	clfA	0	Clumping factor A;hypothetical protein	GCF_022405575_1	Not included
5	Control	K126	K131	ST188	complex	synonymous change	synonymous_variant c.2013_2016delCGATinsTGAC p.673	clfA	0	Clumping factor A;hypothetical protein	GCF_022405575_1	Not included
5	Control	K126	K131	ST188	snp	synonymous change	synonymous_variant c.2022C>T p.Asp674Asp	clfA	0	Clumping factor A;hypothetical protein	GCF_022405575_1	Not included
5	Control	K126	K131	ST188	complex	synonymous change	synonymous_variant c.2028_2031delCAGTinsTAGC p.678	clfA	0	Clumping factor A;hypothetical protein	GCF_022405575_1	Not included
5	Control	K126	K131	ST188	snp	synonymous change	synonymous_variant c.2070C>T p.Asp690Asp	clfA	0	Clumping factor A;hypothetical protein	GCF_022405575_1	Not included
5	Control	K126	K131	ST188	snp	synonymous change	synonymous_variant c.2097C>A p.Ser699Ser	clfA	0	Clumping factor A;hypothetical protein	GCF_022405575_1	Not included
5	Control	K126	K131	ST188	complex	synonymous change	synonymous_variant c.2205_2208delCGACinsAGAT p.737	clfA	0	Clumping factor A;hypothetical protein	GCF_022405575_1	Not included
5	Control	K126	K131	ST188	complex	synonymous change	synonymous_variant c.2217_2220delAGATinsTGAC p.741	clfA	0	Clumping factor A;hypothetical protein	GCF_022405575_1	Not included
5	Control	K126	K131	ST188	snp	synonymous change	synonymous_variant c.2226C>T p.Asp742Asp	clfA	0	Clumping factor A;hypothetical protein	GCF_022405575_1	Not included
5	Control	K126	K131	ST188	snp	synonymous change	synonymous_variant c.2232C>T p.Asp744Asp	clfA	0	Clumping factor A;hypothetical protein	GCF_022405575_1	Not included
5	Control	K126	K131	ST188	snp	repetitive SD region	missense_variant c.2283A>C p.Arg761Ser	clfA	0	Clumping factor A;hypothetical protein	GCF_022405575_1	Not included
5	Control	K126	K131	ST188	complex	synonymous change	synonymous_variant c.2293_2294delAGinsTC p.766	clfA	0	Clumping factor A;hypothetical protein	GCF_022405575_1	Not included
5	Control	K126	K131	ST188	snp	synonymous change	synonymous_variant c.2337G>A p.Ser779Ser	clfA	0	Clumping factor A;hypothetical protein	GCF_022405575_1	Not included
5	Control	K126	K131	ST188	snp	synonymous change	synonymous_variant c.2355T>A p.Ser785Ser	clfA	0	Clumping factor A;hypothetical protein	GCF_022405575_1	Not included
5	Control	K126	K131	ST188	snp	synonymous change	synonymous_variant c.2373C>A p.Ser791Ser	clfA	0	Clumping factor A;hypothetical protein	GCF_022405575_1	Not included
5	Control	K126	K131	ST188	snp	repetitive SD region	missense_variant c.2378T>C p.Leu793Ser	clfA	0	Clumping factor A;hypothetical protein	GCF_022405575_1	Not included
5	Control	K126	K131	ST188	snp		missense_variant c.96T>A p.Asp32Glu	group_1116	0	NADH dehydrogenase-like protein	GCF_022405575_1	8623_K131_00383
5	Control	K126	K131	ST188	snp	synonymous change	synonymous_variant c.531A>G p.Val177Val	oppD_1	0	Oligopeptide transport ATP-binding protein OppD	GCF_022405575_1	Not included
5	Control	K126	K131	ST188	snp		missense_variant c.1051A>G p.Arg351Gly	priA	0	primosomal protein N	GCF_022405575_1	8623_K131_00649
5	Control	K126	K131	ST188	snp		missense_variant c.229T>C p.Phe77Leu	femA_1	0	Aminoacyltransferase FemA	GCF_022405575_1	8623_K131_00685
5	Control	K126	K131	ST188	snp	synonymous change	synonymous_variant c.132C>T p.Gly44Gly	truB	0	tRNA pseudouridine synthase B	GCF_022405575_1	Not included
5	Control	K126	K131	ST188	snp		missense_variant c.316A>G p.Thr106Ala	ysdC_1	0	Putative aminopeptidase YsdC	GCF_022405575_1	8623_K131_00809
5	Control	K126	K131	ST188	snp		missense_variant c.1030C>G p.Leu344Val	group_1641	0	hypothetical protein	GCF_022405575_1	8623_K131_00849
5	Control	K126	K131	ST188	snp		missense_variant c.529A>G p.Lys177Glu	ruvA	0	Holliday junction ATP-dependent DNA helicase RuvA	GCF_022405575_1	8623_K131_01080
5	Control	K126	K131	ST188	snp		missense_variant c.760C>T p.Pro254Ser	group_678	0	hypothetical protein	GCF_022405575_1	8623_K131_01167
5	Control	K126	K131	ST188	snp			group_766	-26	hypothetical protein	GCF_022405575_1	8623_K131_01388
5	Control	K126	K131	ST188	ins		conservative_inframe_insertion c.1165_1170dupAAAGGT p.Lys389_Gly390dup	group_342	0	hypothetical protein	GCF_022405575_1	8623_K131_01391
5	Control	K126	K131	ST188	snp	synonymous change	synonymous_variant c.102C>T p.Arg34Arg	group_2020	0	hypothetical protein	GCF_022405575_1	Not included
5	Control	K126	K131	ST188	snp	distance from gene		group_831	-162	hypothetical protein	GCF_022405575_1	Not included
5	Control	K126	K131	ST188	snp		stop_gained c.727C>T p.Arg243*	tcyB	0	L-cystine transport system permease protein TcyB	GCF_022405575_1	8623_K131_01858
5	Control	K126	K131	ST188	snp		missense_variant c.1462C>T p.Pro488Ser	walK	0	Sensor protein kinase WalK	GCF_022405575_1	8623_K131_02174
5	Control	K126	K131	ST188	snp		missense_variant c.1141A>G p.Asn381Asp	wecC	0	UDP-N-acetyl-D-mannosamine dehydrogenase	GCF_022405575_1	8623_K131_02272
5	Control	K126	K131	ST188	snp		missense_variant c.409A>G p.Thr137Ala	group_661	0	hypothetical protein	GCF_022405575_1	8623_K131_02322
5	Control	K126	K131	ST188	snp		missense_variant c.782A>G p.Lys261Arg	hdfR_1	0	HTH-type transcriptional regulator HdfR;hypothetical protein	GCF_022405575_1	8623_K131_02560
5	Control	K126	K131	ST188	snp	contig length		NA	-1	NA	GCF_022405575_1	Not included
4	Control	K126	K131	ST188	complex	contig length		NA	-1	NA	GCF_022405575_1	Not included
4	Control	K128	K129	ST188	snp	distance from gene		speA	-536	Arginine decarboxylase	GCF_022405575_1	Not included
4	Control	K128	K129	ST188	snp		missense_variant c.1810T>C p.Ser604Pro	metG	0	Methionine--tRNA ligase	GCF_022405575_1	8621_K129_00011
4	Control	K128	K129	ST188	snp	repetitive SD region	missense_variant c.2277T>A p.Ser759Arg	sdrC_sdrC_1	0	Serine-aspartate repeat-containing protein C;hypothetical protein	GCF_022405575_1	Not included
4	Control	K128	K129	ST188	snp	synonymous change	synonymous_variant c.2289G>A p.Ser763Ser	sdrC_sdrC_1	0	Serine-aspartate repeat-containing protein C;hypothetical protein	GCF_022405575_1	Not included
4	Control	K128	K129	ST188	snp	repetitive SD region	missense_variant c.2316A>C p.Glu772Asp	sdrC_sdrC_1	0	Serine-aspartate repeat-containing protein C;hypothetical protein	GCF_022405575_1	Not included
4	Control	K128	K129	ST188	snp	synonymous change	synonymous_variant c.2325G>A p.Ser775Ser	sdrC_sdrC_1	0	Serine-aspartate repeat-containing protein C;hypothetical protein	GCF_022405575_1	Not included
4	Control	K128	K129	ST188	snp	synonymous change	synonymous_variant c.3663G>A p.Ser1221Ser	sdrD_bbp_sdrD_2_sdrE_1_sdrC	0	Serine-aspartate repeat-containing protein D;Bone sialoprotein-binding protein;Serine-aspartate repeat-containing protein E;Serine-aspartate repeat-containing protein C	GCF_022405575_1	Not included
4	Control	K128	K129	ST188	ins	distance from gene		group_1375	170	hypothetical protein	GCF_022405575_1	Not included
4	Control	K128	K129	ST188	snp	synonymous change	synonymous_variant c.1899A>C p.Ser633Ser	clfA	0	Clumping factor A;hypothetical protein	GCF_022405575_1	Not included
4	Control	K128	K129	ST188	snp	synonymous change	synonymous_variant c.1926C>T p.Asp642Asp	clfA	0	Clumping factor A;hypothetical protein	GCF_022405575_1	Not included
4	Control	K128	K129	ST188	snp	synonymous change	synonymous_variant c.1944C>T p.Asp648Asp	clfA	0	Clumping factor A;hypothetical protein	GCF_022405575_1	Not included
4	Control	K128	K129	ST188	snp	synonymous change	synonymous_variant c.1950T>C p.Asp650Asp	clfA	0	Clumping factor A;hypothetical protein	GCF_022405575_1	Not included
4	Control	K128	K129	ST188	snp	synonymous change	synonymous_variant c.1986C>T p.Asp662Asp	clfA	0	Clumping factor A;hypothetical protein	GCF_022405575_1	Not included
4	Control	K128	K129	ST188	snp	synonymous change	synonymous_variant c.1992C>T p.Asp664Asp	clfA	0	Clumping factor A;hypothetical protein	GCF_022405575_1	Not included
4	Control	K128	K129	ST188	snp	synonymous change	synonymous_variant c.2001G>A p.Ser667Ser	clfA	0	Clumping factor A;hypothetical protein	GCF_022405575_1	Not included
4	Control	K128	K129	ST188	snp	synonymous change	synonymous_variant c.2031T>C p.Ser677Ser	clfA	0	Clumping factor A;hypothetical protein	GCF_022405575_1	Not included
4	Control	K128	K129	ST188	snp	synonymous change	synonymous_variant c.2208T>C p.Asp736Asp	clfA	0	Clumping factor A;hypothetical protein	GCF_022405575_1	Not included
4	Control	K128	K129	ST188	complex	synonymous change	synonymous_variant c.2220_2226delCTCAGATinsTTCCGAC p.743	clfA	0	Clumping factor A;hypothetical protein	GCF_022405575_1	Not included
4	Control	K128	K129	ST188	snp	synonymous change	synonymous_variant c.2232T>C p.Asp744Asp	clfA	0	Clumping factor A;hypothetical protein	GCF_022405575_1	Not included
4	Control	K128	K129	ST188	snp	synonymous change	synonymous_variant c.2250C>T p.Asp750Asp	clfA	0	Clumping factor A;hypothetical protein	GCF_022405575_1	Not included
4	Control	K128	K129	ST188	snp	repetitive SD region	missense_variant c.2293T>A p.Ser765Thr	clfA	0	Clumping factor A;hypothetical protein	GCF_022405575_1	Not included
4	Control	K128	K129	ST188	snp	repetitive SD region	missense_variant c.2299A>T p.Ser767Cys	clfA	0	Clumping factor A;hypothetical protein	GCF_022405575_1	Not included
4	Control	K128	K129	ST188	snp		missense_variant c.152G>A p.Ser51Asn	argO	0	Arginine exporter protein ArgO	GCF_022405575_1	8621_K129_00339
4	Control	K128	K129	ST188	snp		missense_variant c.50C>A p.Ala17Glu	group_1960	0	hypothetical protein	GCF_022405575_1	8621_K129_00650
4	Control	K128	K129	ST188	snp		missense_variant c.14T>C p.Ile5Thr	trpB_trpB_1_trpB_2	0	Tryptophan synthase beta chain	GCF_022405575_1	8621_K129_00815
4	Control	K128	K129	ST188	snp	distance from gene	intergenic_region n.72523A>G	group_98	-2752	hypothetical protein	GCF_022405575_1	Not included
4	Control	K128	K129	ST188	snp		missense_variant c.155T>C p.Ile52Thr	group_1320	0	hypothetical protein	GCF_022405575_1	8621_K129_01458
4	Control	K128	K129	ST188	del			modA	-25	Molybdate-binding protein ModA	GCF_022405575_1	8621_K129_01734
4	Control	K128	K129	ST188	snp		missense_variant c.439G>T p.Asp147Tyr	group_613	0	hypothetical protein	GCF_022405575_1	8621_K129_02026
4	Control	K128	K129	ST188	snp	synonymous change	synonymous_variant c.2127C>T p.Gly709Gly	cna	0	Collagen adhesin	GCF_022405575_1	Not included
4	Control	K128	K129	ST188	complex	synonymous change	synonymous_variant c.2085_2088delGGTCinsAGTT p.697	cna	0	Collagen adhesin	GCF_022405575_1	Not included
4	Control	K128	K129	ST188	snp		missense_variant c.1850A>G p.Glu617Gly	ggt	0	Glutathione hydrolase proenzyme	GCF_022405575_1	8621_K129_02310
4	Control	K128	K129	ST188	snp	contig length	intergenic_region	NA	-1	NA	GCF_022405575_1	Not included
4	Control	K128	K129	ST188	snp	contig length	synonymous_variant c.306G>A p.Glu102Glu	group_1367	0	IS1182 family transposase ISSau3;hypothetical protein	GCF_022405575_1	Not included
4	Control	K128	K129	ST188	snp	contig length		NA	-1	NA	GCF_022405575_1	Not included
4	Control	K128	K129	ST188	complex	contig length		NA	-1	NA	GCF_022405575_1	Not included
7	Control	1843-RF	ZW8	ST354	snp	identical control snp	missense_variant c.659C>A p.Ala220Glu	purQ	0	Phosphoribosylformylglycinamidine synthase subunit PurQ	Not Applicable	Not included
7	Control	1843-RF	ZW8	ST354	snp	identical control snp	synonymous_variant c.411C>A p.Gly137Gly	purM	0	Phosphoribosylformylglycinamidine cyclo-ligase	Not Applicable	Not included
7	Control	1843-RF	ZW8	ST354	snp	identical control snp	missense_variant c.760T>A p.Leu254Ile	ecfT_2_ecfT_1	0	Energy-coupling factor transporter transmembrane protein EcfT	Not Applicable	Not included
7	Control	1843-RF	ZW8	ST354	snp	identical control snp	missense_variant c.175G>T p.Val59Phe	ecfT_2_ecfT_1	0	Energy-coupling factor transporter transmembrane protein EcfT	Not Applicable	Not included
7	Control	1843-RF	ZW8	ST354	snp	identical control snp	missense_variant c.376T>G p.Ser126Ala	ykoE	0	Putative HMP/thiamine permease protein YkoE	Not Applicable	Not included
7	Control	1843-RF	ZW8	ST354	snp		NA	ykoE	-25	Putative HMP/thiamine permease protein YkoE	Not Applicable	12518_ZW8_00016
7	Control	1843-RF	ZW8	ST354	complex	identical control snp	NA	group_236	135	hypothetical protein	Not Applicable	Not included
7	Control	1843-RF	ZW8	ST354	snp	identical control snp	NA	group_236	126	hypothetical protein	Not Applicable	Not included
7	Control	1843-RF	ZW8	ST354	complex	identical control snp	NA	group_236	117	hypothetical protein	Not Applicable	Not included
7	Control	1843-RF	ZW8	ST354	complex	identical control snp	NA	group_236	37	hypothetical protein	Not Applicable	Not included
7	Control	1843-RF	ZW8	ST354	snp		missense_variant c.814G>A p.Asp272Asn	rlmI	0	Ribosomal RNA large subunit methyltransferase I	Not Applicable	12518_ZW8_00019
7	Control	1843-RF	ZW8	ST354	snp	identical control snp	missense_variant c.326C>T p.Ser109Leu	ythA	0	Putative cytochrome bd menaquinol oxidase subunit I	Not Applicable	Not included
7	Control	1843-RF	ZW8	ST354	snp	identical control snp	synonymous_variant c.159T>C p.Asn53Asn	ythB	0	Putative cytochrome bd menaquinol oxidase subunit II	Not Applicable	Not included
7	Control	1843-RF	ZW8	ST354	snp		missense_variant c.734C>G p.Ala245Gly	rnj1	0	Ribonuclease J 1	Not Applicable	12518_ZW8_00027
7	Control	1843-RF	ZW8	ST354	snp	identical control snp	missense_variant c.308C>T p.Ala103Val	def	0	Peptide deformylase	Not Applicable	Not included
7	Control	1843-RF	ZW8	ST354	snp		missense_variant c.494C>T p.Ala165Val	potD	0	Spermidine/putrescine-binding periplasmic protein	Not Applicable	12518_ZW8_00039
7	Control	1843-RF	ZW8	ST354	snp		missense_variant c.277A>G p.Thr93Ala	potD	0	Spermidine/putrescine-binding periplasmic protein	Not Applicable	12518_ZW8_00040
7	Control	1843-RF	ZW8	ST354	snp	identical control snp	missense_variant c.719T>C p.Val240Ala	potD	0	Spermidine/putrescine-binding periplasmic protein	Not Applicable	Not included
7	Control	1843-RF	ZW8	ST354	snp		NA	group_206	-6	hypothetical protein	Not Applicable	12518_ZW8_00044
7	Control	1843-RF	ZW8	ST354	snp	identical control snp	missense_variant c.106T>C p.Ser36Pro	group_2205	0	hypothetical protein	Not Applicable	Not included
7	Control	1843-RF	ZW8	ST354	snp		missense_variant c.167A>G p.Asp56Gly	pycA	0	Pyruvate carboxylase	Not Applicable	12518_ZW8_00051
7	Control	1843-RF	ZW8	ST354	snp	identical control snp	synonymous_variant c.2664C>T p.Tyr888Tyr	pycA	0	Pyruvate carboxylase	Not Applicable	Not included
7	Control	1843-RF	ZW8	ST354	snp	identical control snp	NA	group_1477	-43	hypothetical protein	Not Applicable	Not included
7	Control	1843-RF	ZW8	ST354	snp	identical control snp	missense_variant c.829T>G p.Tyr277Asp	group_1477	0	hypothetical protein	Not Applicable	Not included
7	Control	1843-RF	ZW8	ST354	snp	identical control snp	missense_variant c.293T>C p.Val98Ala	tmcAL	0	tRNA(Met) cytidine acetate ligase	Not Applicable	Not included
7	Control	1843-RF	ZW8	ST354	snp	identical control snp	NA	isdH_isdH_2_isdH_1_isdB	76	Iron-regulated surface determinant protein H;Iron-regulated surface determinant protein B;hypothetical protein	Not Applicable	Not included
7	Control	1843-RF	ZW8	ST354	snp	identical control snp	missense_variant c.1513C>A p.Pro505Thr	isdH_isdH_2_isdH_1_isdB	0	Iron-regulated surface determinant protein H;Iron-regulated surface determinant protein B;hypothetical protein	Not Applicable	Not included
7	Control	1843-RF	ZW8	ST354	snp	identical control snp	missense_variant c.421A>C p.Asn141His	isdH_isdH_2_isdH_1_isdB	0	Iron-regulated surface determinant protein H;Iron-regulated surface determinant protein B;hypothetical protein	Not Applicable	Not included
7	Control	1843-RF	ZW8	ST354	snp	identical control snp	missense_variant c.781G>A p.Ala261Thr	isdA	0	Iron-regulated surface determinant protein A	Not Applicable	Not included
7	Control	1843-RF	ZW8	ST354	snp	identical control snp	synonymous_variant c.495C>T p.Ser165Ser	isdC	0	Iron-regulated surface determinant protein C	Not Applicable	Not included
7	Control	1843-RF	ZW8	ST354	snp	identical control snp	missense_variant c.937A>C p.Lys313Gln	group_650	0	hypothetical protein	Not Applicable	Not included
7	Control	1843-RF	ZW8	ST354	snp		missense_variant c.451T>G p.Ser151Ala	isdE	0	High-affinity heme uptake system protein IsdE	Not Applicable	12518_ZW8_00069
7	Control	1843-RF	ZW8	ST354	snp	identical control snp	missense_variant c.1281A>T p.Lys427Asn	frdA	0	Fumarate reductase flavoprotein subunit	Not Applicable	Not included
7	Control	1843-RF	ZW8	ST354	snp	identical control snp	missense_variant c.290A>G p.Lys97Arg	frdB	0	Fumarate reductase iron-sulfur subunit	Not Applicable	Not included
7	Control	1843-RF	ZW8	ST354	snp	identical control snp	NA	group_1193	-240	hypothetical protein	Not Applicable	Not included
7	Control	1843-RF	ZW8	ST354	snp	identical control snp	NA	fib	-18	Fibrinogen-binding protein	Not Applicable	Not included
7	Control	1843-RF	ZW8	ST354	snp	identical control snp	NA	hly_hly_2_hly_1	163	Alpha-hemolysin	Not Applicable	Not included
7	Control	1843-RF	ZW8	ST354	snp	identical control snp	missense_variant c.650T>A p.Phe217Tyr	hly_hly_2_hly_1	0	Alpha-hemolysin	Not Applicable	Not included
7	Control	1843-RF	ZW8	ST354	snp	identical control snp	NA	hly_hly_2_hly_1	-346	Alpha-hemolysin	Not Applicable	Not included
7	Control	1843-RF	ZW8	ST354	complex	identical control snp	NA	group_701	-270	hypothetical protein	Not Applicable	Not included
7	Control	1843-RF	ZW8	ST354	complex	identical control snp	missense_variant c.67_68delATinsTC p.Ile23Ser	group_767	0	Superantigen-like protein 13	Not Applicable	Not included
7	Control	1843-RF	ZW8	ST354	snp	identical control snp	missense_variant c.464T>C p.Met155Thr	group_1233	0	Superantigen-like protein 13	Not Applicable	Not included
7	Control	1843-RF	ZW8	ST354	snp	identical control snp	synonymous_variant c.39A>G p.Thr13Thr	group_1231	0	Superantigen-like protein 13	Not Applicable	Not included
7	Control	1843-RF	ZW8	ST354	snp	distance from gene	NA	group_1779	29	hypothetical protein	Not Applicable	Not included
7	Control	1843-RF	ZW8	ST354	snp	distance from gene	NA	group_1779	37	hypothetical protein	Not Applicable	Not included
7	Control	1843-RF	ZW8	ST354	snp		NA	group_1759	-9	hypothetical protein	Not Applicable	12518_ZW8_00104
7	Control	1843-RF	ZW8	ST354	snp	identical control snp	missense_variant c.356C>A p.Thr119Lys	group_1759	0	hypothetical protein	Not Applicable	Not included
7	Control	1843-RF	ZW8	ST354	snp	identical control snp	NA	group_1759	-29	hypothetical protein	Not Applicable	Not included
7	Control	1843-RF	ZW8	ST354	snp	identical control snp	NA	bshC	10	Putative cysteine ligase BshC	Not Applicable	Not included
7	Control	1843-RF	ZW8	ST354	snp		missense_variant c.150A>T p.Lys50Asn	murD	0	UDP-N-acetylmuramoylalanine--D-glutamate ligase	Not Applicable	12518_ZW8_00119
7	Control	1843-RF	ZW8	ST354	snp	identical control snp	synonymous_variant c.990G>A p.Thr330Thr	murD	0	UDP-N-acetylmuramoylalanine--D-glutamate ligase	Not Applicable	Not included
7	Control	1843-RF	ZW8	ST354	snp	identical control snp	missense_variant c.330A>T p.Glu110Asp	ftsA	0	Cell division protein FtsA	Not Applicable	Not included
7	Control	1843-RF	ZW8	ST354	snp	identical control snp	NA	ileS	112	Isoleucine--tRNA ligase	Not Applicable	Not included
7	Control	1843-RF	ZW8	ST354	snp	identical control snp	synonymous_variant c.516A>C p.Ile172Ile	rluD_1	0	Ribosomal large subunit pseudouridine synthase D	Not Applicable	Not included
7	Control	1843-RF	ZW8	ST354	snp	identical control snp	NA	rluD_1	82	Ribosomal large subunit pseudouridine synthase D	Not Applicable	Not included
7	Control	1843-RF	ZW8	ST354	snp	identical control snp	NA	pyrR	2	Bifunctional protein PyrR	Not Applicable	Not included
7	Control	1843-RF	ZW8	ST354	snp	identical control snp	synonymous_variant c.148T>C p.Leu50Leu	pyrP	0	Uracil permease	Not Applicable	Not included
7	Control	1843-RF	ZW8	ST354	snp	identical control snp	synonymous_variant c.243C>T p.Ser81Ser	pyrB	0	Aspartate carbamoyltransferase	Not Applicable	Not included
7	Control	1843-RF	ZW8	ST354	snp		missense_variant c.437T>C p.Leu146Ser	carA_2	0	Carbamoyl-phosphate synthase small chain	Not Applicable	12518_ZW8_00137
7	Control	1843-RF	ZW8	ST354	snp	identical control snp	missense_variant c.1857A>G p.Ile619Met	carB	0	Carbamoyl-phosphate synthase large chain	Not Applicable	Not included
7	Control	1843-RF	ZW8	ST354	snp	identical control snp	missense_variant c.301A>T p.Ile101Leu	pyrF	0	Orotidine 5-phosphate decarboxylase	Not Applicable	Not included
7	Control	1843-RF	ZW8	ST354	snp		missense_variant c.413G>A p.Gly138Asp	gmk	0	Guanylate kinase	Not Applicable	12518_ZW8_00144
7	Control	1843-RF	ZW8	ST354	snp		missense_variant c.466T>G p.Leu156Val	priA	0	primosomal protein N	Not Applicable	12518_ZW8_00147
7	Control	1843-RF	ZW8	ST354	snp		missense_variant c.1789A>G p.Thr597Ala	priA	0	primosomal protein N	Not Applicable	12518_ZW8_00147
7	Control	1843-RF	ZW8	ST354	snp	identical control snp	missense_variant c.475A>T p.Asn159Tyr	rsmB	0	Ribosomal RNA small subunit methyltransferase B	Not Applicable	Not included
7	Control	1843-RF	ZW8	ST354	snp	identical control snp	synonymous_variant c.969C>A p.Ala323Ala	rsmB	0	Ribosomal RNA small subunit methyltransferase B	Not Applicable	Not included
7	Control	1843-RF	ZW8	ST354	snp	synonymous change	synonymous_variant c.891C>T p.Gly297Gly	rlmN	0	putative dual-specificity RNA methyltransferase RlmN	Not Applicable	Not included
7	Control	1843-RF	ZW8	ST354	snp		missense_variant c.1159G>T p.Val387Leu	prkC_prkC_2	0	Serine/threonine-protein kinase PrkC	Not Applicable	12518_ZW8_00155
7	Control	1843-RF	ZW8	ST354	snp	identical control snp	NA	group_567	83	putative protein	Not Applicable	Not included
7	Control	1843-RF	ZW8	ST354	snp	identical control snp	synonymous_variant c.558A>T p.Val186Val	fabG	0	3-oxoacyl-[acyl-carrier-protein] reductase FabG	Not Applicable	Not included
7	Control	1843-RF	ZW8	ST354	snp	identical control snp	missense_variant c.352A>G p.Asn118Asp	smc	0	Chromosome partition protein Smc	Not Applicable	Not included
7	Control	1843-RF	ZW8	ST354	snp	identical control snp	missense_variant c.3013T>A p.Cys1005Ser	smc	0	Chromosome partition protein Smc	Not Applicable	Not included
7	Control	1843-RF	ZW8	ST354	snp	identical control snp	missense_variant c.357G>C p.Glu119Asp	sucC	0	Succinate--CoA ligase [ADP-forming] subunit beta	Not Applicable	Not included
7	Control	1843-RF	ZW8	ST354	snp	identical control snp	missense_variant c.569G>A p.Gly190Asp	sucD	0	Succinate--CoA ligase [ADP-forming] subunit alpha	Not Applicable	Not included
7	Control	1843-RF	ZW8	ST354	snp	synonymous change	synonymous_variant c.1317T>C p.Gly439Gly	topA_topA_1	0	DNA topoisomerase 1	Not Applicable	Not included
7	Control	1843-RF	ZW8	ST354	snp	identical control snp	NA	rpsB	-121	30S ribosomal protein S2	Not Applicable	Not included
7	Control	1843-RF	ZW8	ST354	snp	identical control snp	missense_variant c.356C>T p.Ser119Phe	uppS	0	Isoprenyl transferase	Not Applicable	Not included
7	Control	1843-RF	ZW8	ST354	snp	identical control snp	missense_variant c.1300C>T p.Pro434Ser	proS	0	Proline--tRNA ligase	Not Applicable	Not included
7	Control	1843-RF	ZW8	ST354	snp	identical control snp	missense_variant c.355G>C p.Glu119Gln	rimP	0	Ribosome maturation factor RimP	Not Applicable	Not included
7	Control	1843-RF	ZW8	ST354	snp	distance from gene	NA	pnp_1	82	Polyribonucleotide nucleotidyltransferase	Not Applicable	Not included
7	Control	1843-RF	ZW8	ST354	snp	identical control snp	NA	ftsK	-92	DNA translocase FtsK	Not Applicable	Not included
7	Control	1843-RF	ZW8	ST354	snp	identical control snp	synonymous_variant c.963C>T p.Tyr321Tyr	ftsK	0	DNA translocase FtsK	Not Applicable	Not included
7	Control	1843-RF	ZW8	ST354	snp	synonymous change	synonymous_variant c.1284T>A p.Val428Val	ftsK	0	DNA translocase FtsK	Not Applicable	Not included
7	Control	1843-RF	ZW8	ST354	snp		missense_variant c.2131C>A p.Pro711Thr	ftsK	0	DNA translocase FtsK	Not Applicable	12518_ZW8_00209
7	Control	1843-RF	ZW8	ST354	snp	identical control snp	NA	group_1969	4	hypothetical protein	Not Applicable	Not included
7	Control	1843-RF	ZW8	ST354	snp	identical control snp	missense_variant c.608G>A p.Ser203Asn	group_1764	0	hypothetical protein	Not Applicable	Not included
7	Control	1843-RF	ZW8	ST354	snp	identical control snp	synonymous_variant c.468G>A p.Thr156Thr	pgsA	0	CDP-diacylglycerol--glycerol-3-phosphate 3-phosphatidyltransferase	Not Applicable	Not included
7	Control	1843-RF	ZW8	ST354	snp	identical control snp	synonymous_variant c.915T>A p.Ile305Ile	cinA	0	Putative competence-damage inducible protein	Not Applicable	Not included
7	Control	1843-RF	ZW8	ST354	snp	identical control snp	missense_variant c.727T>A p.Phe243Ile	recA	0	Protein RecA	Not Applicable	Not included
7	Control	1843-RF	ZW8	ST354	snp	identical control snp	missense_variant c.1280C>G p.Ala427Gly	rny	0	Ribonuclease Y	Not Applicable	Not included
7	Control	1843-RF	ZW8	ST354	snp	distance from gene	NA	rny	170	Ribonuclease Y	Not Applicable	Not included
7	Control	1843-RF	ZW8	ST354	snp	identical control snp	NA	group_1570	212	IS1182 family transposase ISSau3	Not Applicable	Not included
7	Control	1843-RF	ZW8	ST354	snp	synonymous change	synonymous_variant c.942G>A p.Gln314Gln	korA	0	2-oxoglutarate oxidoreductase subunit KorA	Not Applicable	Not included
7	Control	1843-RF	ZW8	ST354	snp	identical control snp	missense_variant c.1579A>G p.Lys527Glu	mutL	0	DNA mismatch repair protein MutL	Not Applicable	Not included
7	Control	1843-RF	ZW8	ST354	snp	identical control snp	missense_variant c.196T>G p.Ser66Ala	glpP	0	Glycerol uptake operon antiterminator regulatory protein	Not Applicable	Not included
7	Control	1843-RF	ZW8	ST354	snp	identical control snp	NA	glpF	-111	Glycerol uptake facilitator protein	Not Applicable	Not included
7	Control	1843-RF	ZW8	ST354	snp	identical control snp	missense_variant c.1410A>C p.Arg470Ser	glpD	0	Aerobic glycerol-3-phosphate dehydrogenase	Not Applicable	Not included
7	Control	1843-RF	ZW8	ST354	snp	identical control snp	NA	hfq	26	RNA-binding protein Hfq	Not Applicable	Not included
7	Control	1843-RF	ZW8	ST354	snp	identical control snp	NA	bsaA_1	80	Glutathione peroxidase BsaA	Not Applicable	Not included
7	Control	1843-RF	ZW8	ST354	snp	identical control snp	missense_variant c.581A>G p.Glu194Gly	hflX	0	GTPase HflX	Not Applicable	Not included
7	Control	1843-RF	ZW8	ST354	snp	identical control snp	synonymous_variant c.306A>G p.Thr102Thr	glnR	0	HTH-type transcriptional regulator GlnR	Not Applicable	Not included
7	Control	1843-RF	ZW8	ST354	snp	identical control snp	NA	glnA	616	Glutamine synthetase	Not Applicable	Not included
7	Control	1843-RF	ZW8	ST354	snp	identical control snp	missense_variant c.131T>C p.Ile44Thr	group_272	0	hypothetical protein	Not Applicable	Not included
7	Control	1843-RF	ZW8	ST354	snp	identical control snp	NA	group_272	283	hypothetical protein	Not Applicable	Not included
7	Control	1843-RF	ZW8	ST354	snp	identical control snp	NA	group_958	-142	hypothetical protein	Not Applicable	Not included
7	Control	1843-RF	ZW8	ST354	snp	identical control snp	missense_variant c.870T>A p.His290Gln	ltaE	0	Low specificity L-threonine aldolase	Not Applicable	Not included
7	Control	1843-RF	ZW8	ST354	snp		missense_variant c.784C>G p.His262Asp	ltaE	0	Low specificity L-threonine aldolase	Not Applicable	12518_ZW8_00255
7	Control	1843-RF	ZW8	ST354	complex	identical control snp	NA	yclM	-87	Aspartokinase 3	Not Applicable	Not included
7	Control	1843-RF	ZW8	ST354	snp	identical control snp	synonymous_variant c.747A>T p.Ile249Ile	group_475	0	hypothetical protein	Not Applicable	Not included
7	Control	1843-RF	ZW8	ST354	snp	identical control snp	missense_variant c.121A>C p.Lys41Gln	katA	0	Catalase	Not Applicable	Not included
7	Control	1843-RF	ZW8	ST354	snp	identical control snp	missense_variant c.554T>G p.Val185Gly	katA	0	Catalase	Not Applicable	Not included
7	Control	1843-RF	ZW8	ST354	snp	distance from gene	NA	rpsN2	72	Alternate 30S ribosomal protein S14	Not Applicable	Not included
7	Control	1843-RF	ZW8	ST354	snp	identical control snp	NA	group_1674	31	hypothetical protein	Not Applicable	Not included
7	Control	1843-RF	ZW8	ST354	snp	synonymous change	synonymous_variant c.195T>C p.Asn65Asn	group_1024	0	hypothetical protein	Not Applicable	Not included
7	Control	1843-RF	ZW8	ST354	snp	identical control snp	synonymous_variant c.1686T>C p.Ser562Ser	tkt	0	Transketolase	Not Applicable	Not included
7	Control	1843-RF	ZW8	ST354	snp	distance from gene	NA	tkt	73	Transketolase	Not Applicable	Not included
7	Control	1843-RF	ZW8	ST354	snp	identical control snp	stop_lost&splice_region_variant c.550T>C p.Ter184Argext*?	sbcC_sbcC_1	0	Nuclease SbcCD subunit C	Not Applicable	Not included
7	Control	1843-RF	ZW8	ST354	snp		missense_variant c.1733A>T p.Asn578Ile	sbcC_sbcC_1	0	Nuclease SbcCD subunit C	Not Applicable	12518_ZW8_00286
7	Control	1843-RF	ZW8	ST354	snp	identical control snp	missense_variant c.1879C>T p.His627Tyr	sbcC_sbcC_1	0	Nuclease SbcCD subunit C	Not Applicable	Not included
7	Control	1843-RF	ZW8	ST354	snp	identical control snp	NA	acnA_acnA_1	-150	Aconitate hydratase A	Not Applicable	Not included
7	Control	1843-RF	ZW8	ST354	snp	identical control snp	NA	plsY	20	Glycerol-3-phosphate acyltransferase	Not Applicable	Not included
7	Control	1843-RF	ZW8	ST354	snp	identical control snp	missense_variant c.924T>A p.Asn308Lys	parE	0	DNA topoisomerase 4 subunit B	Not Applicable	Not included
7	Control	1843-RF	ZW8	ST354	snp	identical control snp	missense_variant c.959C>T p.Ser320Leu	mprF	0	Phosphatidylglycerol lysyltransferase	Not Applicable	Not included
7	Control	1843-RF	ZW8	ST354	snp	identical control snp	missense_variant c.1168G>A p.Val390Ile	mprF	0	Phosphatidylglycerol lysyltransferase	Not Applicable	Not included
7	Control	1843-RF	ZW8	ST354	snp	synonymous change	synonymous_variant c.45T>C p.Cys15Cys	msrA1	0	Peptide methionine sulfoxide reductase MsrA 1	Not Applicable	Not included
7	Control	1843-RF	ZW8	ST354	snp		missense_variant c.920C>T p.Ala307Val	trpD2	0	Anthranilate phosphoribosyltransferase 2;hypothetical protein	Not Applicable	12518_ZW8_00307
7	Control	1843-RF	ZW8	ST354	snp	identical control snp	synonymous_variant c.420C>T p.Gly140Gly	trpF	0	N-(5-phosphoribosyl)anthranilate isomerase	Not Applicable	Not included
7	Control	1843-RF	ZW8	ST354	snp	synonymous change	synonymous_variant c.1107A>G p.Lys369Lys	femA_2	0	Aminoacyltransferase FemA	Not Applicable	Not included
7	Control	1843-RF	ZW8	ST354	snp	distance from gene	NA	group_129	-135	hypothetical protein	Not Applicable	Not included
7	Control	1843-RF	ZW8	ST354	snp	identical control snp	missense_variant c.227A>T p.His76Leu	nikB	0	Nickel import system permease protein NikB	Not Applicable	Not included
7	Control	1843-RF	ZW8	ST354	snp	identical control snp	missense_variant c.1211G>A p.Cys404Tyr	pepF1_2_pepF1_1	0	Oligoendopeptidase F plasmid	Not Applicable	Not included
7	Control	1843-RF	ZW8	ST354	snp	identical control snp	missense_variant c.31C>A p.Gln11Lys	phoU	0	Phosphate-specific transport system accessory protein PhoU	Not Applicable	Not included
7	Control	1843-RF	ZW8	ST354	snp		NA	group_620	-3	hypothetical protein	Not Applicable	12518_ZW8_00325
7	Control	1843-RF	ZW8	ST354	snp	identical control snp	NA	pstS	67	Phosphate-binding protein PstS	Not Applicable	Not included
7	Control	1843-RF	ZW8	ST354	snp	synonymous change	synonymous_variant c.621G>A p.Gly207Gly	cvfB	0	Conserved virulence factor B	Not Applicable	Not included
7	Control	1843-RF	ZW8	ST354	snp	identical control snp	missense_variant c.229A>G p.Asn77Asp	cvfB	0	Conserved virulence factor B	Not Applicable	Not included
7	Control	1843-RF	ZW8	ST354	snp	identical control snp	missense_variant c.744T>A p.His248Gln	ybiT	0	putative ABC transporter ATP-binding protein YbiT	Not Applicable	Not included
7	Control	1843-RF	ZW8	ST354	snp	identical control snp	NA	lysC	-378	Aspartokinase;Aspartate kinase	Not Applicable	Not included
7	Control	1843-RF	ZW8	ST354	snp	synonymous change	synonymous_variant c.327C>T p.Tyr109Tyr	dapA	0	4-hydroxy-tetrahydrodipicolinate synthase	Not Applicable	Not included
7	Control	1843-RF	ZW8	ST354	snp	distance from gene	NA	dapB	2	4-hydroxy-tetrahydrodipicolinate reductase	Not Applicable	Not included
7	Control	1843-RF	ZW8	ST354	snp	identical control snp	synonymous_variant c.300C>T p.Phe100Phe	dapH_3	0	2345-tetrahydropyridine-26-dicarboxylate N-acetyltransferase	Not Applicable	Not included
7	Control	1843-RF	ZW8	ST354	snp	identical control snp	missense_variant c.557T>A p.Leu186Gln	group_2018	0	Alanine racemase 1	Not Applicable	Not included
7	Control	1843-RF	ZW8	ST354	snp	synonymous change	synonymous_variant c.372T>C p.Phe124Phe	lysA	0	Diaminopimelate decarboxylase	Not Applicable	Not included
7	Control	1843-RF	ZW8	ST354	snp	identical control snp	missense_variant c.241T>C p.Tyr81His	paiB	0	Protease synthase and sporulation protein PAI 2	Not Applicable	Not included
7	Control	1843-RF	ZW8	ST354	snp		missense_variant c.86C>A p.Thr29Asn	paiB	0	Protease synthase and sporulation protein PAI 2	Not Applicable	12518_ZW8_00337
7	Control	1843-RF	ZW8	ST354	snp	identical control snp	missense_variant c.470C>T p.Ser157Leu	group_1023	0	TelA-like protein	Not Applicable	Not included
7	Control	1843-RF	ZW8	ST354	snp	identical control snp	synonymous_variant c.426C>T p.Val142Val	nirQ	0	Denitrification regulatory protein NirQ	Not Applicable	Not included
7	Control	1843-RF	ZW8	ST354	snp	identical control snp	missense_variant c.718A>T p.Ile240Leu	mhqA_3	0	Putative ring-cleaving dioxygenase MhqA	Not Applicable	Not included
7	Control	1843-RF	ZW8	ST354	snp	identical control snp	synonymous_variant c.666A>G p.Thr222Thr	mhqA_3	0	Putative ring-cleaving dioxygenase MhqA	Not Applicable	Not included
7	Control	1843-RF	ZW8	ST354	snp	identical control snp	missense_variant c.1666A>G p.Asn556Asp	odhA	0	2-oxoglutarate dehydrogenase E1 component	Not Applicable	Not included
7	Control	1843-RF	ZW8	ST354	snp		missense_variant c.914C>A p.Ala305Glu	arlS	0	Signal transduction histidine-protein kinase ArlS	Not Applicable	12518_ZW8_00351
7	Control	1843-RF	ZW8	ST354	snp	distance from gene	NA	group_955	170	hypothetical protein	Not Applicable	Not included
7	Control	1843-RF	ZW8	ST354	snp	identical control snp	stop_gained c.34C>T p.Gln12*	group_75	0	hypothetical protein	Not Applicable	Not included
7	Control	1843-RF	ZW8	ST354	snp	identical control snp	NA	group_689	45	putative CtpA-like serine protease	Not Applicable	Not included
7	Control	1843-RF	ZW8	ST354	snp	identical control snp	synonymous_variant c.93C>T p.Arg31Arg	group_689	0	putative CtpA-like serine protease	Not Applicable	Not included
7	Control	1843-RF	ZW8	ST354	snp	identical control snp	NA	group_2147	23	hypothetical protein	Not Applicable	Not included
7	Control	1843-RF	ZW8	ST354	snp	identical control snp	synonymous_variant c.114T>A p.Ala38Ala	crr	0	PTS system glucose-specific EIIA component	Not Applicable	Not included
7	Control	1843-RF	ZW8	ST354	snp		NA	folA	-5	Dihydrofolate reductase	Not Applicable	12518_ZW8_00363
7	Control	1843-RF	ZW8	ST354	snp	identical control snp	synonymous_variant c.918C>T p.Tyr306Tyr	thyA_1	0	Thymidylate synthase	Not Applicable	Not included
7	Control	1843-RF	ZW8	ST354	snp	identical control snp	missense_variant c.431T>C p.Ile144Thr	group_54	0	hypothetical protein	Not Applicable	Not included
7	Control	1843-RF	ZW8	ST354	snp	identical control snp	NA	group_1983	-111	queuosine precursor transporter	Not Applicable	Not included
7	Control	1843-RF	ZW8	ST354	snp	identical control snp	NA	group_1983	-104	queuosine precursor transporter	Not Applicable	Not included
7	Control	1843-RF	ZW8	ST354	snp	identical control snp	missense_variant c.149C>A p.Ala50Glu	group_1983	0	queuosine precursor transporter	Not Applicable	Not included
7	Control	1843-RF	ZW8	ST354	snp		missense_variant c.23986C>T p.Pro7996Ser	ebh_2_ebh_4__ebhA_2_ebhA_ebhA_1	0	Extracellular matrix-binding protein ebh;hypothetical protein;Extracellular matrix-binding protein EbhA	Not Applicable	12518_ZW8_00370
7	Control	1843-RF	ZW8	ST354	snp	identical control snp	synonymous_variant c.21939C>T p.Arg7313Arg	ebh_2_ebh_4__ebhA_2_ebhA_ebhA_1	0	Extracellular matrix-binding protein ebh;hypothetical protein;Extracellular matrix-binding protein EbhA	Not Applicable	Not included
7	Control	1843-RF	ZW8	ST354	snp	identical control snp	missense_variant c.21553A>G p.Thr7185Ala	ebh_2_ebh_4__ebhA_2_ebhA_ebhA_1	0	Extracellular matrix-binding protein ebh;hypothetical protein;Extracellular matrix-binding protein EbhA	Not Applicable	Not included
7	Control	1843-RF	ZW8	ST354	snp		missense_variant c.19901G>A p.Ser6634Asn	ebh_2_ebh_4__ebhA_2_ebhA_ebhA_1	0	Extracellular matrix-binding protein ebh;hypothetical protein;Extracellular matrix-binding protein EbhA	Not Applicable	12518_ZW8_00370
7	Control	1843-RF	ZW8	ST354	snp	identical control snp	missense_variant c.12787T>G p.Leu4263Val	ebh_2_ebh_4__ebhA_2_ebhA_ebhA_1	0	Extracellular matrix-binding protein ebh;hypothetical protein;Extracellular matrix-binding protein EbhA	Not Applicable	Not included
7	Control	1843-RF	ZW8	ST354	snp	identical control snp	missense_variant c.9967G>A p.Asp3323Asn	ebh_2_ebh_4__ebhA_2_ebhA_ebhA_1	0	Extracellular matrix-binding protein ebh;hypothetical protein;Extracellular matrix-binding protein EbhA	Not Applicable	Not included
7	Control	1843-RF	ZW8	ST354	complex	identical control snp	missense_variant c.9669_9670delGCinsTG p.ArgGln3223SerGlu	ebh_2_ebh_4__ebhA_2_ebhA_ebhA_1	0	Extracellular matrix-binding protein ebh;hypothetical protein;Extracellular matrix-binding protein EbhA	Not Applicable	Not included
7	Control	1843-RF	ZW8	ST354	snp	identical control snp	missense_variant c.9571A>T p.Ile3191Leu	ebh_2_ebh_4__ebhA_2_ebhA_ebhA_1	0	Extracellular matrix-binding protein ebh;hypothetical protein;Extracellular matrix-binding protein EbhA	Not Applicable	Not included
7	Control	1843-RF	ZW8	ST354	snp	identical control snp	missense_variant c.5564T>C p.Phe1855Ser	ebh_2_ebh_4__ebhA_2_ebhA_ebhA_1	0	Extracellular matrix-binding protein ebh;hypothetical protein;Extracellular matrix-binding protein EbhA	Not Applicable	Not included
7	Control	1843-RF	ZW8	ST354	snp	identical control snp	synonymous_variant c.4197C>G p.Gly1399Gly	ebh_2_ebh_4__ebhA_2_ebhA_ebhA_1	0	Extracellular matrix-binding protein ebh;hypothetical protein;Extracellular matrix-binding protein EbhA	Not Applicable	Not included
7	Control	1843-RF	ZW8	ST354	snp	distance from gene	NA	ebh_2_ebh_4__ebhA_2_ebhA_ebhA_1	-197	Extracellular matrix-binding protein ebh;hypothetical protein;Extracellular matrix-binding protein EbhA	Not Applicable	Not included
7	Control	1843-RF	ZW8	ST354	snp	identical control snp	NA	norB_1_norB_3	178	Quinolone resistance protein NorB	Not Applicable	Not included
7	Control	1843-RF	ZW8	ST354	snp	identical control snp	missense_variant c.1030T>G p.Leu344Val	ald1_ald1_2	0	Alanine dehydrogenase 1	Not Applicable	Not included
7	Control	1843-RF	ZW8	ST354	snp	identical control snp	NA	ald1_ald1_2	-191	Alanine dehydrogenase 1	Not Applicable	Not included
7	Control	1843-RF	ZW8	ST354	snp	identical control snp	NA	ypcP	42	5-3 exonuclease	Not Applicable	Not included
7	Control	1843-RF	ZW8	ST354	snp		missense_variant c.1703T>C p.Val568Ala	der_2	0	GTPase Der	Not Applicable	12518_ZW8_00377
7	Control	1843-RF	ZW8	ST354	snp	identical control snp	missense_variant c.796A>G p.Lys266Glu	der_2	0	GTPase Der	Not Applicable	Not included
7	Control	1843-RF	ZW8	ST354	snp	identical control snp	NA	rlmL	-4	Ribosomal RNA large subunit methyltransferase L	Not Applicable	Not included
7	Control	1843-RF	ZW8	ST354	snp	identical control snp	missense_variant c.473G>A p.Gly158Asp	group_297	0	hypothetical protein	Not Applicable	Not included
7	Control	1843-RF	ZW8	ST354	snp	identical control snp	missense_variant c.153T>A p.Asp51Glu	dnaD	0	DNA replication protein DnaD	Not Applicable	Not included
7	Control	1843-RF	ZW8	ST354	snp	distance from gene	NA	dinG	158	3-5 exonuclease DinG	Not Applicable	Not included
7	Control	1843-RF	ZW8	ST354	snp	identical control snp	missense_variant c.1106T>A p.Val369Asp	cca	0	CCA-adding enzyme	Not Applicable	Not included
7	Control	1843-RF	ZW8	ST354	snp		missense_variant c.652T>C p.Ser218Pro	cca	0	CCA-adding enzyme	Not Applicable	12518_ZW8_00393
7	Control	1843-RF	ZW8	ST354	snp	identical control snp	synonymous_variant c.84T>C p.Asn28Asn	group_1455	0	hypothetical protein	Not Applicable	Not included
7	Control	1843-RF	ZW8	ST354	snp	identical control snp	synonymous_variant c.768G>T p.Thr256Thr	bepA	0	Beta-barrel assembly-enhancing protease	Not Applicable	Not included
7	Control	1843-RF	ZW8	ST354	snp	identical control snp	synonymous_variant c.1047C>T p.Ile349Ile	aroA_1_aroA_2	0	3-phosphoshikimate 1-carboxyvinyltransferase	Not Applicable	Not included
7	Control	1843-RF	ZW8	ST354	snp		missense_variant c.464C>T p.Thr155Ile	aroB	0	3-dehydroquinate synthase	Not Applicable	12518_ZW8_00401
7	Control	1843-RF	ZW8	ST354	snp	synonymous change	synonymous_variant c.60T>C p.Gly20Gly	aroC	0	Chorismate synthase	Not Applicable	Not included
7	Control	1843-RF	ZW8	ST354	snp	identical control snp	NA	ndk	60	Nucleoside diphosphate kinase	Not Applicable	Not included
7	Control	1843-RF	ZW8	ST354	snp	identical control snp	synonymous_variant c.621T>C p.Tyr207Tyr	gpsA	0	Glycerol-3-phosphate dehydrogenase [NAD(P)+]	Not Applicable	Not included
7	Control	1843-RF	ZW8	ST354	snp		missense_variant c.872T>C p.Ile291Thr	der_1	0	GTPase Der	Not Applicable	12518_ZW8_00409
7	Control	1843-RF	ZW8	ST354	snp	identical control snp	synonymous_variant c.168T>C p.Ile56Ile	der_1	0	GTPase Der	Not Applicable	Not included
7	Control	1843-RF	ZW8	ST354	snp	identical control snp	missense_variant c.225G>T p.Glu75Asp	rpsA	0	30S ribosomal protein S1	Not Applicable	Not included
7	Control	1843-RF	ZW8	ST354	snp	identical control snp	missense_variant c.166G>A p.Gly56Ser	rpsA	0	30S ribosomal protein S1	Not Applicable	Not included
7	Control	1843-RF	ZW8	ST354	snp	identical control snp	missense_variant c.1144G>A p.Ala382Thr	ebpS	0	Elastin-binding protein EbpS;hypothetical protein	Not Applicable	Not included
7	Control	1843-RF	ZW8	ST354	snp	identical control snp	synonymous_variant c.924A>G p.Thr308Thr	group_1145	0	hypothetical protein	Not Applicable	Not included
7	Control	1843-RF	ZW8	ST354	snp	identical control snp	synonymous_variant c.366G>A p.Thr122Thr	group_1145	0	hypothetical protein	Not Applicable	Not included
7	Control	1843-RF	ZW8	ST354	snp	identical control snp	missense_variant c.527G>A p.Gly176Asp	rluB	0	Ribosomal large subunit pseudouridine synthase B	Not Applicable	Not included
7	Control	1843-RF	ZW8	ST354	snp	identical control snp	missense_variant c.495A>T p.Glu165Asp	scpB	0	Segregation and condensation protein B	Not Applicable	Not included
7	Control	1843-RF	ZW8	ST354	snp	identical control snp	missense_variant c.136G>A p.Ala46Thr	yajO	0	1-deoxyxylulose-5-phosphate synthase YajO	Not Applicable	Not included
7	Control	1843-RF	ZW8	ST354	snp	identical control snp	synonymous_variant c.393C>T p.Gly131Gly	rnz	0	Ribonuclease Z	Not Applicable	Not included
7	Control	1843-RF	ZW8	ST354	snp	identical control snp	NA	zwf	-132	Glucose-6-phosphate 1-dehydrogenase	Not Applicable	Not included
7	Control	1843-RF	ZW8	ST354	snp	identical control snp	missense_variant c.527C>G p.Pro176Arg	group_1708	0	hypothetical protein	Not Applicable	Not included
7	Control	1843-RF	ZW8	ST354	complex	identical control snp	missense_variant c.850_851delTTinsCC p.Phe284Pro	group_1708	0	hypothetical protein	Not Applicable	Not included
7	Control	1843-RF	ZW8	ST354	snp	identical control snp	missense_variant c.1085G>A p.Cys362Tyr	malL	0	Oligo-16-glucosidase	Not Applicable	Not included
7	Control	1843-RF	ZW8	ST354	snp	identical control snp	missense_variant c.886G>A p.Asp296Asn	pepT_1	0	Peptidase T	Not Applicable	Not included
7	Control	1843-RF	ZW8	ST354	snp	identical control snp	missense_variant c.449T>C p.Val150Ala	pepT_1	0	Peptidase T	Not Applicable	Not included
7	Control	1843-RF	ZW8	ST354	snp	identical control snp	synonymous_variant c.426A>G p.Gly142Gly	pepT_1	0	Peptidase T	Not Applicable	Not included
7	Control	1843-RF	ZW8	ST354	snp	identical control snp	synonymous_variant c.852G>T p.Leu284Leu	group_1546	0	hypothetical protein	Not Applicable	Not included
7	Control	1843-RF	ZW8	ST354	snp	identical control snp	missense_variant c.612T>A p.Asp204Glu	group_1546	0	hypothetical protein	Not Applicable	Not included
7	Control	1843-RF	ZW8	ST354	snp	identical control snp	missense_variant c.441A>G p.Ile147Met	group_1546	0	hypothetical protein	Not Applicable	Not included
7	Control	1843-RF	ZW8	ST354	snp		missense_variant c.158G>A p.Gly53Asp	group_1050	0	hypothetical protein	Not Applicable	12518_ZW8_00446
7	Control	1843-RF	ZW8	ST354	snp		missense_variant c.569G>A p.Gly190Asp	pdhC_1	0	Dihydrolipoyllysine-residue acetyltransferase component of pyruvate dehydrogenase complex	Not Applicable	12518_ZW8_00447
7	Control	1843-RF	ZW8	ST354	snp	identical control snp	missense_variant c.862A>G p.Asn288Asp	recN	0	DNA repair protein RecN	Not Applicable	Not included
7	Control	1843-RF	ZW8	ST354	snp	identical control snp	synonymous_variant c.96G>T p.Gly32Gly	recN	0	DNA repair protein RecN	Not Applicable	Not included
7	Control	1843-RF	ZW8	ST354	snp	identical control snp	synonymous_variant c.75A>T p.Thr25Thr	recN	0	DNA repair protein RecN	Not Applicable	Not included
7	Control	1843-RF	ZW8	ST354	snp	synonymous change	synonymous_variant c.405C>T p.Ser135Ser	argR_1	0	Arginine repressor	Not Applicable	Not included
7	Control	1843-RF	ZW8	ST354	snp	identical control snp	missense_variant c.547A>G p.Ile183Val	xseA	0	Exodeoxyribonuclease 7 large subunit	Not Applicable	Not included
7	Control	1843-RF	ZW8	ST354	snp	identical control snp	missense_variant c.832A>G p.Asn278Asp	cfiB	0	2-oxoglutarate carboxylase small subunit	Not Applicable	Not included
7	Control	1843-RF	ZW8	ST354	snp	synonymous change	synonymous_variant c.282C>T p.Cys94Cys	cfiB	0	2-oxoglutarate carboxylase small subunit	Not Applicable	Not included
7	Control	1843-RF	ZW8	ST354	snp	synonymous change	synonymous_variant c.669T>C p.Cys223Cys	gcvT	0	Aminomethyltransferase	Not Applicable	Not included
7	Control	1843-RF	ZW8	ST354	snp	identical control snp	synonymous_variant c.36A>T p.Ile12Ile	group_1466	0	hypothetical protein	Not Applicable	Not included
7	Control	1843-RF	ZW8	ST354	snp	identical control snp	stop_gained c.1069C>T p.Gln357*	group_1848	0	hypothetical protein	Not Applicable	Not included
7	Control	1843-RF	ZW8	ST354	snp		missense_variant c.527T>C p.Val176Ala	comGA	0	ComG operon protein 1	Not Applicable	12518_ZW8_00475
7	Control	1843-RF	ZW8	ST354	snp	identical control snp	missense_variant c.165G>T p.Glu55Asp	group_1662	0	hypothetical protein	Not Applicable	Not included
7	Control	1843-RF	ZW8	ST354	snp	identical control snp	NA	pbpH	-35	Penicillin-binding protein H	Not Applicable	Not included
7	Control	1843-RF	ZW8	ST354	snp	identical control snp	synonymous_variant c.636A>T p.Thr212Thr	btuD_1	0	Vitamin B12 import ATP-binding protein BtuD	Not Applicable	Not included
7	Control	1843-RF	ZW8	ST354	snp	identical control snp	missense_variant c.851T>C p.Val284Ala	sigA	0	RNA polymerase sigma factor SigA	Not Applicable	Not included
7	Control	1843-RF	ZW8	ST354	snp		missense_variant c.1368A>T p.Gln456His	dnaG	0	DNA primase	Not Applicable	12518_ZW8_00492
7	Control	1843-RF	ZW8	ST354	snp	identical control snp	synonymous_variant c.399G>A p.Thr133Thr	dnaG	0	DNA primase	Not Applicable	Not included
7	Control	1843-RF	ZW8	ST354	snp		missense_variant c.811T>A p.Ser271Thr	yqfL	0	Putative pyruvate phosphate dikinase regulatory protein	Not Applicable	12518_ZW8_00493
7	Control	1843-RF	ZW8	ST354	snp	identical control snp	missense_variant c.790A>G p.Asn264Asp	glyQS	0	Glycine--tRNA ligase	Not Applicable	Not included
7	Control	1843-RF	ZW8	ST354	snp	identical control snp	synonymous_variant c.528T>C p.Asn176Asn	grpE	0	Protein GrpE	Not Applicable	Not included
7	Control	1843-RF	ZW8	ST354	snp	synonymous change	synonymous_variant c.807A>G p.Ser269Ser	hrcA	0	Heat-inducible transcription repressor HrcA	Not Applicable	Not included
7	Control	1843-RF	ZW8	ST354	snp		missense_variant c.647C>T p.Thr216Met	hrcA	0	Heat-inducible transcription repressor HrcA	Not Applicable	12518_ZW8_00512
7	Control	1843-RF	ZW8	ST354	snp		NA	hrcA	-33	Heat-inducible transcription repressor HrcA	Not Applicable	12518_ZW8_00512
7	Control	1843-RF	ZW8	ST354	snp	identical control snp	missense_variant c.639T>G p.Phe213Leu	hemW	0	Heme chaperone HemW	Not Applicable	Not included
7	Control	1843-RF	ZW8	ST354	snp	synonymous change	synonymous_variant c.708T>C p.Phe236Phe	aroE	0	Shikimate dehydrogenase (NADP(+))	Not Applicable	Not included
7	Control	1843-RF	ZW8	ST354	snp	identical control snp	missense_variant c.280A>G p.Ile94Val	yqeH	0	putative protein YqeH	Not Applicable	Not included
7	Control	1843-RF	ZW8	ST354	snp	identical control snp	missense_variant c.374T>C p.Ile125Thr	mtnN	0	5-methylthioadenosine/S-adenosylhomocysteine nucleosidase	Not Applicable	Not included
7	Control	1843-RF	ZW8	ST354	snp		missense_variant c.679G>A p.Ala227Thr	group_452	0	hypothetical protein	Not Applicable	12518_ZW8_00531
7	Control	1843-RF	ZW8	ST354	snp	identical control snp	missense_variant c.371C>T p.Ala124Val	group_452	0	hypothetical protein	Not Applicable	Not included
7	Control	1843-RF	ZW8	ST354	snp	identical control snp	missense_variant c.452C>T p.Pro151Leu	pxpB_2	0	5-oxoprolinase subunit B	Not Applicable	Not included
7	Control	1843-RF	ZW8	ST354	snp	synonymous change	synonymous_variant c.252T>C p.Arg84Arg	alaS	0	Alanine--tRNA ligase	Not Applicable	Not included
7	Control	1843-RF	ZW8	ST354	snp	identical control snp	missense_variant c.88T>C p.Ser30Pro	alaS	0	Alanine--tRNA ligase	Not Applicable	Not included
7	Control	1843-RF	ZW8	ST354	snp	synonymous change	synonymous_variant c.120C>T p.Ala40Ala	yrrB	0	TPR repeat-containing protein YrrB	Not Applicable	Not included
7	Control	1843-RF	ZW8	ST354	snp	identical control snp	NA	mnmA	191	tRNA-specific 2-thiouridylase MnmA	Not Applicable	Not included
7	Control	1843-RF	ZW8	ST354	snp	identical control snp	missense_variant c.758C>A p.Ala253Asp	mnmA	0	tRNA-specific 2-thiouridylase MnmA	Not Applicable	Not included
7	Control	1843-RF	ZW8	ST354	snp	synonymous change	synonymous_variant c.552T>C p.Asp184Asp	iscS_1	0	Cysteine desulfurase IscS	Not Applicable	Not included
7	Control	1843-RF	ZW8	ST354	snp	identical control snp	synonymous_variant c.36C>A p.Pro12Pro	group_1646	0	putative AAA domain-containing protein	Not Applicable	Not included
7	Control	1843-RF	ZW8	ST354	snp	identical control snp	synonymous_variant c.261A>G p.Leu87Leu	group_1845	0	hypothetical protein	Not Applicable	Not included
7	Control	1843-RF	ZW8	ST354	snp	identical control snp	missense_variant c.44A>C p.Asp15Ala	hisS	0	Histidine--tRNA ligase	Not Applicable	Not included
7	Control	1843-RF	ZW8	ST354	snp	identical control snp	synonymous_variant c.225A>T p.Val75Val	dtd	0	D-aminoacyl-tRNA deacylase	Not Applicable	Not included
7	Control	1843-RF	ZW8	ST354	snp	distance from gene	NA	relA	-194	GTP pyrophosphokinase	Not Applicable	Not included
7	Control	1843-RF	ZW8	ST354	snp	identical control snp	missense_variant c.1148T>C p.Val383Ala	secDF	0	Protein translocase subunit SecDF	Not Applicable	Not included
7	Control	1843-RF	ZW8	ST354	snp	synonymous change	synonymous_variant c.999T>C p.Ser333Ser	queA	0	S-adenosylmethionine:tRNA ribosyltransferase-isomerase	Not Applicable	Not included
7	Control	1843-RF	ZW8	ST354	snp		missense_variant c.146C>A p.Ser49Tyr	ruvA	0	Holliday junction ATP-dependent DNA helicase RuvA	Not Applicable	12518_ZW8_00569
7	Control	1843-RF	ZW8	ST354	snp	synonymous change	synonymous_variant c.15C>A p.Val5Val	ruvA	0	Holliday junction ATP-dependent DNA helicase RuvA	Not Applicable	Not included
7	Control	1843-RF	ZW8	ST354	snp	identical control snp	missense_variant c.145A>G p.Asn49Asp	obg	0	GTPase Obg	Not Applicable	Not included
7	Control	1843-RF	ZW8	ST354	snp	identical control snp	synonymous_variant c.480G>A p.Ser160Ser	mreC	0	Cell shape-determining protein MreC	Not Applicable	Not included
7	Control	1843-RF	ZW8	ST354	snp	identical control snp	NA	group_706	11	hypothetical protein	Not Applicable	Not included
7	Control	1843-RF	ZW8	ST354	snp	identical control snp	missense_variant c.8T>C p.Leu3Ser	group_706	0	hypothetical protein	Not Applicable	Not included
7	Control	1843-RF	ZW8	ST354	snp	identical control snp	missense_variant c.280C>A p.Arg94Ser	cadA	0	Cadmium-transporting ATPase	Not Applicable	Not included
7	Control	1843-RF	ZW8	ST354	snp	identical control snp	synonymous_variant c.63A>G p.Ser21Ser	cadA	0	Cadmium-transporting ATPase	Not Applicable	Not included
7	Control	1843-RF	ZW8	ST354	snp		missense_variant c.795A>C p.Leu265Phe	xerC_2	0	Tyrosine recombinase XerC	Not Applicable	12518_ZW8_00583
7	Control	1843-RF	ZW8	ST354	snp	identical control snp	synonymous_variant c.885A>T p.Thr295Thr	xerC_3	0	Tyrosine recombinase XerC	Not Applicable	Not included
7	Control	1843-RF	ZW8	ST354	snp	identical control snp	synonymous_variant c.663C>T p.Pro221Pro	xerC_3	0	Tyrosine recombinase XerC	Not Applicable	Not included
7	Control	1843-RF	ZW8	ST354	snp	identical control snp	synonymous_variant c.288T>G p.Thr96Thr	comC	0	Type 4 prepilin-like proteins leader peptide-processing enzyme	Not Applicable	Not included
7	Control	1843-RF	ZW8	ST354	snp		missense_variant c.230A>T p.Glu77Val	fpgS	0	Folylpolyglutamate synthase	Not Applicable	12518_ZW8_00587
7	Control	1843-RF	ZW8	ST354	snp	identical control snp	missense_variant c.541T>C p.Cys181Arg	valS	0	Valine--tRNA ligase	Not Applicable	Not included
7	Control	1843-RF	ZW8	ST354	snp	identical control snp	synonymous_variant c.441C>T p.Asp147Asp	valS	0	Valine--tRNA ligase	Not Applicable	Not included
7	Control	1843-RF	ZW8	ST354	snp	identical control snp	NA	valS	-56	Valine--tRNA ligase	Not Applicable	Not included
7	Control	1843-RF	ZW8	ST354	snp	identical control snp	missense_variant c.785A>G p.Asp262Gly	group_1578	0	hypothetical protein	Not Applicable	Not included
7	Control	1843-RF	ZW8	ST354	snp	identical control snp	missense_variant c.494T>C p.Leu165Pro	hemL1	0	Glutamate-1-semialdehyde 21-aminomutase 1	Not Applicable	Not included
7	Control	1843-RF	ZW8	ST354	snp		missense_variant c.874G>A p.Glu292Lys	hemB	0	Delta-aminolevulinic acid dehydratase	Not Applicable	12518_ZW8_00592
7	Control	1843-RF	ZW8	ST354	snp	identical control snp	synonymous_variant c.753T>C p.Ile251Ile	hemC	0	Porphobilinogen deaminase	Not Applicable	Not included
7	Control	1843-RF	ZW8	ST354	snp	identical control snp	missense_variant c.790A>T p.Ile264Phe	group_615	0	hypothetical protein	Not Applicable	Not included
7	Control	1843-RF	ZW8	ST354	snp	identical control snp	synonymous_variant c.1020T>G p.Gly340Gly	hemA	0	Glutamyl-tRNA reductase	Not Applicable	Not included
7	Control	1843-RF	ZW8	ST354	snp		missense_variant c.986T>A p.Ile329Lys	hemA	0	Glutamyl-tRNA reductase	Not Applicable	12518_ZW8_00596
7	Control	1843-RF	ZW8	ST354	snp	identical control snp	missense_variant c.40T>G p.Ser14Ala	engB	0	putative GTP-binding protein EngB	Not Applicable	Not included
7	Control	1843-RF	ZW8	ST354	snp	identical control snp	missense_variant c.661A>G p.Thr221Ala	thrS	0	Threonine--tRNA ligase	Not Applicable	Not included
7	Control	1843-RF	ZW8	ST354	snp		NA	gapA2	-56	Glyceraldehyde-3-phosphate dehydrogenase 2	Not Applicable	12518_ZW8_00610
7	Control	1843-RF	ZW8	ST354	snp	identical control snp	missense_variant c.20C>T p.Ala7Val	mutM	0	Formamidopyrimidine-DNA glycosylase	Not Applicable	Not included
7	Control	1843-RF	ZW8	ST354	snp	identical control snp	synonymous_variant c.918A>G p.Arg306Arg	sasA	0	Adaptive-response sensory-kinase SasA	Not Applicable	Not included
7	Control	1843-RF	ZW8	ST354	snp	identical control snp	stop_gained c.1267C>T p.Gln423*	icd	0	Isocitrate dehydrogenase [NADP]	Not Applicable	Not included
7	Control	1843-RF	ZW8	ST354	snp	identical control snp	synonymous_variant c.273G>A p.Gly91Gly	icd	0	Isocitrate dehydrogenase [NADP]	Not Applicable	Not included
7	Control	1843-RF	ZW8	ST354	snp	identical control snp	missense_variant c.351A>T p.Gln117His	accD	0	Acetyl-coenzyme A carboxylase carboxyl transferase subunit beta	Not Applicable	Not included
7	Control	1843-RF	ZW8	ST354	snp	identical control snp	missense_variant c.2538A>T p.Glu846Asp	dnaE	0	DNA polymerase III subunit alpha	Not Applicable	Not included
7	Control	1843-RF	ZW8	ST354	snp		NA	group_1365	-47	hypothetical protein	Not Applicable	12518_ZW8_00629
7	Control	1843-RF	ZW8	ST354	snp	identical control snp	missense_variant c.115A>G p.Thr39Ala	ald2	0	Alanine dehydrogenase 2	Not Applicable	Not included
7	Control	1843-RF	ZW8	ST354	snp	identical control snp	synonymous_variant c.477T>A p.Ala159Ala	tpx	0	Thiol peroxidase	Not Applicable	Not included
7	Control	1843-RF	ZW8	ST354	snp	identical control snp	initiator_codon_variant c.1G>A p.Val1?	yfcA	0	putative membrane transporter protein YfcA	Not Applicable	Not included
7	Control	1843-RF	ZW8	ST354	snp	identical control snp	missense_variant c.994A>G p.Ser332Gly	thiI	0	putative tRNA sulfurtransferase	Not Applicable	Not included
7	Control	1843-RF	ZW8	ST354	snp	identical control snp	synonymous_variant c.387C>T p.Gly129Gly	thiI	0	putative tRNA sulfurtransferase	Not Applicable	Not included
7	Control	1843-RF	ZW8	ST354	snp	identical control snp	missense_variant c.923G>C p.Gly308Ala	iscS_2_iscS_1	0	Cysteine desulfurase IscS	Not Applicable	Not included
7	Control	1843-RF	ZW8	ST354	snp	identical control snp	synonymous_variant c.90A>T p.Pro30Pro	rpsD	0	30S ribosomal protein S4	Not Applicable	Not included
7	Control	1843-RF	ZW8	ST354	snp	identical control snp	missense_variant c.77T>A p.Val26Asp	plsC	0	1-acyl-sn-glycerol-3-phosphate acyltransferase	Not Applicable	Not included
7	Control	1843-RF	ZW8	ST354	snp	identical control snp	missense_variant c.1088A>G p.Asp363Gly	tyrS	0	Tyrosine--tRNA ligase	Not Applicable	Not included
7	Control	1843-RF	ZW8	ST354	snp	identical control snp	NA	mrcA	-85	Penicillin-binding protein 1A	Not Applicable	Not included
7	Control	1843-RF	ZW8	ST354	complex	identical control snp	missense_variant c.722_726delGTTTTinsATTTA p.GlyPhe241AspLeu	isdH_isdH_2_isdH_1_isdB	0	Iron-regulated surface determinant protein H;Iron-regulated surface determinant protein B;hypothetical protein	Not Applicable	Not included
7	Control	1843-RF	ZW8	ST354	snp		missense_variant c.981T>G p.Asp327Glu	isdH_isdH_2_isdH_1_isdB	0	Iron-regulated surface determinant protein H;Iron-regulated surface determinant protein B;hypothetical protein	Not Applicable	12518_ZW8_00653
7	Control	1843-RF	ZW8	ST354	snp	identical control snp	NA	isdH_isdH_2_isdH_1_isdB	-132	Iron-regulated surface determinant protein H;Iron-regulated surface determinant protein B;hypothetical protein	Not Applicable	Not included
7	Control	1843-RF	ZW8	ST354	snp	synonymous change	synonymous_variant c.486T>C p.Thr162Thr	acuA	0	Acetoin utilization protein AcuA	Not Applicable	Not included
7	Control	1843-RF	ZW8	ST354	snp	identical control snp	missense_variant c.1069A>G p.Lys357Glu	murC	0	UDP-N-acetylmuramate--L-alanine ligase	Not Applicable	Not included
7	Control	1843-RF	ZW8	ST354	snp		missense_variant c.3535G>T p.Val1179Phe	group_1836	0	hypothetical protein	Not Applicable	12518_ZW8_00663
7	Control	1843-RF	ZW8	ST354	snp	identical control snp	synonymous_variant c.558G>A p.Val186Val	group_1836	0	hypothetical protein	Not Applicable	Not included
7	Control	1843-RF	ZW8	ST354	snp	identical control snp	missense_variant c.97A>G p.Ile33Val	group_2135	0	hypothetical protein	Not Applicable	Not included
7	Control	1843-RF	ZW8	ST354	snp	identical control snp	missense_variant c.562G>A p.Val188Ile	pepA_2	0	Glutamyl aminopeptidase	Not Applicable	Not included
7	Control	1843-RF	ZW8	ST354	snp		missense_variant c.194T>C p.Val65Ala	pepA_2	0	Glutamyl aminopeptidase	Not Applicable	12518_ZW8_00667
7	Control	1843-RF	ZW8	ST354	snp	identical control snp	missense_variant c.730A>G p.Thr244Ala	dat	0	D-alanine aminotransferase	Not Applicable	Not included
7	Control	1843-RF	ZW8	ST354	snp	identical control snp	NA	group_2001	100	hypothetical protein	Not Applicable	Not included
7	Control	1843-RF	ZW8	ST354	snp	identical control snp	missense_variant c.98G>A p.Arg33Lys	group_59	0	putative protein	Not Applicable	Not included
7	Control	1843-RF	ZW8	ST354	snp	identical control snp	synonymous_variant c.351C>T p.Asn117Asn	group_635	0	hypothetical protein	Not Applicable	Not included
7	Control	1843-RF	ZW8	ST354	snp		missense_variant c.77G>A p.Gly26Glu	group_1106	0	hypothetical protein	Not Applicable	12518_ZW8_00682
7	Control	1843-RF	ZW8	ST354	snp	identical control snp	missense_variant c.800C>T p.Thr267Ile	group_1106	0	hypothetical protein	Not Applicable	Not included
7	Control	1843-RF	ZW8	ST354	snp		NA	rot	-35	HTH-type transcriptional regulator rot	Not Applicable	12518_ZW8_00684
7	Control	1843-RF	ZW8	ST354	snp	identical control snp	missense_variant c.83T>G p.Ile28Arg	ribH	0	67-dimethyl-8-ribityllumazine synthase	Not Applicable	Not included
7	Control	1843-RF	ZW8	ST354	snp	identical control snp	missense_variant c.1474A>G p.Lys492Glu	group_496	0	hypothetical protein	Not Applicable	Not included
7	Control	1843-RF	ZW8	ST354	snp		missense_variant c.974G>T p.Ser325Ile	group_496	0	hypothetical protein	Not Applicable	12518_ZW8_00691
7	Control	1843-RF	ZW8	ST354	snp		missense_variant c.577A>G p.Ile193Val	group_496	0	hypothetical protein	Not Applicable	12518_ZW8_00691
7	Control	1843-RF	ZW8	ST354	snp	identical control snp	missense_variant c.556T>G p.Tyr186Asp	atl_2	0	Bifunctional autolysin	Not Applicable	Not included
7	Control	1843-RF	ZW8	ST354	snp	synonymous change	synonymous_variant c.102T>G p.Thr34Thr	group_2127	0	hypothetical protein	Not Applicable	Not included
7	Control	1843-RF	ZW8	ST354	snp	identical control snp	missense_variant c.86G>T p.Cys29Phe	group_997	0	hypothetical protein	Not Applicable	Not included
7	Control	1843-RF	ZW8	ST354	snp	synonymous change	synonymous_variant c.555A>G p.Leu185Leu	group_1309	0	hypothetical protein	Not Applicable	Not included
7	Control	1843-RF	ZW8	ST354	snp	identical control snp	missense_variant c.454A>G p.Ser152Gly	group_1630	0	hypothetical protein	Not Applicable	Not included
7	Control	1843-RF	ZW8	ST354	snp	identical control snp	missense_variant c.101T>C p.Ile34Thr	group_1742	0	Putative membrane protein insertion efficiency factor	Not Applicable	Not included
7	Control	1843-RF	ZW8	ST354	snp	identical control snp	NA	group_453	-105	hypothetical protein	Not Applicable	Not included
7	Control	1843-RF	ZW8	ST354	snp	identical control snp	NA	group_1358	-144	hypothetical protein	Not Applicable	Not included
7	Control	1843-RF	ZW8	ST354	snp	identical control snp	missense_variant c.2195A>G p.Asn732Ser	group_545	0	hypothetical protein	Not Applicable	Not included
7	Control	1843-RF	ZW8	ST354	snp	identical control snp	missense_variant c.2159A>T p.Lys720Ile	group_545	0	hypothetical protein	Not Applicable	Not included
7	Control	1843-RF	ZW8	ST354	snp	identical control snp	missense_variant c.2042C>A p.Thr681Lys	group_545	0	hypothetical protein	Not Applicable	Not included
7	Control	1843-RF	ZW8	ST354	snp		missense_variant c.540G>T p.Met180Ile	hsdM	0	Type I restriction enzyme EcoKI M protein;hypothetical protein	Not Applicable	12518_ZW8_00729
7	Control	1843-RF	ZW8	ST354	complex	identical control snp	frameshift_variant&missense_variant c.458_461delTCCTinsATCCA p.Phe153fs	splA	0	Serine protease SplA	Not Applicable	Not included
7	Control	1843-RF	ZW8	ST354	snp	identical control snp	NA	splA	-139	Serine protease SplA	Not Applicable	Not included
7	Control	1843-RF	ZW8	ST354	snp	identical control snp	missense_variant c.250A>T p.Thr84Ser	group_543	0	hypothetical protein	Not Applicable	Not included
7	Control	1843-RF	ZW8	ST354	snp	identical control snp	synonymous_variant c.1221C>T p.Ile407Ile	group_78	0	hypothetical protein	Not Applicable	Not included
7	Control	1843-RF	ZW8	ST354	snp	identical control snp	missense_variant c.211C>G p.Pro71Ala	nisC	0	Nisin biosynthesis protein NisC	Not Applicable	Not included
7	Control	1843-RF	ZW8	ST354	snp	identical control snp	missense_variant c.958C>A p.Pro320Thr	nisB	0	Nisin biosynthesis protein NisB;hypothetical protein	Not Applicable	Not included
7	Control	1843-RF	ZW8	ST354	snp	identical control snp	NA	lukDv_lukDv_2	361	Leucotoxin LukDv	Not Applicable	Not included
7	Control	1843-RF	ZW8	ST354	snp	identical control snp	synonymous_variant c.147A>C p.Gly49Gly	lukEv_lukEv_1_hlgC_2	0	Leucotoxin LukEv;Gamma-hemolysin component C	Not Applicable	Not included
7	Control	1843-RF	ZW8	ST354	snp	identical control snp	missense_variant c.124C>G p.His42Asp	lukEv_lukEv_1_hlgC_2	0	Leucotoxin LukEv;Gamma-hemolysin component C	Not Applicable	Not included
7	Control	1843-RF	ZW8	ST354	snp	distance from gene	NA	group_762	-282	hypothetical protein	Not Applicable	Not included
7	Control	1843-RF	ZW8	ST354	snp		missense_variant c.288A>T p.Leu96Phe	entA_3	0	Enterotoxin type A	Not Applicable	12518_ZW8_00750
7	Control	1843-RF	ZW8	ST354	snp	synonymous change	synonymous_variant c.252T>A p.Thr84Thr	entA_3	0	Enterotoxin type A	Not Applicable	Not included
7	Control	1843-RF	ZW8	ST354	snp	identical control snp	missense_variant c.53A>T p.Asn18Ile	entA_4	0	Enterotoxin type A;hypothetical protein	Not Applicable	Not included
7	Control	1843-RF	ZW8	ST354	snp	identical control snp	synonymous_variant c.612T>C p.Thr204Thr	entA_4	0	Enterotoxin type A;hypothetical protein	Not Applicable	Not included
7	Control	1843-RF	ZW8	ST354	snp	identical control snp	missense_variant c.1004C>T p.Ala335Val	hemE	0	Uroporphyrinogen decarboxylase	Not Applicable	Not included
7	Control	1843-RF	ZW8	ST354	snp	synonymous change	synonymous_variant c.33T>C p.Tyr11Tyr	traP	0	Signal transduction protein TRAP	Not Applicable	Not included
7	Control	1843-RF	ZW8	ST354	snp	synonymous change	synonymous_variant c.93T>C p.Thr31Thr	traP	0	Signal transduction protein TRAP	Not Applicable	Not included
7	Control	1843-RF	ZW8	ST354	snp	identical control snp	synonymous_variant c.297T>C p.Gly99Gly	traP	0	Signal transduction protein TRAP	Not Applicable	Not included
7	Control	1843-RF	ZW8	ST354	snp	identical control snp	NA	hit	-32	Protein hit	Not Applicable	Not included
7	Control	1843-RF	ZW8	ST354	snp	identical control snp	synonymous_variant c.1041G>A p.Leu347Leu	group_1406	0	hypothetical protein	Not Applicable	Not included
7	Control	1843-RF	ZW8	ST354	snp	identical control snp	missense_variant c.803C>T p.Ala268Val	fumC	0	Fumarate hydratase class II	Not Applicable	Not included
7	Control	1843-RF	ZW8	ST354	snp	identical control snp	stop_lost&splice_region_variant c.278A>T p.Ter93Leuext*?	mltF	0	Membrane-bound lytic murein transglycosylase F	Not Applicable	Not included
7	Control	1843-RF	ZW8	ST354	snp	distance from gene	NA	farB_1_mdtD_1	18	Fatty acid resistance protein FarB;Putative multidrug resistance protein MdtD	Not Applicable	Not included
7	Control	1843-RF	ZW8	ST354	complex	identical control snp	missense_variant c.1036_1037delATinsGA p.Ile346Glu	group_269	0	putative uridylyltransferase	Not Applicable	Not included
7	Control	1843-RF	ZW8	ST354	snp	identical control snp	NA	group_269	-4	putative uridylyltransferase	Not Applicable	Not included
7	Control	1843-RF	ZW8	ST354	snp	identical control snp	missense_variant c.103G>A p.Val35Ile	yfiZ_1_yfiZ_2	0	putative siderophore transport system permease protein YfiZ	Not Applicable	Not included
7	Control	1843-RF	ZW8	ST354	snp	identical control snp	missense_variant c.1265C>T p.Thr422Met	group_1682	0	hypothetical protein	Not Applicable	Not included
7	Control	1843-RF	ZW8	ST354	snp	identical control snp	synonymous_variant c.837G>A p.Leu279Leu	opuD_1	0	Glycine betaine transporter OpuD	Not Applicable	Not included
7	Control	1843-RF	ZW8	ST354	snp	identical control snp	missense_variant c.229G>A p.Glu77Lys	opuD_1	0	Glycine betaine transporter OpuD	Not Applicable	Not included
7	Control	1843-RF	ZW8	ST354	snp	identical control snp	missense_variant c.378A>C p.Leu126Phe	lacD	0	Tagatose 16-diphosphate aldolase	Not Applicable	Not included
7	Control	1843-RF	ZW8	ST354	snp	identical control snp	synonymous_variant c.600T>C p.Ser200Ser	lacC_2	0	Tagatose-6-phosphate kinase	Not Applicable	Not included
7	Control	1843-RF	ZW8	ST354	snp	identical control snp	NA	lacA	-174	Galactose-6-phosphate isomerase subunit LacA	Not Applicable	Not included
7	Control	1843-RF	ZW8	ST354	snp	identical control snp	synonymous_variant c.531G>A p.Lys177Lys	hylB	0	Hyaluronate lyase	Not Applicable	Not included
7	Control	1843-RF	ZW8	ST354	snp		missense_variant c.280G>A p.Glu94Lys	map_2_map_4__map_1	0	Protein map;65 kDa membrane protein	Not Applicable	12518_ZW8_00860
7	Control	1843-RF	ZW8	ST354	snp	identical control snp	missense_variant c.408T>A p.Ser136Arg	pcrA_1	0	ATP-dependent DNA helicase PcrA	Not Applicable	Not included
7	Control	1843-RF	ZW8	ST354	snp	identical control snp	stop_gained c.976C>T p.Gln326*	group_1808	0	hypothetical protein	Not Applicable	Not included
7	Control	1843-RF	ZW8	ST354	snp	identical control snp	missense_variant c.650A>G p.Tyr217Cys	group_1808	0	hypothetical protein	Not Applicable	Not included
7	Control	1843-RF	ZW8	ST354	snp		missense_variant c.86C>T p.Ser29Leu	yddE	0	putative isomerase YddE	Not Applicable	12518_ZW8_00866
7	Control	1843-RF	ZW8	ST354	snp	identical control snp	missense_variant c.59T>C p.Leu20Pro	yddE	0	putative isomerase YddE	Not Applicable	Not included
7	Control	1843-RF	ZW8	ST354	snp		missense_variant c.98A>T p.Lys33Ile	group_351	0	hypothetical protein	Not Applicable	12518_ZW8_00867
7	Control	1843-RF	ZW8	ST354	snp	identical control snp	missense_variant c.692C>T p.Ala231Val	rpoA	0	DNA-directed RNA polymerase subunit alpha	Not Applicable	Not included
7	Control	1843-RF	ZW8	ST354	snp	identical control snp	missense_variant c.50G>A p.Gly17Asp	rpoA	0	DNA-directed RNA polymerase subunit alpha	Not Applicable	Not included
7	Control	1843-RF	ZW8	ST354	snp	identical control snp	missense_variant c.13A>G p.Lys5Glu	rpoA	0	DNA-directed RNA polymerase subunit alpha	Not Applicable	Not included
7	Control	1843-RF	ZW8	ST354	snp		missense_variant c.43G>A p.Val15Ile	rpsE	0	30S ribosomal protein S5	Not Applicable	12518_ZW8_00884
7	Control	1843-RF	ZW8	ST354	snp	identical control snp	synonymous_variant c.171G>A p.Gly57Gly	rplB	0	50S ribosomal protein L2	Not Applicable	Not included
7	Control	1843-RF	ZW8	ST354	snp	identical control snp	missense_variant c.1245A>G p.Ile415Met	pbuG	0	Guanine/hypoxanthine permease PbuG	Not Applicable	Not included
7	Control	1843-RF	ZW8	ST354	snp	distance from gene	NA	topB_2	5	DNA topoisomerase 3	Not Applicable	Not included
7	Control	1843-RF	ZW8	ST354	snp		missense_variant c.763T>C p.Ser255Pro	topB_2	0	DNA topoisomerase 3	Not Applicable	12518_ZW8_00905
7	Control	1843-RF	ZW8	ST354	snp	distance from gene	NA	glcU_2	235	putative glucose uptake protein GlcU	Not Applicable	Not included
7	Control	1843-RF	ZW8	ST354	snp		missense_variant c.768G>T p.Trp256Cys	group_681	0	hypothetical protein	Not Applicable	12518_ZW8_00908
7	Control	1843-RF	ZW8	ST354	snp	identical control snp	missense_variant c.184A>C p.Thr62Pro	group_681	0	hypothetical protein	Not Applicable	Not included
7	Control	1843-RF	ZW8	ST354	snp	identical control snp	NA	group_99	-104	hypothetical protein	Not Applicable	Not included
7	Control	1843-RF	ZW8	ST354	snp	identical control snp	missense_variant c.1868G>A p.Arg623Lys	swrC	0	Swarming motility protein SwrC	Not Applicable	Not included
7	Control	1843-RF	ZW8	ST354	snp	identical control snp	synonymous_variant c.681G>A p.Ser227Ser	swrC	0	Swarming motility protein SwrC	Not Applicable	Not included
7	Control	1843-RF	ZW8	ST354	snp		missense_variant c.376C>T p.Leu126Phe	femX	0	Lipid II:glycine glycyltransferase	Not Applicable	12518_ZW8_00912
7	Control	1843-RF	ZW8	ST354	snp	identical control snp	missense_variant c.370A>G p.Thr124Ala	yfcJ	0	putative MFS-type transporter YfcJ	Not Applicable	Not included
7	Control	1843-RF	ZW8	ST354	snp		missense_variant c.560T>C p.Val187Ala	moeA	0	Molybdopterin molybdenumtransferase	Not Applicable	12518_ZW8_00923
7	Control	1843-RF	ZW8	ST354	snp	identical control snp	missense_variant c.240A>G p.Ile80Met	group_1513	0	hypothetical protein	Not Applicable	Not included
7	Control	1843-RF	ZW8	ST354	snp	identical control snp	synonymous_variant c.693G>A p.Thr231Thr	modA	0	Molybdate-binding protein ModA	Not Applicable	Not included
7	Control	1843-RF	ZW8	ST354	snp	identical control snp	missense_variant c.368G>A p.Arg123Lys	fdhD	0	Sulfur carrier protein FdhD	Not Applicable	Not included
7	Control	1843-RF	ZW8	ST354	snp		missense_variant c.38G>A p.Gly13Asp	group_2159	0	hypothetical protein	Not Applicable	12518_ZW8_00931
7	Control	1843-RF	ZW8	ST354	snp	identical control snp	synonymous_variant c.603T>G p.Thr201Thr	rihB	0	Pyrimidine-specific ribonucleoside hydrolase RihB;hypothetical protein	Not Applicable	Not included
7	Control	1843-RF	ZW8	ST354	snp	identical control snp	stop_lost&splice_region_variant c.301T>A p.Ter101Lysext*?	fhuD_1	0	Iron(3+)-hydroxamate-binding protein FhuD	Not Applicable	Not included
7	Control	1843-RF	ZW8	ST354	snp	identical control snp	missense_variant c.580C>T p.Pro194Ser	group_2035	0	Urea transporter	Not Applicable	Not included
7	Control	1843-RF	ZW8	ST354	snp	identical control snp	missense_variant c.398G>T p.Gly133Val	ureB	0	Urease subunit beta	Not Applicable	Not included
7	Control	1843-RF	ZW8	ST354	snp	identical control snp	missense_variant c.122T>G p.Val41Gly	ureC	0	Urease subunit alpha	Not Applicable	Not included
7	Control	1843-RF	ZW8	ST354	snp	identical control snp	missense_variant c.220G>A p.Val74Ile	ureC	0	Urease subunit alpha	Not Applicable	Not included
7	Control	1843-RF	ZW8	ST354	snp	synonymous change	synonymous_variant c.462G>A p.Lys154Lys	ureD1	0	Urease accessory protein UreD	Not Applicable	Not included
7	Control	1843-RF	ZW8	ST354	snp	distance from gene	NA	sarR	-198	HTH-type transcriptional regulator SarR	Not Applicable	Not included
7	Control	1843-RF	ZW8	ST354	snp		missense_variant c.397T>C p.Ser133Pro	group_1445	0	hypothetical protein	Not Applicable	12518_ZW8_00947
7	Control	1843-RF	ZW8	ST354	snp		missense_variant c.1172C>T p.Thr391Ile	rhaS_2	0	HTH-type transcriptional activator RhaS	Not Applicable	12518_ZW8_00948
7	Control	1843-RF	ZW8	ST354	snp	identical control snp	missense_variant c.639A>G p.Ile213Met	group_1573	0	Putative 2-hydroxyacid dehydrogenase	Not Applicable	Not included
7	Control	1843-RF	ZW8	ST354	snp	identical control snp	missense_variant c.466C>A p.Gln156Lys	auaG	0	Aurachin C monooxygenase/isomerase	Not Applicable	Not included
7	Control	1843-RF	ZW8	ST354	snp	identical control snp	missense_variant c.119C>G p.Ala40Gly	auaG	0	Aurachin C monooxygenase/isomerase	Not Applicable	Not included
7	Control	1843-RF	ZW8	ST354	snp	identical control snp	missense_variant c.1529T>C p.Leu510Ser	group_2209	0	Putative formate dehydrogenase	Not Applicable	Not included
7	Control	1843-RF	ZW8	ST354	snp	identical control snp	missense_variant c.602T>C p.Leu201Pro	group_2209	0	Putative formate dehydrogenase	Not Applicable	Not included
7	Control	1843-RF	ZW8	ST354	snp		missense_variant c.395T>G p.Leu132Arg	group_923	0	hypothetical protein	Not Applicable	12518_ZW8_00963
7	Control	1843-RF	ZW8	ST354	snp	identical control snp	NA	group_1828	124	hypothetical protein	Not Applicable	Not included
7	Control	1843-RF	ZW8	ST354	snp	identical control snp	synonymous_variant c.1209C>T p.Pro403Pro	yifK	0	putative transport protein YifK	Not Applicable	Not included
7	Control	1843-RF	ZW8	ST354	snp	identical control snp	synonymous_variant c.165C>T p.Tyr55Tyr	group_154	0	hypothetical protein	Not Applicable	Not included
7	Control	1843-RF	ZW8	ST354	snp	identical control snp	NA	malP_malP_2	-116	PTS system maltose-specific EIICB component	Not Applicable	Not included
7	Control	1843-RF	ZW8	ST354	snp	identical control snp	missense_variant c.604A>C p.Thr202Pro	glvR	0	HTH-type transcriptional regulator GlvR	Not Applicable	Not included
7	Control	1843-RF	ZW8	ST354	snp	identical control snp	NA	glvR	10	HTH-type transcriptional regulator GlvR	Not Applicable	Not included
7	Control	1843-RF	ZW8	ST354	snp	identical control snp	missense_variant c.392A>G p.Glu131Gly	group_2012	0	hypothetical protein	Not Applicable	Not included
7	Control	1843-RF	ZW8	ST354	snp	identical control snp	NA	scmP_2	-73	N-acetylcysteine deacetylase	Not Applicable	Not included
7	Control	1843-RF	ZW8	ST354	snp	identical control snp	missense_variant c.1094C>A p.Pro365His	lyrA	0	Lysostaphin resistance protein A	Not Applicable	Not included
7	Control	1843-RF	ZW8	ST354	snp	synonymous change	synonymous_variant c.909A>G p.Leu303Leu	mro	0	Aldose 1-epimerase;hypothetical protein	Not Applicable	Not included
7	Control	1843-RF	ZW8	ST354	snp	identical control snp	missense_variant c.313T>A p.Tyr105Asn	mro	0	Aldose 1-epimerase;hypothetical protein	Not Applicable	Not included
7	Control	1843-RF	ZW8	ST354	snp	identical control snp	NA	group_103	-14	Putative 3-methyladenine DNA glycosylase	Not Applicable	Not included
7	Control	1843-RF	ZW8	ST354	snp	synonymous change	synonymous_variant c.1153T>C p.Leu385Leu	gltS	0	Sodium/glutamate symporter	Not Applicable	Not included
7	Control	1843-RF	ZW8	ST354	snp		missense_variant c.548T>C p.Val183Ala	fni	0	Isopentenyl-diphosphate delta-isomerase	Not Applicable	12518_ZW8_00994
7	Control	1843-RF	ZW8	ST354	snp	identical control snp	missense_variant c.13T>C p.Cys5Arg	group_981	0	hypothetical protein	Not Applicable	Not included
7	Control	1843-RF	ZW8	ST354	snp	identical control snp	synonymous_variant c.594A>G p.Pro198Pro	aaeA	0	p-hydroxybenzoic acid efflux pump subunit AaeA	Not Applicable	Not included
7	Control	1843-RF	ZW8	ST354	snp		missense_variant c.580T>C p.Phe194Leu	tcaA_1	0	Membrane-associated protein TcaA	Not Applicable	12518_ZW8_01004
7	Control	1843-RF	ZW8	ST354	snp	identical control snp	synonymous_variant c.453T>G p.Pro151Pro	hssR	0	Heme response regulator HssR	Not Applicable	Not included
7	Control	1843-RF	ZW8	ST354	snp		missense_variant c.50C>T p.Thr17Ile	group_1992	0	hypothetical protein	Not Applicable	12518_ZW8_01013
7	Control	1843-RF	ZW8	ST354	snp	synonymous change	synonymous_variant c.372T>C p.Val124Val	group_1992	0	hypothetical protein	Not Applicable	Not included
7	Control	1843-RF	ZW8	ST354	snp	identical control snp	synonymous_variant c.589C>T p.Leu197Leu	ybhR	0	putative multidrug ABC transporter permease YbhR	Not Applicable	Not included
7	Control	1843-RF	ZW8	ST354	snp	identical control snp	missense_variant c.55G>A p.Gly19Ser	mqo1	0	putative malate:quinone oxidoreductase 1	Not Applicable	Not included
7	Control	1843-RF	ZW8	ST354	snp	identical control snp	missense_variant c.143G>A p.Gly48Glu	paiA	0	Spermidine/spermine N(1)-acetyltransferase	Not Applicable	Not included
7	Control	1843-RF	ZW8	ST354	snp		NA	paiA	-52	Spermidine/spermine N(1)-acetyltransferase	Not Applicable	12518_ZW8_01021
7	Control	1843-RF	ZW8	ST354	snp	synonymous change	synonymous_variant c.468C>T p.Leu156Leu	yhfP	0	Putative quinone oxidoreductase YhfP	Not Applicable	Not included
7	Control	1843-RF	ZW8	ST354	snp	identical control snp	missense_variant c.745T>A p.Leu249Met	yhfP	0	Putative quinone oxidoreductase YhfP	Not Applicable	Not included
7	Control	1843-RF	ZW8	ST354	snp	identical control snp	missense_variant c.1001T>C p.Val334Ala	group_1481	0	Ferredoxin--NADP reductase	Not Applicable	Not included
7	Control	1843-RF	ZW8	ST354	snp	identical control snp	NA	group_17	49	hypothetical protein	Not Applicable	Not included
7	Control	1843-RF	ZW8	ST354	snp	identical control snp	synonymous_variant c.507G>A p.Lys169Lys	group_1873	0	hypothetical protein	Not Applicable	Not included
7	Control	1843-RF	ZW8	ST354	snp	identical control snp	missense_variant c.622T>C p.Ser208Pro	treP_1	0	PTS system trehalose-specific EIIBC component	Not Applicable	Not included
7	Control	1843-RF	ZW8	ST354	snp		stop_gained c.97A>T p.Arg33*	ydaG	0	General stress protein 26;hypothetical protein	Not Applicable	12518_ZW8_01032
7	Control	1843-RF	ZW8	ST354	snp	identical control snp	synonymous_variant c.180A>G p.Lys60Lys	group_244	0	hypothetical protein	Not Applicable	Not included
7	Control	1843-RF	ZW8	ST354	snp	identical control snp	missense_variant c.139C>A p.Leu47Ile	sarZ	0	HTH-type transcriptional regulator SarZ	Not Applicable	Not included
7	Control	1843-RF	ZW8	ST354	snp	synonymous change	synonymous_variant c.213C>T p.Gly71Gly	narT	0	putative nitrate transporter NarT	Not Applicable	Not included
7	Control	1843-RF	ZW8	ST354	snp		missense_variant c.578C>T p.Ala193Val	mta__tipA	0	HTH-type transcriptional activator mta;hypothetical protein;HTH-type transcriptional activator TipA	Not Applicable	12518_ZW8_01041
7	Control	1843-RF	ZW8	ST354	snp	identical control snp	NA	narX	8	Nitrate reductase-like protein NarX	Not Applicable	Not included
7	Control	1843-RF	ZW8	ST354	snp	synonymous change	synonymous_variant c.3633A>G p.Gln1211Gln	narG	0	Respiratory nitrate reductase 1 alpha chain	Not Applicable	Not included
7	Control	1843-RF	ZW8	ST354	snp		missense_variant c.1984G>T p.Asp662Tyr	narG	0	Respiratory nitrate reductase 1 alpha chain	Not Applicable	12518_ZW8_01048
7	Control	1843-RF	ZW8	ST354	snp	identical control snp	NA	nirC	125	Nitrite transporter NirC	Not Applicable	Not included
7	Control	1843-RF	ZW8	ST354	snp	identical control snp	NA	group_305	-5	hypothetical protein	Not Applicable	Not included
7	Control	1843-RF	ZW8	ST354	snp	identical control snp	missense_variant c.7C>T p.His3Tyr	mneS	0	Manganese efflux system protein MneS	Not Applicable	Not included
7	Control	1843-RF	ZW8	ST354	snp	identical control snp	missense_variant c.1072G>A p.Ala358Thr	sbi	0	Immunoglobulin-binding protein Sbi	Not Applicable	Not included
7	Control	1843-RF	ZW8	ST354	snp	identical control snp	missense_variant c.836A>G p.Asn279Ser	hlgC_hlgC_1	0	Gamma-hemolysin component C	Not Applicable	Not included
7	Control	1843-RF	ZW8	ST354	snp	identical control snp	stop_lost&splice_region_variant c.309A>T p.Ter103Tyrext*?	hlgB_lukF	0	Gamma-hemolysin component B;Leukocidin-F subunit	Not Applicable	Not included
7	Control	1843-RF	ZW8	ST354	snp	identical control snp	missense_variant c.101G>A p.Arg34Gln	group_510	0	hypothetical protein	Not Applicable	Not included
7	Control	1843-RF	ZW8	ST354	snp	identical control snp	missense_variant c.1100G>A p.Arg367His	bioK	0	L-Lysine--8-amino-7-oxononanoate transaminase	Not Applicable	Not included
7	Control	1843-RF	ZW8	ST354	snp	identical control snp	synonymous_variant c.624G>A p.Glu208Glu	irtA	0	Putative multidrug export ATP-binding/permease protein;Iron import ATP-binding/permease protein IrtA	Not Applicable	Not included
7	Control	1843-RF	ZW8	ST354	snp	identical control snp	NA	irtA	-235	Putative multidrug export ATP-binding/permease protein;Iron import ATP-binding/permease protein IrtA	Not Applicable	Not included
7	Control	1843-RF	ZW8	ST354	snp	identical control snp	synonymous_variant c.81C>T p.Val27Val	group_477	0	hypothetical protein	Not Applicable	Not included
7	Control	1843-RF	ZW8	ST354	snp	identical control snp	synonymous_variant c.63C>T p.Arg21Arg	group_333	0	hypothetical protein	Not Applicable	Not included
7	Control	1843-RF	ZW8	ST354	snp	identical control snp	NA	group_328	-12	hypothetical protein	Not Applicable	Not included
7	Control	1843-RF	ZW8	ST354	snp	identical control snp	missense_variant c.472A>G p.Ser158Gly	nhaK_1	0	Sodium potassium lithium and rubidium/H(+) antiporter	Not Applicable	Not included
7	Control	1843-RF	ZW8	ST354	snp		missense_variant c.1262C>A p.Pro421His	nhaK_1	0	Sodium potassium lithium and rubidium/H(+) antiporter	Not Applicable	12518_ZW8_01092
7	Control	1843-RF	ZW8	ST354	snp	identical control snp	missense_variant c.559G>A p.Ala187Thr	hldD	0	ADP-L-glycero-D-manno-heptose-6-epimerase;hypothetical protein	Not Applicable	Not included
7	Control	1843-RF	ZW8	ST354	snp	identical control snp	missense_variant c.329T>C p.Leu110Ser	hldD	0	ADP-L-glycero-D-manno-heptose-6-epimerase;hypothetical protein	Not Applicable	Not included
7	Control	1843-RF	ZW8	ST354	snp	identical control snp	synonymous_variant c.27G>T p.Gly9Gly	norB_1_norB_2	0	Quinolone resistance protein NorB	Not Applicable	Not included
7	Control	1843-RF	ZW8	ST354	snp	distance from gene	NA	yveA	241	Aspartate-proton symporter	Not Applicable	Not included
7	Control	1843-RF	ZW8	ST354	snp	identical control snp	missense_variant c.265A>T p.Asn89Tyr	yehR	0	putative lipoprotein YehR	Not Applicable	Not included
7	Control	1843-RF	ZW8	ST354	snp	identical control snp	synonymous_variant c.474C>T p.Tyr158Tyr	cntB	0	Metal-staphylopine import system permease protein CntB	Not Applicable	Not included
7	Control	1843-RF	ZW8	ST354	snp	synonymous change	synonymous_variant c.804A>T p.Gly268Gly	cntK	0	Histidine racemase	Not Applicable	Not included
7	Control	1843-RF	ZW8	ST354	snp	identical control snp	NA	group_712	252	hypothetical protein	Not Applicable	Not included
7	Control	1843-RF	ZW8	ST354	snp	identical control snp	missense_variant c.667A>C p.Thr223Pro	bacC	0	Dihydroanticapsin 7-dehydrogenase	Not Applicable	Not included
7	Control	1843-RF	ZW8	ST354	snp	identical control snp	missense_variant c.1084G>A p.Glu362Lys	group_1754	0	hypothetical protein	Not Applicable	Not included
7	Control	1843-RF	ZW8	ST354	snp	identical control snp	missense_variant c.251G>A p.Gly84Asp	uvrB_2	0	UvrABC system protein B	Not Applicable	Not included
7	Control	1843-RF	ZW8	ST354	snp		missense_variant c.1372G>T p.Val458Leu	uvrB_2	0	UvrABC system protein B	Not Applicable	12518_ZW8_01139
7	Control	1843-RF	ZW8	ST354	snp	identical control snp	missense_variant c.4G>A p.Ala2Thr	group_507	0	hypothetical protein	Not Applicable	Not included
7	Control	1843-RF	ZW8	ST354	complex	identical control snp	NA	fnbB_fnbA	63	Fibronectin-binding protein B;Fibronectin-binding protein A;hypothetical protein	Not Applicable	Not included
7	Control	1843-RF	ZW8	ST354	snp	identical control snp	NA	fnbB_fnbA	20	Fibronectin-binding protein B;Fibronectin-binding protein A;hypothetical protein	Not Applicable	Not included
7	Control	1843-RF	ZW8	ST354	snp	identical control snp	NA	fnbB_fnbA	7	Fibronectin-binding protein B;Fibronectin-binding protein A;hypothetical protein	Not Applicable	Not included
7	Control	1843-RF	ZW8	ST354	snp	identical control snp	synonymous_variant c.1653A>C p.Thr551Thr	fnbB_fnbA	0	Fibronectin-binding protein B;Fibronectin-binding protein A;hypothetical protein	Not Applicable	Not included
7	Control	1843-RF	ZW8	ST354	snp	identical control snp	missense_variant c.1583C>T p.Ala528Val	fnbB_fnbA	0	Fibronectin-binding protein B;Fibronectin-binding protein A;hypothetical protein	Not Applicable	Not included
7	Control	1843-RF	ZW8	ST354	snp	identical control snp	synonymous_variant c.1557T>C p.Val519Val	fnbB_fnbA	0	Fibronectin-binding protein B;Fibronectin-binding protein A;hypothetical protein	Not Applicable	Not included
7	Control	1843-RF	ZW8	ST354	complex	identical control snp	missense_variant c.1542_1543delAGinsGA p.Val515Ile	fnbB_fnbA	0	Fibronectin-binding protein B;Fibronectin-binding protein A;hypothetical protein	Not Applicable	Not included
7	Control	1843-RF	ZW8	ST354	snp	identical control snp	synonymous_variant c.1521A>T p.Ser507Ser	fnbB_fnbA	0	Fibronectin-binding protein B;Fibronectin-binding protein A;hypothetical protein	Not Applicable	Not included
7	Control	1843-RF	ZW8	ST354	snp	identical control snp	synonymous_variant c.1515A>G p.Lys505Lys	fnbB_fnbA	0	Fibronectin-binding protein B;Fibronectin-binding protein A;hypothetical protein	Not Applicable	Not included
7	Control	1843-RF	ZW8	ST354	snp	identical control snp	stop_lost&splice_region_variant c.856T>G p.Ter286Glyext*?	fnbB_fnbA	0	Fibronectin-binding protein B;Fibronectin-binding protein A;hypothetical protein	Not Applicable	Not included
7	Control	1843-RF	ZW8	ST354	snp	identical control snp	synonymous_variant c.948G>C p.Val316Val	xylB	0	Xylulose kinase	Not Applicable	Not included
7	Control	1843-RF	ZW8	ST354	snp	identical control snp	missense_variant c.1217A>T p.Asp406Val	group_1198	0	hypothetical protein	Not Applicable	Not included
7	Control	1843-RF	ZW8	ST354	snp	identical control snp	missense_variant c.77T>C p.Ile26Thr	catE_2_catE_1	0	Catechol-23-dioxygenase	Not Applicable	Not included
7	Control	1843-RF	ZW8	ST354	snp	identical control snp	missense_variant c.82T>G p.Ser28Ala	yicL	0	putative inner membrane transporter YicL	Not Applicable	Not included
7	Control	1843-RF	ZW8	ST354	snp	identical control snp	missense_variant c.331A>G p.Thr111Ala	yicL	0	putative inner membrane transporter YicL	Not Applicable	Not included
7	Control	1843-RF	ZW8	ST354	snp	identical control snp	missense_variant c.394G>A p.Val132Ile	cynR	0	HTH-type transcriptional regulator CynR	Not Applicable	Not included
7	Control	1843-RF	ZW8	ST354	snp	synonymous change	synonymous_variant c.396C>T p.Ser132Ser	group_2017	0	hypothetical protein;putative autolysin SsaALP	Not Applicable	Not included
7	Control	1843-RF	ZW8	ST354	snp	identical control snp	synonymous_variant c.276G>A p.Ala92Ala	mvaA	0	3-hydroxy-3-methylglutaryl-coenzyme A reductase	Not Applicable	Not included
7	Control	1843-RF	ZW8	ST354	snp	identical control snp	missense_variant c.1709A>G p.Asp570Gly	ydfJ	0	Membrane protein YdfJ	Not Applicable	Not included
7	Control	1843-RF	ZW8	ST354	snp	identical control snp	NA	ydfJ	-5	Membrane protein YdfJ	Not Applicable	Not included
7	Control	1843-RF	ZW8	ST354	snp	identical control snp	missense_variant c.237A>C p.Lys79Asn	group_1988	0	hypothetical protein	Not Applicable	Not included
7	Control	1843-RF	ZW8	ST354	snp	identical control snp	synonymous_variant c.243T>A p.Pro81Pro	group_1988	0	hypothetical protein	Not Applicable	Not included
7	Control	1843-RF	ZW8	ST354	snp	identical control snp	synonymous_variant c.480C>T p.Gly160Gly	group_1987	0	Putative acetyltransferase	Not Applicable	Not included
7	Control	1843-RF	ZW8	ST354	snp	identical control snp	missense_variant c.313C>T p.Pro105Ser	group_1987	0	Putative acetyltransferase	Not Applicable	Not included
7	Control	1843-RF	ZW8	ST354	snp	synonymous change	synonymous_variant c.312A>G p.Ala104Ala	ldhD_1__bacF_dapL	0	D-lactate dehydrogenase;Transaminase BacF;LL-diaminopimelate aminotransferase	Not Applicable	Not included
7	Control	1843-RF	ZW8	ST354	snp	identical control snp	NA	oatA_2	-11	O-acetyltransferase OatA	Not Applicable	Not included
7	Control	1843-RF	ZW8	ST354	snp		missense_variant c.263G>A p.Gly88Asp	group_1604	0	hypothetical protein	Not Applicable	12518_ZW8_01216
7	Control	1843-RF	ZW8	ST354	snp	identical control snp	NA	isaA	-8	putative transglycosylase IsaA	Not Applicable	Not included
7	Control	1843-RF	ZW8	ST354	snp		missense_variant c.331T>A p.Ser111Thr	group_484	0	hypothetical protein	Not Applicable	12518_ZW8_01219
7	Control	1843-RF	ZW8	ST354	snp	identical control snp	NA	group_2123	13	hypothetical protein	Not Applicable	Not included
7	Control	1843-RF	ZW8	ST354	snp	identical control snp	missense_variant c.131A>T p.Asn44Ile	group_1860	0	hypothetical protein	Not Applicable	Not included
7	Control	1843-RF	ZW8	ST354	snp	identical control snp	missense_variant c.493A>G p.Thr165Ala	pyrD	0	Dihydroorotate dehydrogenase (quinone)	Not Applicable	Not included
7	Control	1843-RF	ZW8	ST354	snp	identical control snp	NA	group_852	-175	hypothetical protein	Not Applicable	Not included
7	Control	1843-RF	ZW8	ST354	snp		missense_variant c.427A>G p.Ile143Val	group_1648	0	hypothetical protein	Not Applicable	12518_ZW8_01240
7	Control	1843-RF	ZW8	ST354	snp	synonymous change	synonymous_variant c.1104T>C p.Asn368Asn	cocE	0	Cocaine esterase	Not Applicable	Not included
7	Control	1843-RF	ZW8	ST354	snp		missense_variant c.868C>T p.Pro290Ser	ldh2	0	L-lactate dehydrogenase 2	Not Applicable	12518_ZW8_01248
7	Control	1843-RF	ZW8	ST354	snp	identical control snp	missense_variant c.886C>T p.Arg296Cys	group_1684	0	Isoleucine 2-epimerase	Not Applicable	Not included
7	Control	1843-RF	ZW8	ST354	snp	identical control snp	NA	group_1684	-83	Isoleucine 2-epimerase	Not Applicable	Not included
7	Control	1843-RF	ZW8	ST354	snp	identical control snp	missense_variant c.1457T>C p.Ile486Thr	gbsA	0	Betaine aldehyde dehydrogenase	Not Applicable	Not included
7	Control	1843-RF	ZW8	ST354	snp	identical control snp	NA	bceB_3	392	Bacitracin export permease protein BceB	Not Applicable	Not included
7	Control	1843-RF	ZW8	ST354	snp	identical control snp	NA	bceB_3	127	Bacitracin export permease protein BceB	Not Applicable	Not included
7	Control	1843-RF	ZW8	ST354	snp	identical control snp	missense_variant c.1802T>C p.Val601Ala	bceB_3	0	Bacitracin export permease protein BceB	Not Applicable	Not included
7	Control	1843-RF	ZW8	ST354	snp	identical control snp	synonymous_variant c.348A>T p.Ile116Ile	bceB_3	0	Bacitracin export permease protein BceB	Not Applicable	Not included
7	Control	1843-RF	ZW8	ST354	snp		missense_variant c.751G>A p.Gly251Ser	graS_2	0	Sensor histidine kinase GraS	Not Applicable	12518_ZW8_01269
7	Control	1843-RF	ZW8	ST354	snp	identical control snp	missense_variant c.241A>C p.Thr81Pro	phoB	0	Alkaline phosphatase 3	Not Applicable	Not included
7	Control	1843-RF	ZW8	ST354	complex	identical control snp	missense_variant c.2235_2238delTTCAinsGTCC p.Asp745Glu	clfB	0	hypothetical protein;Clumping factor B	Not Applicable	Not included
7	Control	1843-RF	ZW8	ST354	snp	identical control snp	synonymous_variant c.1164T>C p.Asn388Asn	clfB	0	hypothetical protein;Clumping factor B	Not Applicable	Not included
7	Control	1843-RF	ZW8	ST354	snp		missense_variant c.841G>A p.Glu281Lys	aur	0	Zinc metalloproteinase aureolysin	Not Applicable	12518_ZW8_01283
7	Control	1843-RF	ZW8	ST354	snp	identical control snp	missense_variant c.305G>A p.Arg102His	aur	0	Zinc metalloproteinase aureolysin	Not Applicable	Not included
7	Control	1843-RF	ZW8	ST354	snp	identical control snp	missense_variant c.896G>A p.Ser299Asn	manR	0	Transcriptional regulator ManR	Not Applicable	Not included
7	Control	1843-RF	ZW8	ST354	snp		missense_variant c.712G>T p.Val238Leu	yvyI	0	Putative mannose-6-phosphate isomerase YvyI	Not Applicable	12518_ZW8_01289
7	Control	1843-RF	ZW8	ST354	snp	synonymous change	synonymous_variant c.1488A>G p.Leu496Leu	group_168	0	hypothetical protein	Not Applicable	Not included
7	Control	1843-RF	ZW8	ST354	snp		missense_variant c.1067C>T p.Thr356Ile	group_168	0	hypothetical protein	Not Applicable	12518_ZW8_01290
7	Control	1843-RF	ZW8	ST354	snp	identical control snp	synonymous_variant c.120C>T p.Ser40Ser	group_458	0	N-acetylmuramoyl-L-alanine amidase domain-containing protein	Not Applicable	Not included
7	Control	1843-RF	ZW8	ST354	snp	identical control snp	NA	group_313	58	N-carbamoylsarcosine amidase	Not Applicable	Not included
7	Control	1843-RF	ZW8	ST354	snp	identical control snp	missense_variant c.619T>G p.Leu207Val	group_35	0	hypothetical protein	Not Applicable	Not included
7	Control	1843-RF	ZW8	ST354	snp	distance from gene	NA	gtfB	43	UDP-N-acetylglucosamine--peptide N-acetylglucosaminyltransferase stabilizing protein GtfB	Not Applicable	Not included
7	Control	1843-RF	ZW8	ST354	snp		missense_variant c.1102T>C p.Phe368Leu	secA1_1_secA1_2	0	Protein translocase subunit SecA 1	Not Applicable	12518_ZW8_01296
7	Control	1843-RF	ZW8	ST354	snp	identical control snp	missense_variant c.674C>T p.Thr225Ile	group_22	0	hypothetical protein	Not Applicable	Not included
7	Control	1843-RF	ZW8	ST354	snp	identical control snp	missense_variant c.301A>G p.Ser101Gly	group_22	0	hypothetical protein	Not Applicable	Not included
7	Control	1843-RF	ZW8	ST354	snp	identical control snp	missense_variant c.127G>C p.Val43Leu	asp2	0	Accessory Sec system protein Asp2	Not Applicable	Not included
7	Control	1843-RF	ZW8	ST354	snp	identical control snp	synonymous_variant c.1077T>C p.Arg359Arg	asp1	0	Accessory Sec system protein Asp1	Not Applicable	Not included
7	Control	1843-RF	ZW8	ST354	snp		missense_variant c.4715C>T p.Ser1572Leu	sraP_sraP_2_sraP_1	0	hypothetical protein;Serine-rich adhesin for platelets	Not Applicable	12518_ZW8_01301
7	Control	1843-RF	ZW8	ST354	snp	identical control snp	missense_variant c.893G>T p.Ser298Ile	sraP_sraP_2_sraP_1	0	hypothetical protein;Serine-rich adhesin for platelets	Not Applicable	Not included
7	Control	1843-RF	ZW8	ST354	snp	identical control snp	NA	group_929	26	hypothetical protein	Not Applicable	Not included
7	Control	1843-RF	ZW8	ST354	snp	identical control snp	NA	cap8A_1	-131	Capsular polysaccharide type 8 biosynthesis protein cap8A	Not Applicable	Not included
7	Control	1843-RF	ZW8	ST354	snp	identical control snp	NA	cap8A_1	-292	Capsular polysaccharide type 8 biosynthesis protein cap8A	Not Applicable	Not included
7	Control	1843-RF	ZW8	ST354	snp	distance from gene	NA	icaR	187	Biofilm operon icaADBC HTH-type negative transcriptional regulator IcaR	Not Applicable	Not included
7	Control	1843-RF	ZW8	ST354	snp	identical control snp	NA	icaA	-25	Poly-beta-16-N-acetyl-D-glucosamine synthase	Not Applicable	Not included
7	Control	1843-RF	ZW8	ST354	snp		missense_variant c.224G>T p.Arg75Ile	icaC_icaC_1	0	putative poly-beta-16-N-acetyl-D-glucosamine export protein	Not Applicable	12518_ZW8_01318
7	Control	1843-RF	ZW8	ST354	snp	identical control snp	NA	NA	394	NA	Not Applicable	Not included
7	Control	1843-RF	ZW8	ST354	snp	identical control snp	missense_variant c.93A>G p.Ile31Met	hisI	0	Histidine biosynthesis bifunctional protein HisIE	Not Applicable	Not included
7	Control	1843-RF	ZW8	ST354	snp	identical control snp	missense_variant c.845G>A p.Gly282Glu	hisC_1_hisC_2	0	Histidinol-phosphate aminotransferase	Not Applicable	Not included
7	Control	1843-RF	ZW8	ST354	snp	identical control snp	stop_lost&splice_region_variant c.777A>C p.Ter259Tyrext*?	hisZ	0	ATP phosphoribosyltransferase regulatory subunit	Not Applicable	Not included
7	Control	1843-RF	ZW8	ST354	snp	identical control snp	synonymous_variant c.537A>G p.Pro179Pro	hisZ	0	ATP phosphoribosyltransferase regulatory subunit	Not Applicable	Not included
7	Control	1843-RF	ZW8	ST354	snp		missense_variant c.12A>T p.Lys4Asn	group_178	0	hypothetical protein	Not Applicable	12518_ZW8_01330
7	Control	1843-RF	ZW8	ST354	complex	identical control snp	NA	ykoC	2	Putative HMP/thiamine permease protein YkoC	Not Applicable	Not included
7	Control	1843-RF	ZW8	ST354	snp	identical control snp	missense_variant c.1185G>T p.Met395Ile	ykoD_1_ykoD_2	0	Putative HMP/thiamine import ATP-binding protein YkoD	Not Applicable	Not included
7	Control	1843-RF	ZW8	ST354	snp	identical control snp	missense_variant c.326G>A p.Arg109Lys	group_2231	0	hypothetical protein	Not Applicable	Not included
7	Control	1843-RF	ZW8	ST354	snp	identical control snp	missense_variant c.2709T>A p.Asn903Lys	cna	0	Collagen adhesin	Not Applicable	Not included
7	Control	1843-RF	ZW8	ST354	snp	identical control snp	missense_variant c.827T>C p.Leu276Ser	cna	0	Collagen adhesin	Not Applicable	Not included
7	Control	1843-RF	ZW8	ST354	snp	identical control snp	NA	cna	-111	Collagen adhesin	Not Applicable	Not included
7	Control	1843-RF	ZW8	ST354	snp	identical control snp	missense_variant c.1012A>C p.Lys338Gln	yflS	0	Putative malate transporter YflS	Not Applicable	Not included
7	Control	1843-RF	ZW8	ST354	snp	identical control snp	synonymous_variant c.705T>C p.Ile235Ile	nhoA	0	Arylamine N-acetyltransferase / N-hydroxyarylamine O-acetyltransferase	Not Applicable	Not included
7	Control	1843-RF	ZW8	ST354	snp	identical control snp	NA	bceA_2	-13	Bacitracin export ATP-binding protein BceA	Not Applicable	Not included
7	Control	1843-RF	ZW8	ST354	snp	identical control snp	missense_variant c.185C>T p.Ser62Leu	group_1521	0	hypothetical protein	Not Applicable	Not included
7	Control	1843-RF	ZW8	ST354	snp	identical control snp	stop_gained c.369G>A p.Trp123*	group_711	0	hypothetical protein	Not Applicable	Not included
7	Control	1843-RF	ZW8	ST354	snp	identical control snp	missense_variant c.56A>G p.Glu19Gly	noc	0	Nucleoid occlusion protein	Not Applicable	Not included
7	Control	1843-RF	ZW8	ST354	snp	identical control snp	NA	rpmH	-291	50S ribosomal protein L34	Not Applicable	Not included
7	Control	1843-RF	ZW8	ST354	snp	identical control snp	synonymous_variant c.840T>C p.Leu280Leu	gyrA	0	DNA gyrase subunit A	Not Applicable	Not included
7	Control	1843-RF	ZW8	ST354	snp	identical control snp	missense_variant c.1169C>A p.Ala390Glu	hutH	0	Histidine ammonia-lyase	Not Applicable	Not included
7	Control	1843-RF	ZW8	ST354	snp	identical control snp	synonymous_variant c.562C>T p.Leu188Leu	group_2015	0	hypothetical protein	Not Applicable	Not included
7	Control	1843-RF	ZW8	ST354	snp	identical control snp	NA	purA	411	Adenylosuccinate synthetase	Not Applicable	Not included
7	Control	1843-RF	ZW8	ST354	snp	identical control snp	missense_variant c.1305T>G p.His435Gln	walK	0	Sensor protein kinase WalK	Not Applicable	Not included
7	Control	1843-RF	ZW8	ST354	snp	identical control snp	NA	rlmH	-181	Ribosomal RNA large subunit methyltransferase H	Not Applicable	Not included
7	Control	1843-RF	ZW8	ST354	snp	identical control snp	missense_variant c.399G>T p.Lys133Asn	mcrC	0	Protein McrC	Not Applicable	Not included
7	Control	1843-RF	ZW8	ST354	snp		stop_gained c.649C>T p.Gln217*	mcrC	0	Protein McrC	Not Applicable	12518_ZW8_01390
7	Control	1843-RF	ZW8	ST354	snp	identical control snp	NA	dus	10	putative tRNA-dihydrouridine synthase	Not Applicable	Not included
7	Control	1843-RF	ZW8	ST354	snp	identical control snp	synonymous_variant c.555C>T p.Ser185Ser	dhbE	0	23-dihydroxybenzoate-AMP ligase	Not Applicable	Not included
7	Control	1843-RF	ZW8	ST354	snp	identical control snp	missense_variant c.1577A>G p.Glu526Gly	dltA_2	0	D-alanine--D-alanyl carrier protein ligase	Not Applicable	Not included
7	Control	1843-RF	ZW8	ST354	complex		missense_variant c.2963_2964delCCinsTT p.Ser988Phe	dltA_2	0	D-alanine--D-alanyl carrier protein ligase	Not Applicable	12518_ZW8_01408
7	Control	1843-RF	ZW8	ST354	snp	identical control snp	missense_variant c.695G>A p.Arg232Lys	group_485	0	Putative multidrug export ATP-binding/permease protein	Not Applicable	Not included
7	Control	1843-RF	ZW8	ST354	snp		missense_variant c.704A>G p.Lys235Arg	plc_plc_1	0	1-phosphatidylinositol phosphodiesterase	Not Applicable	12518_ZW8_01419
7	Control	1843-RF	ZW8	ST354	snp	identical control snp	missense_variant c.108C>A p.Ser36Arg	lpl2_4	0	putative protein;putative lipoprotein	Not Applicable	Not included
7	Control	1843-RF	ZW8	ST354	snp	identical control snp	synonymous_variant c.351A>G p.Gly117Gly	lpl2_4	0	putative protein;putative lipoprotein	Not Applicable	Not included
7	Control	1843-RF	ZW8	ST354	snp	identical control snp	synonymous_variant c.1173A>G p.Leu391Leu	rhaS_2_rhaS_1	0	HTH-type transcriptional activator RhaS	Not Applicable	Not included
7	Control	1843-RF	ZW8	ST354	snp	distance from gene	NA	group_359	211	hypothetical protein	Not Applicable	Not included
7	Control	1843-RF	ZW8	ST354	snp	identical control snp	missense_variant c.1289T>C p.Val430Ala	spa__spa_1	0	Immunoglobulin G-binding protein A;hypothetical protein	Not Applicable	Not included
7	Control	1843-RF	ZW8	ST354	snp	identical control snp	NA	spa__spa_1	-37	Immunoglobulin G-binding protein A;hypothetical protein	Not Applicable	Not included
7	Control	1843-RF	ZW8	ST354	snp	identical control snp	NA	spa__spa_1	-84	Immunoglobulin G-binding protein A;hypothetical protein	Not Applicable	Not included
7	Control	1843-RF	ZW8	ST354	snp	identical control snp	NA	spa__spa_1	-104	Immunoglobulin G-binding protein A;hypothetical protein	Not Applicable	Not included
7	Control	1843-RF	ZW8	ST354	snp	identical control snp	NA	sbnA	-41	N-(2-amino-2-carboxyethyl)-L-glutamate synthase	Not Applicable	Not included
7	Control	1843-RF	ZW8	ST354	snp	identical control snp	missense_variant c.959A>C p.Asp320Ala	sbnC	0	Staphyloferrin B synthase	Not Applicable	Not included
7	Control	1843-RF	ZW8	ST354	snp		missense_variant c.329T>C p.Val110Ala	sbnE	0	L-23-diaminopropanoate--citrate ligase	Not Applicable	12518_ZW8_01436
7	Control	1843-RF	ZW8	ST354	snp		missense_variant c.514C>A p.Gln172Lys	sbnI	0	L-serine kinase SbnI	Not Applicable	12518_ZW8_01441
7	Control	1843-RF	ZW8	ST354	snp	identical control snp	synonymous_variant c.480C>T p.Asp160Asp	group_87	0	hypothetical protein	Not Applicable	Not included
7	Control	1843-RF	ZW8	ST354	snp		NA	wbgU	-54	UDP-N-acetylglucosamine 4-epimerase	Not Applicable	12518_ZW8_01445
7	Control	1843-RF	ZW8	ST354	snp	identical control snp	missense_variant c.595C>T p.His199Tyr	wecA	0	UDP-N-acetylgalactosamine-undecaprenyl-phosphate N-acetylgalactosaminephosphotransferase;hypothetical protein	Not Applicable	Not included
7	Control	1843-RF	ZW8	ST354	snp		stop_lost&splice_region_variant c.691T>C p.Ter231Glnext*?	wecA	0	UDP-N-acetylgalactosamine-undecaprenyl-phosphate N-acetylgalactosaminephosphotransferase;hypothetical protein	Not Applicable	12518_ZW8_01446
7	Control	1843-RF	ZW8	ST354	snp	synonymous change	synonymous_variant c.267G>A p.Lys89Lys	wbnH	0	hypothetical protein;O-antigen biosynthesis glycosyltransferase WbnH	Not Applicable	Not included
7	Control	1843-RF	ZW8	ST354	snp	identical control snp	synonymous_variant c.432C>A p.Pro144Pro	sodM	0	Superoxide dismutase [Mn/Fe] 2	Not Applicable	Not included
7	Control	1843-RF	ZW8	ST354	snp		missense_variant c.379A>G p.Met127Val	group_890	0	hypothetical protein	Not Applicable	12518_ZW8_01452
7	Control	1843-RF	ZW8	ST354	snp	identical control snp	NA	deoD	-16	Purine nucleoside phosphorylase DeoD-type	Not Applicable	Not included
7	Control	1843-RF	ZW8	ST354	snp	identical control snp	NA	deoC1_deoC1_2	9	Deoxyribose-phosphate aldolase 1	Not Applicable	Not included
7	Control	1843-RF	ZW8	ST354	snp	identical control snp	missense_variant c.547G>T p.Val183Leu	deoB	0	Phosphopentomutase	Not Applicable	Not included
7	Control	1843-RF	ZW8	ST354	snp	identical control snp	missense_variant c.848A>C p.Lys283Thr	yfkN	0	Trifunctional nucleotide phosphoesterase protein YfkN	Not Applicable	Not included
7	Control	1843-RF	ZW8	ST354	snp	identical control snp	NA	yfkN	46	Trifunctional nucleotide phosphoesterase protein YfkN	Not Applicable	Not included
7	Control	1843-RF	ZW8	ST354	snp		missense_variant c.415G>T p.Ala139Ser	adhE	0	Aldehyde-alcohol dehydrogenase	Not Applicable	12518_ZW8_01463
7	Control	1843-RF	ZW8	ST354	snp	identical control snp	NA	cap8A_2	-51	Capsular polysaccharide type 8 biosynthesis protein cap8A	Not Applicable	Not included
7	Control	1843-RF	ZW8	ST354	snp	synonymous change	synonymous_variant c.282C>T p.Phe94Phe	group_337	0	hypothetical protein	Not Applicable	Not included
7	Control	1843-RF	ZW8	ST354	snp	identical control snp	missense_variant c.823A>G p.Asn275Asp	group_294	0	hypothetical protein	Not Applicable	Not included
7	Control	1843-RF	ZW8	ST354	snp	identical control snp	missense_variant c.162T>G p.Asn54Lys	epsL	0	putative sugar transferase EpsL	Not Applicable	Not included
7	Control	1843-RF	ZW8	ST354	snp		missense_variant c.536C>T p.Ala179Val	wecC	0	UDP-N-acetyl-D-mannosamine dehydrogenase	Not Applicable	12518_ZW8_01477
7	Control	1843-RF	ZW8	ST354	snp	identical control snp	synonymous_variant c.285G>A p.Arg95Arg	czcD_1	0	Cadmium cobalt and zinc/H(+)-K(+) antiporter	Not Applicable	Not included
7	Control	1843-RF	ZW8	ST354	snp	identical control snp	missense_variant c.365G>A p.Arg122His	czcD_1	0	Cadmium cobalt and zinc/H(+)-K(+) antiporter	Not Applicable	Not included
7	Control	1843-RF	ZW8	ST354	snp	identical control snp	stop_lost&splice_region_variant c.621G>T p.Ter207Tyrext*?	nrtD	0	Nitrate import ATP-binding protein NrtD	Not Applicable	Not included
7	Control	1843-RF	ZW8	ST354	snp		missense_variant c.218T>A p.Val73Asp	ssuC	0	Putative aliphatic sulfonates transport permease protein SsuC	Not Applicable	12518_ZW8_01488
7	Control	1843-RF	ZW8	ST354	snp	identical control snp	missense_variant c.631G>A p.Val211Ile	ssuC	0	Putative aliphatic sulfonates transport permease protein SsuC	Not Applicable	Not included
7	Control	1843-RF	ZW8	ST354	snp	synonymous change	synonymous_variant c.210G>C p.Ser70Ser	group_1699	0	hypothetical protein	Not Applicable	Not included
7	Control	1843-RF	ZW8	ST354	snp	identical control snp	NA	yagU	-28	Inner membrane protein YagU	Not Applicable	Not included
7	Control	1843-RF	ZW8	ST354	snp	identical control snp	missense_variant c.941C>T p.Pro314Leu	brnQ_1	0	Branched-chain amino acid transport system 2 carrier protein	Not Applicable	Not included
7	Control	1843-RF	ZW8	ST354	snp	identical control snp	NA	brnQ_1	-34	Branched-chain amino acid transport system 2 carrier protein	Not Applicable	Not included
7	Control	1843-RF	ZW8	ST354	snp	distance from gene	NA	yecD	32	Isochorismatase family protein YecD	Not Applicable	Not included
7	Control	1843-RF	ZW8	ST354	snp	identical control snp	missense_variant c.1202C>T p.Ser401Leu	ptsG_2_ptsG_1	0	PTS system glucose-specific EIICBA component	Not Applicable	Not included
7	Control	1843-RF	ZW8	ST354	snp	identical control snp	missense_variant c.62A>T p.Glu21Val	murQ_murQ_1	0	N-acetylmuramic acid 6-phosphate etherase	Not Applicable	Not included
7	Control	1843-RF	ZW8	ST354	snp	identical control snp	NA	hsdR	-93	Type-1 restriction enzyme R protein	Not Applicable	Not included
7	Control	1843-RF	ZW8	ST354	snp	identical control snp	missense_variant c.2138T>C p.Val713Ala	hsdR	0	Type-1 restriction enzyme R protein	Not Applicable	Not included
7	Control	1843-RF	ZW8	ST354	snp	identical control snp	NA	hsdR	27	Type-1 restriction enzyme R protein	Not Applicable	Not included
7	Control	1843-RF	ZW8	ST354	snp	identical control snp	missense_variant c.296T>G p.Val99Gly	group_1767	0	hypothetical protein	Not Applicable	Not included
7	Control	1843-RF	ZW8	ST354	snp	identical control snp	missense_variant c.392T>A p.Val131Glu	group_1767	0	hypothetical protein	Not Applicable	Not included
7	Control	1843-RF	ZW8	ST354	snp	identical control snp	synonymous_variant c.681C>T p.His227His	group_1767	0	hypothetical protein	Not Applicable	Not included
7	Control	1843-RF	ZW8	ST354	snp	identical control snp	missense_variant c.1084A>G p.Ile362Val	group_432	0	hypothetical protein	Not Applicable	Not included
7	Control	1843-RF	ZW8	ST354	snp		missense_variant c.296A>T p.Asp99Val	gsiA	0	Glutathione import ATP-binding protein GsiA;hypothetical protein	Not Applicable	12518_ZW8_01513
7	Control	1843-RF	ZW8	ST354	snp	identical control snp	missense_variant c.239G>A p.Cys80Tyr	group_1667	0	hypothetical protein	Not Applicable	Not included
7	Control	1843-RF	ZW8	ST354	snp	identical control snp	synonymous_variant c.1206G>A p.Lys402Lys	group_1667	0	hypothetical protein	Not Applicable	Not included
7	Control	1843-RF	ZW8	ST354	snp		missense_variant c.1622C>T p.Thr541Ile	ggt	0	Glutathione hydrolase proenzyme	Not Applicable	12518_ZW8_01518
7	Control	1843-RF	ZW8	ST354	snp	identical control snp	missense_variant c.11A>G p.Gln4Arg	group_382	0	hypothetical protein	Not Applicable	Not included
7	Control	1843-RF	ZW8	ST354	snp	identical control snp	synonymous_variant c.147G>A p.Ser49Ser	group_382	0	hypothetical protein	Not Applicable	Not included
7	Control	1843-RF	ZW8	ST354	snp	identical control snp	missense_variant c.1214C>T p.Ala405Val	group_1805	0	hypothetical protein	Not Applicable	Not included
7	Control	1843-RF	ZW8	ST354	snp	identical control snp	synonymous_variant c.858C>T p.His286His	uhpT	0	Hexose-6-phosphate:phosphate antiporter	Not Applicable	Not included
7	Control	1843-RF	ZW8	ST354	snp	identical control snp	missense_variant c.887C>A p.Thr296Asn	uhpT	0	Hexose-6-phosphate:phosphate antiporter	Not Applicable	Not included
7	Control	1843-RF	ZW8	ST354	snp	identical control snp	NA	uhpT	215	Hexose-6-phosphate:phosphate antiporter	Not Applicable	Not included
7	Control	1843-RF	ZW8	ST354	snp	identical control snp	missense_variant c.278T>C p.Val93Ala	pflA	0	Pyruvate formate-lyase-activating enzyme	Not Applicable	Not included
7	Control	1843-RF	ZW8	ST354	snp	identical control snp	missense_variant c.544G>A p.Val182Ile	group_2237	0	Staphylocoagulase	Not Applicable	Not included
7	Control	1843-RF	ZW8	ST354	snp	identical control snp	missense_variant c.1165A>G p.Thr389Ala	caiA	0	Crotonobetainyl-CoA reductase;hypothetical protein	Not Applicable	Not included
7	Control	1843-RF	ZW8	ST354	snp	identical control snp	missense_variant c.494A>G p.His165Arg	caiA	0	Crotonobetainyl-CoA reductase;hypothetical protein	Not Applicable	Not included
7	Control	1843-RF	ZW8	ST354	snp	distance from gene	NA	group_2260	-179	hypothetical protein	Not Applicable	Not included
7	Control	1843-RF	ZW8	ST354	complex	identical control snp	missense_variant c.383_384delAAinsTG p.Glu128Val	ptsG_1	0	PTS system glucose-specific EIICBA component	Not Applicable	Not included
7	Control	1843-RF	ZW8	ST354	snp	identical control snp	NA	rihA	143	Pyrimidine-specific ribonucleoside hydrolase RihA	Not Applicable	Not included
7	Control	1843-RF	ZW8	ST354	snp	identical control snp	synonymous_variant c.510G>A p.Arg170Arg	group_1868	0	hypothetical protein	Not Applicable	Not included
7	Control	1843-RF	ZW8	ST354	snp		stop_gained c.325C>T p.Gln109*	tarK	0	Teichoic acid ribitol-phosphate polymerase TarK	Not Applicable	12518_ZW8_01563
7	Control	1843-RF	ZW8	ST354	snp	identical control snp	missense_variant c.35C>A p.Ser12Tyr	tarL	0	Teichoic acid ribitol-phosphate polymerase TarL	Not Applicable	Not included
7	Control	1843-RF	ZW8	ST354	snp		missense_variant c.1361C>A p.Ser454Tyr	tarL	0	Teichoic acid ribitol-phosphate polymerase TarL	Not Applicable	12518_ZW8_01567
7	Control	1843-RF	ZW8	ST354	snp	identical control snp	NA	COQ5	-49	2-methoxy-6-polyprenyl-14-benzoquinol methylase mitochondrial	Not Applicable	Not included
7	Control	1843-RF	ZW8	ST354	snp	identical control snp	synonymous_variant c.855T>C p.Ala285Ala	glcU_1	0	putative glucose uptake protein GlcU	Not Applicable	Not included
7	Control	1843-RF	ZW8	ST354	snp	identical control snp	NA	group_2227	1	hypothetical protein	Not Applicable	Not included
7	Control	1843-RF	ZW8	ST354	snp	identical control snp	missense_variant c.377C>A p.Thr126Asn	norB_2_norB_4	0	Quinolone resistance protein NorB	Not Applicable	Not included
7	Control	1843-RF	ZW8	ST354	snp		NA	norB_2_norB_4	-6	Quinolone resistance protein NorB	Not Applicable	12518_ZW8_01584
7	Control	1843-RF	ZW8	ST354	snp	identical control snp	synonymous_variant c.1120C>A p.Arg374Arg	gabR	0	HTH-type transcriptional regulatory protein GabR	Not Applicable	Not included
7	Control	1843-RF	ZW8	ST354	snp		missense_variant c.512C>T p.Ala171Val	pdxS	0	Pyridoxal 5-phosphate synthase subunit PdxS	Not Applicable	12518_ZW8_01591
7	Control	1843-RF	ZW8	ST354	snp		missense_variant c.76G>A p.Gly26Ser	pdxT	0	Pyridoxal 5-phosphate synthase subunit PdxT	Not Applicable	12518_ZW8_01592
7	Control	1843-RF	ZW8	ST354	complex		missense_variant c.61_62delCCinsAA p.Pro21Lys	group_1898	0	Putative TrmH family tRNA/rRNA methyltransferase	Not Applicable	12518_ZW8_01604
7	Control	1843-RF	ZW8	ST354	snp	identical control snp	missense_variant c.357G>C p.Glu119Asp	rplA	0	50S ribosomal protein L1	Not Applicable	Not included
7	Control	1843-RF	ZW8	ST354	snp	identical control snp	NA	rplL	27	50S ribosomal protein L7/L12	Not Applicable	Not included
7	Control	1843-RF	ZW8	ST354	snp		missense_variant c.3329C>T p.Ala1110Val	rpoC	0	DNA-directed RNA polymerase subunit beta	Not Applicable	12518_ZW8_01615
7	Control	1843-RF	ZW8	ST354	snp	identical control snp	synonymous_variant c.897A>T p.Ile299Ile	tuf	0	Elongation factor Tu	Not Applicable	Not included
7	Control	1843-RF	ZW8	ST354	snp	identical control snp	synonymous_variant c.489G>A p.Lys163Lys	group_1750	0	Putative pyridoxal phosphate-dependent acyltransferase	Not Applicable	Not included
7	Control	1843-RF	ZW8	ST354	snp	identical control snp	missense_variant c.305T>C p.Phe102Ser	hchA	0	Protein/nucleic acid deglycase HchA	Not Applicable	Not included
7	Control	1843-RF	ZW8	ST354	snp	synonymous change	synonymous_variant c.81A>G p.Val27Val	araB	0	Ribulokinase	Not Applicable	Not included
7	Control	1843-RF	ZW8	ST354	snp	identical control snp	NA	group_1566	-50	putative epimerase/dehydratase	Not Applicable	Not included
7	Control	1843-RF	ZW8	ST354	snp	identical control snp	synonymous_variant c.69G>A p.Leu23Leu	azo1	0	FMN-dependent NADPH-azoreductase	Not Applicable	Not included
7	Control	1843-RF	ZW8	ST354	snp	distance from gene	NA	sdrC_sdrC_1	-176	Serine-aspartate repeat-containing protein C;hypothetical protein	Not Applicable	Not included
7	Control	1843-RF	ZW8	ST354	snp	identical control snp	NA	sdrC_sdrC_1	-162	Serine-aspartate repeat-containing protein C;hypothetical protein	Not Applicable	Not included
7	Control	1843-RF	ZW8	ST354	snp		missense_variant c.656T>A p.Ile219Asn	sdrC_sdrC_1	0	Serine-aspartate repeat-containing protein C;hypothetical protein	Not Applicable	12518_ZW8_01633
7	Control	1843-RF	ZW8	ST354	snp	synonymous change	synonymous_variant c.1002T>G p.Leu334Leu	sdrC_sdrC_1	0	Serine-aspartate repeat-containing protein C;hypothetical protein	Not Applicable	Not included
7	Control	1843-RF	ZW8	ST354	snp	identical control snp	missense_variant c.1154G>T p.Ser385Ile	gtfA_3_tagE	0	UDP-N-acetylglucosamine--peptide N-acetylglucosaminyltransferase GtfA subunit;Poly(glycerol-phosphate) alpha-glucosyltransferase	Not Applicable	Not included
7	Control	1843-RF	ZW8	ST354	snp	identical control snp	synonymous_variant c.18T>C p.Asp6Asp	hxlB	0	3-hexulose-6-phosphate isomerase	Not Applicable	Not included
7	Control	1843-RF	ZW8	ST354	snp	identical control snp	missense_variant c.349G>A p.Gly117Arg	proP	0	Proline/betaine transporter	Not Applicable	Not included
7	Control	1843-RF	ZW8	ST354	snp	identical control snp	NA	menE_2	-36	2-succinylbenzoate--CoA ligase	Not Applicable	Not included
7	Control	1843-RF	ZW8	ST354	snp	identical control snp	NA	group_932	58	hypothetical protein	Not Applicable	Not included
7	Control	1843-RF	ZW8	ST354	snp	identical control snp	missense_variant c.284G>A p.Gly95Glu	pta	0	Phosphate acetyltransferase	Not Applicable	Not included
7	Control	1843-RF	ZW8	ST354	snp	identical control snp	missense_variant c.668T>C p.Leu223Ser	pta	0	Phosphate acetyltransferase	Not Applicable	Not included
7	Control	1843-RF	ZW8	ST354	snp	identical control snp	missense_variant c.422G>A p.Gly141Glu	group_916	0	hypothetical protein	Not Applicable	Not included
7	Control	1843-RF	ZW8	ST354	snp	identical control snp	synonymous_variant c.127C>T p.Leu43Leu	group_1375	0	hypothetical protein	Not Applicable	Not included
7	Control	1843-RF	ZW8	ST354	snp	identical control snp	synonymous_variant c.88C>T p.Leu30Leu	group_1298	0	hypothetical protein	Not Applicable	Not included
7	Control	1843-RF	ZW8	ST354	snp	identical control snp	NA	iolS	77	Aldo-keto reductase IolS	Not Applicable	Not included
7	Control	1843-RF	ZW8	ST354	snp		NA	ywqN_2_ywqN_1	-10	Putative NAD(P)H-dependent FMN-containing oxidoreductase YwqN	Not Applicable	12518_ZW8_01676
7	Control	1843-RF	ZW8	ST354	snp	identical control snp	synonymous_variant c.1248C>T p.Asp416Asp	group_944	0	hypothetical protein	Not Applicable	Not included
7	Control	1843-RF	ZW8	ST354	snp	identical control snp	missense_variant c.41T>A p.Ile14Lys	ywiB	0	putative beta-barrel protein YwiB	Not Applicable	Not included
7	Control	1843-RF	ZW8	ST354	snp	distance from gene	NA	argS	200	Arginine--tRNA ligase	Not Applicable	Not included
7	Control	1843-RF	ZW8	ST354	complex	identical control snp	NA	nth_2_nth_1	-224	Endonuclease III	Not Applicable	Not included
7	Control	1843-RF	ZW8	ST354	snp	identical control snp	NA	nth_2_nth_1	-206	Endonuclease III	Not Applicable	Not included
7	Control	1843-RF	ZW8	ST354	snp	identical control snp	NA	nth_2_nth_1	-201	Endonuclease III	Not Applicable	Not included
7	Control	1843-RF	ZW8	ST354	snp	distance from gene	NA	btuF	-143	Vitamin B12-binding protein	Not Applicable	Not included
7	Control	1843-RF	ZW8	ST354	snp		missense_variant c.314G>A p.Arg105His	group_1804	0	putative protein	Not Applicable	12518_ZW8_01687
7	Control	1843-RF	ZW8	ST354	snp	identical control snp	missense_variant c.331T>G p.Leu111Val	sarA	0	Transcriptional regulator SarA	Not Applicable	Not included
7	Control	1843-RF	ZW8	ST354	snp		missense_variant c.685A>G p.Lys229Glu	group_130	0	hypothetical protein	Not Applicable	12518_ZW8_01692
7	Control	1843-RF	ZW8	ST354	snp	identical control snp	NA	xerD_2	-44	Tyrosine recombinase XerD	Not Applicable	Not included
7	Control	1843-RF	ZW8	ST354	snp	identical control snp	missense_variant c.386A>C p.Glu129Ala	nhaK_2	0	Sodium potassium lithium and rubidium/H(+) antiporter	Not Applicable	Not included
7	Control	1843-RF	ZW8	ST354	snp	identical control snp	missense_variant c.812G>A p.Ser271Asn	group_1793	0	hypothetical protein	Not Applicable	Not included
7	Control	1843-RF	ZW8	ST354	snp		stop_gained c.499C>T p.Gln167*	group_1793	0	hypothetical protein	Not Applicable	12518_ZW8_01706
7	Control	1843-RF	ZW8	ST354	snp		missense_variant c.74C>T p.Ser25Leu	group_1793	0	hypothetical protein	Not Applicable	12518_ZW8_01706
7	Control	1843-RF	ZW8	ST354	snp		NA	group_1793	-25	hypothetical protein	Not Applicable	12518_ZW8_01706
7	Control	1843-RF	ZW8	ST354	snp	identical control snp	synonymous_variant c.777T>C p.Asp259Asp	mntA	0	Manganese-binding lipoprotein MntA	Not Applicable	Not included
7	Control	1843-RF	ZW8	ST354	snp		missense_variant c.280C>A p.Gln94Lys	tarB	0	Teichoic acid glycerol-phosphate primase	Not Applicable	12518_ZW8_01715
7	Control	1843-RF	ZW8	ST354	snp	identical control snp	missense_variant c.164G>A p.Arg55His	tagX	0	Putative glycosyltransferase TagX	Not Applicable	Not included
7	Control	1843-RF	ZW8	ST354	snp	identical control snp	missense_variant c.832G>A p.Glu278Lys	group_941	0	hypothetical protein	Not Applicable	Not included
7	Control	1843-RF	ZW8	ST354	snp	identical control snp	synonymous_variant c.597G>A p.Gly199Gly	bmrA	0	Multidrug resistance ABC transporter ATP-binding/permease protein BmrA	Not Applicable	Not included
7	Control	1843-RF	ZW8	ST354	snp	identical control snp	NA	nupG	-113	Purine nucleoside transport protein NupG	Not Applicable	Not included
7	Control	1843-RF	ZW8	ST354	snp	identical control snp	missense_variant c.611G>C p.Gly204Ala	nupG	0	Purine nucleoside transport protein NupG	Not Applicable	Not included
7	Control	1843-RF	ZW8	ST354	snp	identical control snp	missense_variant c.35G>T p.Cys12Phe	feuB	0	Iron-uptake system permease protein FeuB	Not Applicable	Not included
7	Control	1843-RF	ZW8	ST354	snp	identical control snp	NA	feuC	27	Iron-uptake system permease protein FeuC	Not Applicable	Not included
7	Control	1843-RF	ZW8	ST354	snp		missense_variant c.581C>A p.Ala194Asp	dhaL	0	PTS-dependent dihydroxyacetone kinase ADP-binding subunit DhaL	Not Applicable	12518_ZW8_01726
7	Control	1843-RF	ZW8	ST354	snp		missense_variant c.581C>A p.Ala194Asp	dhaM	0	PTS-dependent dihydroxyacetone kinase phosphotransferase subunit DhaM	Not Applicable	12518_ZW8_01727
7	Control	1843-RF	ZW8	ST354	snp	identical control snp	NA	group_651	159	hypothetical protein	Not Applicable	Not included
7	Control	1843-RF	ZW8	ST354	snp	identical control snp	NA	aes	-50	Acetyl esterase	Not Applicable	Not included
7	Control	1843-RF	ZW8	ST354	snp	identical control snp	missense_variant c.687G>A p.Met229Ile	graS_1	0	Sensor histidine kinase GraS	Not Applicable	Not included
7	Control	1843-RF	ZW8	ST354	snp	identical control snp	missense_variant c.52G>A p.Val18Met	bceA_1	0	Bacitracin export ATP-binding protein BceA	Not Applicable	Not included
7	Control	1843-RF	ZW8	ST354	snp		missense_variant c.860T>A p.Leu287His	bceB_1_bceB_3	0	Bacitracin export permease protein BceB	Not Applicable	12518_ZW8_01737
7	Control	1843-RF	ZW8	ST354	snp	identical control snp	NA	group_534	-313	hypothetical protein	Not Applicable	Not included
7	Control	1843-RF	ZW8	ST354	snp	identical control snp	NA	rhaR	-166	HTH-type transcriptional activator RhaR;hypothetical protein	Not Applicable	Not included
7	Control	1843-RF	ZW8	ST354	snp	identical control snp	missense_variant c.916C>T p.Leu306Phe	rhaR	0	HTH-type transcriptional activator RhaR;hypothetical protein	Not Applicable	Not included
7	Control	1843-RF	ZW8	ST354	snp	identical control snp	synonymous_variant c.1953T>C p.Asp651Asp	rhaR	0	HTH-type transcriptional activator RhaR;hypothetical protein	Not Applicable	Not included
7	Control	1843-RF	ZW8	ST354	snp		missense_variant c.265C>T p.Pro89Ser	group_1966	0	putative transcriptional regulatory protein	Not Applicable	12518_ZW8_01744
7	Control	1843-RF	ZW8	ST354	snp	identical control snp	NA	group_1016	-39	hypothetical protein	Not Applicable	Not included
7	Control	1843-RF	ZW8	ST354	snp		missense_variant c.199G>C p.Gly67Arg	setC	0	Sugar efflux transporter C;hypothetical protein	Not Applicable	12518_ZW8_01748
7	Control	1843-RF	ZW8	ST354	snp	identical control snp	synonymous_variant c.891A>C p.Ile297Ile	setC	0	Sugar efflux transporter C;hypothetical protein	Not Applicable	Not included
7	Control	1843-RF	ZW8	ST354	snp	identical control snp	synonymous_variant c.1225C>T p.Leu409Leu	setC	0	Sugar efflux transporter C;hypothetical protein	Not Applicable	Not included
7	Control	1843-RF	ZW8	ST354	snp	identical control snp	missense_variant c.243T>G p.Asn81Lys	group_709	0	hypothetical protein	Not Applicable	Not included
7	Control	1843-RF	ZW8	ST354	snp	identical control snp	stop_lost&splice_region_variant c.322T>G p.Ter108Glyext*?	group_1686	0	Acetyltransferase	Not Applicable	Not included
7	Control	1843-RF	ZW8	ST354	snp	identical control snp	missense_variant c.383T>C p.Leu128Pro	group_1096	0	hypothetical protein	Not Applicable	Not included
7	Control	1843-RF	ZW8	ST354	snp	identical control snp	synonymous_variant c.801A>G p.Ala267Ala	cydD	0	ATP-binding/permease protein CydD	Not Applicable	Not included
7	Control	1843-RF	ZW8	ST354	snp	identical control snp	missense_variant c.1547T>G p.Leu516Arg	cydD	0	ATP-binding/permease protein CydD	Not Applicable	Not included
7	Control	1843-RF	ZW8	ST354	snp	identical control snp	synonymous_variant c.315G>T p.Pro105Pro	yciC_1	0	Putative metal chaperone YciC	Not Applicable	Not included
7	Control	1843-RF	ZW8	ST354	snp	identical control snp	synonymous_variant c.912T>C p.Gly304Gly	group_2009	0	hypothetical protein	Not Applicable	Not included
7	Control	1843-RF	ZW8	ST354	snp		missense_variant c.16T>A p.Leu6Ile	fruA	0	PTS system fructose-specific EIIABC component	Not Applicable	12518_ZW8_01776
7	Control	1843-RF	ZW8	ST354	snp		missense_variant c.584A>G p.Asn195Ser	group_1820	0	hypothetical protein	Not Applicable	12518_ZW8_01778
7	Control	1843-RF	ZW8	ST354	snp	identical control snp	missense_variant c.289A>G p.Asn97Asp	csbB	0	Putative glycosyltransferase CsbB	Not Applicable	Not included
7	Control	1843-RF	ZW8	ST354	snp	identical control snp	missense_variant c.659A>C p.Lys220Thr	saeS	0	Histidine protein kinase SaeS	Not Applicable	Not included
7	Control	1843-RF	ZW8	ST354	snp		missense_variant c.436G>A p.Val146Ile	saeR	0	Response regulator SaeR	Not Applicable	12518_ZW8_01782
7	Control	1843-RF	ZW8	ST354	snp	identical control snp	missense_variant c.426A>C p.Lys142Asn	saeR	0	Response regulator SaeR	Not Applicable	Not included
7	Control	1843-RF	ZW8	ST354	snp	identical control snp	NA	group_132	-129	hypothetical protein	Not Applicable	Not included
7	Control	1843-RF	ZW8	ST354	snp	distance from gene	NA	queE	15	7-carboxy-7-deazaguanine synthase	Not Applicable	Not included
7	Control	1843-RF	ZW8	ST354	snp	distance from gene	NA	ltaS	-181	Lipoteichoic acid synthase	Not Applicable	Not included
7	Control	1843-RF	ZW8	ST354	snp		missense_variant c.119C>T p.Thr40Ile	ettA	0	Energy-dependent translational throttle protein EttA	Not Applicable	12518_ZW8_01795
7	Control	1843-RF	ZW8	ST354	snp	identical control snp	NA	group_1623	-48	Vitamin B12 import ATP-binding protein BtuD	Not Applicable	Not included
7	Control	1843-RF	ZW8	ST354	snp	synonymous change	synonymous_variant c.348A>G p.Glu116Glu	cntI	0	Pseudopaline exporter CntI	Not Applicable	Not included
7	Control	1843-RF	ZW8	ST354	snp	identical control snp	missense_variant c.97T>G p.Phe33Val	cntI	0	Pseudopaline exporter CntI	Not Applicable	Not included
7	Control	1843-RF	ZW8	ST354	snp	identical control snp	missense_variant c.825G>C p.Trp275Cys	yclO	0	Petrobactin import system permease protein YclO	Not Applicable	Not included
7	Control	1843-RF	ZW8	ST354	snp	identical control snp	missense_variant c.986C>G p.Ala329Gly	tagO	0	putative undecaprenyl-phosphate N-acetylglucosaminyl 1-phosphate transferase	Not Applicable	Not included
7	Control	1843-RF	ZW8	ST354	snp	identical control snp	NA	group_1711	159	DegV domain-containing protein	Not Applicable	Not included
7	Control	1843-RF	ZW8	ST354	snp	identical control snp	missense_variant c.137T>G p.Leu46Arg	group_463	0	hypothetical protein	Not Applicable	Not included
7	Control	1843-RF	ZW8	ST354	snp	identical control snp	missense_variant c.1388T>A p.Val463Asp	secA1_2	0	Protein translocase subunit SecA 1	Not Applicable	Not included
7	Control	1843-RF	ZW8	ST354	snp	identical control snp	missense_variant c.1978T>C p.Ser660Pro	secA1_2	0	Protein translocase subunit SecA 1	Not Applicable	Not included
7	Control	1843-RF	ZW8	ST354	snp	identical control snp	missense_variant c.1991T>C p.Phe664Ser	uvrA	0	UvrABC system protein A	Not Applicable	Not included
7	Control	1843-RF	ZW8	ST354	snp		missense_variant c.386A>T p.Asn129Ile	group_1628	0	Nucleotide-binding protein	Not Applicable	12518_ZW8_01840
7	Control	1843-RF	ZW8	ST354	complex		missense_variant c.371_378delAAGAGAATinsCATCGAAG p.GluGluAsn124AlaSerLys	group_530	0	hypothetical protein	Not Applicable	12518_ZW8_01846
7	Control	1843-RF	ZW8	ST354	snp	synonymous change	synonymous_variant c.727C>T p.Leu243Leu	cggR	0	Central glycolytic genes regulator	Not Applicable	Not included
7	Control	1843-RF	ZW8	ST354	snp	identical control snp	missense_variant c.742G>A p.Val248Ile	gapA1	0	Glyceraldehyde-3-phosphate dehydrogenase 1	Not Applicable	Not included
7	Control	1843-RF	ZW8	ST354	snp	identical control snp	synonymous_variant c.576T>C p.Asp192Asp	rnr	0	Ribonuclease R	Not Applicable	Not included
7	Control	1843-RF	ZW8	ST354	snp		missense_variant c.1298A>G p.Asp433Gly	rnr	0	Ribonuclease R	Not Applicable	12518_ZW8_01856
7	Control	1843-RF	ZW8	ST354	snp	identical control snp	missense_variant c.1529T>C p.Ile510Thr	rnr	0	Ribonuclease R	Not Applicable	Not included
7	Control	1843-RF	ZW8	ST354	snp	identical control snp	missense_variant c.1763G>A p.Gly588Glu	rnr	0	Ribonuclease R	Not Applicable	Not included
7	Control	1843-RF	ZW8	ST354	snp	identical control snp	NA	group_1591	-216	hypothetical protein	Not Applicable	Not included
7	Control	1843-RF	ZW8	ST354	snp		missense_variant c.196A>G p.Ile66Val	group_785	0	hypothetical protein	Not Applicable	12518_ZW8_01861
7	Control	1843-RF	ZW8	ST354	snp	distance from gene	NA	group_785	246	hypothetical protein	Not Applicable	Not included
7	Control	1843-RF	ZW8	ST354	snp	identical control snp	synonymous_variant c.105A>G p.Leu35Leu	group_1882	0	hypothetical protein	Not Applicable	Not included
7	Control	1843-RF	ZW8	ST354	snp	identical control snp	NA	group_1882	99	hypothetical protein	Not Applicable	Not included
7	Control	1843-RF	ZW8	ST354	snp	identical control snp	NA	clfA	-80	Clumping factor A;hypothetical protein	Not Applicable	Not included
7	Control	1843-RF	ZW8	ST354	snp	identical control snp	synonymous_variant c.138G>T p.Ala46Ala	perR	0	Peroxide-responsive repressor PerR	Not Applicable	Not included
7	Control	1843-RF	ZW8	ST354	snp	identical control snp	missense_variant c.832G>A p.Ala278Thr	ghrB_2_ghrB_3	0	Glyoxylate/hydroxypyruvate reductase B	Not Applicable	Not included
7	Control	1843-RF	ZW8	ST354	snp	identical control snp	missense_variant c.107T>C p.Phe36Ser	group_239	0	hypothetical protein	Not Applicable	Not included
7	Control	1843-RF	ZW8	ST354	snp	identical control snp	missense_variant c.1225T>A p.Leu409Ile	group_1712	0	Putative multidrug export ATP-binding/permease protein	Not Applicable	Not included
7	Control	1843-RF	ZW8	ST354	snp		missense_variant c.1210T>C p.Tyr404His	tagH_2	0	Teichoic acids export ATP-binding protein TagH	Not Applicable	12518_ZW8_01878
7	Control	1843-RF	ZW8	ST354	snp		missense_variant c.410C>G p.Ala137Gly	group_122	0	putative protein;hypothetical protein	Not Applicable	12518_ZW8_01882
7	Control	1843-RF	ZW8	ST354	snp		missense_variant c.573G>A p.Met191Ile	group_1156	0	hypothetical protein	Not Applicable	12518_ZW8_01884
7	Control	1843-RF	ZW8	ST354	snp	identical control snp	missense_variant c.166A>G p.Thr56Ala	group_488	0	hypothetical protein	Not Applicable	Not included
7	Control	1843-RF	ZW8	ST354	snp	identical control snp	NA	group_806	204	hypothetical protein	Not Applicable	Not included
7	Control	1843-RF	ZW8	ST354	snp	synonymous change	synonymous_variant c.474T>C p.Gly158Gly	gatD_2_gatD_1	0	Lipid II isoglutaminyl synthase (glutamine-hydrolyzing) subunit GatD	Not Applicable	Not included
7	Control	1843-RF	ZW8	ST354	snp	identical control snp	missense_variant c.611G>A p.Ser204Asn	murT	0	Lipid II isoglutaminyl synthase (glutamine-hydrolyzing) subunit MurT	Not Applicable	Not included
7	Control	1843-RF	ZW8	ST354	snp	identical control snp	synonymous_variant c.300G>A p.Glu100Glu	dinB	0	DNA polymerase IV	Not Applicable	Not included
7	Control	1843-RF	ZW8	ST354	snp	identical control snp	missense_variant c.28G>C p.Glu10Gln	gatC_2	0	Aspartyl/glutamyl-tRNA(Asn/Gln) amidotransferase subunit C	Not Applicable	Not included
7	Control	1843-RF	ZW8	ST354	snp		missense_variant c.1711A>G p.Met571Val	pcrA	0	ATP-dependent DNA helicase PcrA	Not Applicable	12518_ZW8_01912
7	Control	1843-RF	ZW8	ST354	snp	identical control snp	NA	sspP	-78	Staphopain A	Not Applicable	Not included
7	Control	1843-RF	ZW8	ST354	snp	distance from gene	NA	group_55	24	hypothetical protein	Not Applicable	Not included
7	Control	1843-RF	ZW8	ST354	snp	identical control snp	NA	group_55	16	hypothetical protein	Not Applicable	Not included
7	Control	1843-RF	ZW8	ST354	snp	identical control snp	synonymous_variant c.213A>C p.Ile71Ile	aldH1	0	44-diaponeurosporen-aldehyde dehydrogenase	Not Applicable	Not included
7	Control	1843-RF	ZW8	ST354	snp	identical control snp	synonymous_variant c.438T>C p.Val146Val	aldH1	0	44-diaponeurosporen-aldehyde dehydrogenase	Not Applicable	Not included
7	Control	1843-RF	ZW8	ST354	snp		missense_variant c.243G>C p.Leu81Phe	group_1487	0	putative protein	Not Applicable	12518_ZW8_01929
7	Control	1843-RF	ZW8	ST354	snp	identical control snp	synonymous_variant c.291G>A p.Lys97Lys	ytrA	0	HTH-type transcriptional repressor YtrA	Not Applicable	Not included
7	Control	1843-RF	ZW8	ST354	snp	identical control snp	missense_variant c.229G>A p.Glu77Lys	ytrA	0	HTH-type transcriptional repressor YtrA	Not Applicable	Not included
7	Control	1843-RF	ZW8	ST354	snp		NA	ytrA	-42	HTH-type transcriptional repressor YtrA	Not Applicable	12518_ZW8_01941
7	Control	1843-RF	ZW8	ST354	snp	identical control snp	NA	ytrA	-130	HTH-type transcriptional repressor YtrA	Not Applicable	Not included
7	Control	1843-RF	ZW8	ST354	snp	distance from gene	NA	ytrA	-276	HTH-type transcriptional repressor YtrA	Not Applicable	Not included
7	Control	1843-RF	ZW8	ST354	snp	identical control snp	NA	group_2016	281	hypothetical protein	Not Applicable	Not included
7	Control	1843-RF	ZW8	ST354	snp	identical control snp	stop_lost&splice_region_variant c.231G>C p.Ter77Tyrext*?	group_693	0	putative leukocidin-like protein 1	Not Applicable	Not included
7	Control	1843-RF	ZW8	ST354	snp	identical control snp	NA	group_775	-107	putative leukocidin-like protein 2	Not Applicable	Not included
7	Control	1843-RF	ZW8	ST354	snp	identical control snp	NA	dapE	-27	putative succinyl-diaminopimelate desuccinylase	Not Applicable	Not included
7	Control	1843-RF	ZW8	ST354	snp	identical control snp	missense_variant c.55A>C p.Thr19Pro	ktrB_2	0	Ktr system potassium uptake protein B	Not Applicable	Not included
7	Control	1843-RF	ZW8	ST354	snp		stop_lost&splice_region_variant c.180A>G p.Ter60Trpext*?	group_1719	0	hypothetical protein	Not Applicable	12518_ZW8_01952
7	Control	1843-RF	ZW8	ST354	snp		stop_lost&splice_region_variant c.180A>G p.Ter60Trpext*?	group_1371	0	hypothetical protein	Not Applicable	12518_ZW8_01953
7	Control	1843-RF	ZW8	ST354	snp	identical control snp	NA	group_171	159	hypothetical protein	Not Applicable	Not included
7	Control	1843-RF	ZW8	ST354	snp	identical control snp	NA	group_1663	350	hypothetical protein	Not Applicable	Not included
7	Control	1843-RF	ZW8	ST354	snp	identical control snp	missense_variant c.557A>C p.Gln186Pro	group_908	0	hypothetical protein	Not Applicable	Not included
7	Control	1843-RF	ZW8	ST354	snp	identical control snp	NA	group_2236	-168	hypothetical protein	Not Applicable	Not included
7	Control	1843-RF	ZW8	ST354	snp	synonymous change	synonymous_variant c.1098G>A p.Arg366Arg	group_1833	0	hypothetical protein	Not Applicable	Not included
7	Control	1843-RF	ZW8	ST354	snp	distance from gene	NA	groL	6	60 kDa chaperonin	Not Applicable	Not included
7	Control	1843-RF	ZW8	ST354	snp		NA	groL	-7	60 kDa chaperonin	Not Applicable	12518_ZW8_01979
7	Control	1843-RF	ZW8	ST354	snp	identical control snp	missense_variant c.854G>A p.Ser285Asn	group_32	0	hypothetical protein	Not Applicable	Not included
7	Control	1843-RF	ZW8	ST354	snp	identical control snp	NA	group_1550	-156	Accessory gene regulator protein B	Not Applicable	Not included
7	Control	1843-RF	ZW8	ST354	snp		NA	group_1550	-20	Accessory gene regulator protein B	Not Applicable	12518_ZW8_01985
7	Control	1843-RF	ZW8	ST354	snp	identical control snp	missense_variant c.1264G>C p.Val422Leu	group_342	0	hypothetical protein	Not Applicable	Not included
7	Control	1843-RF	ZW8	ST354	snp	identical control snp	missense_variant c.388A>G p.Ile130Val	scrK	0	Fructokinase	Not Applicable	Not included
7	Control	1843-RF	ZW8	ST354	snp	identical control snp	missense_variant c.417G>C p.Met139Ile	scrB	0	Sucrose-6-phosphate hydrolase	Not Applicable	Not included
7	Control	1843-RF	ZW8	ST354	snp	identical control snp	missense_variant c.176T>C p.Met59Thr	group_989	0	hypothetical protein	Not Applicable	Not included
7	Control	1843-RF	ZW8	ST354	snp	identical control snp	NA	group_989	-6	hypothetical protein	Not Applicable	Not included
7	Control	1843-RF	ZW8	ST354	snp	identical control snp	NA	rex	68	Redox-sensing transcriptional repressor Rex	Not Applicable	Not included
7	Control	1843-RF	ZW8	ST354	snp	synonymous change	synonymous_variant c.1500C>T p.Ser500Ser	yheS	0	putative ABC transporter ATP-binding protein YheS	Not Applicable	Not included
7	Control	1843-RF	ZW8	ST354	snp	identical control snp	missense_variant c.1715G>A p.Arg572His	yheS	0	putative ABC transporter ATP-binding protein YheS	Not Applicable	Not included
7	Control	1843-RF	ZW8	ST354	snp	identical control snp	missense_variant c.370C>G p.Pro124Ala	tsaE	0	tRNA threonylcarbamoyladenosine biosynthesis protein TsaE	Not Applicable	Not included
7	Control	1843-RF	ZW8	ST354	snp	identical control snp	synonymous_variant c.1509C>T p.Thr503Thr	ilvD	0	Dihydroxy-acid dehydratase	Not Applicable	Not included
7	Control	1843-RF	ZW8	ST354	snp	identical control snp	missense_variant c.1430C>T p.Thr477Ile	ilvB	0	Acetolactate synthase large subunit	Not Applicable	Not included
7	Control	1843-RF	ZW8	ST354	snp	identical control snp	missense_variant c.885T>A p.Phe295Leu	leuB	0	3-isopropylmalate dehydrogenase	Not Applicable	Not included
7	Control	1843-RF	ZW8	ST354	snp	identical control snp	missense_variant c.289A>G p.Ser97Gly	leuD	0	3-isopropylmalate dehydratase small subunit	Not Applicable	Not included
7	Control	1843-RF	ZW8	ST354	snp	identical control snp	missense_variant c.710C>T p.Thr237Ile	ilvA	0	L-threonine dehydratase biosynthetic IlvA	Not Applicable	Not included
7	Control	1843-RF	ZW8	ST354	snp	identical control snp	synonymous_variant c.633C>G p.Val211Val	treR_2	0	HTH-type transcriptional regulator TreR	Not Applicable	Not included
7	Control	1843-RF	ZW8	ST354	snp	identical control snp	missense_variant c.2864A>G p.Glu955Gly	gltA	0	Glutamate synthase [NADPH] large chain	Not Applicable	Not included
7	Control	1843-RF	ZW8	ST354	snp	identical control snp	synonymous_variant c.2349C>T p.Gly783Gly	gltA	0	Glutamate synthase [NADPH] large chain	Not Applicable	Not included
7	Control	1843-RF	ZW8	ST354	snp	synonymous change	synonymous_variant c.2286A>G p.Ala762Ala	gltA	0	Glutamate synthase [NADPH] large chain	Not Applicable	Not included
7	Control	1843-RF	ZW8	ST354	snp	identical control snp	missense_variant c.837A>C p.Gln279His	group_1407	0	hypothetical protein	Not Applicable	Not included
7	Control	1843-RF	ZW8	ST354	snp	identical control snp	synonymous_variant c.393A>C p.Ala131Ala	group_2163	0	hypothetical protein	Not Applicable	Not included
7	Control	1843-RF	ZW8	ST354	snp	identical control snp	missense_variant c.227A>C p.Asp76Ala	est_1	0	Carboxylesterase	Not Applicable	Not included
7	Control	1843-RF	ZW8	ST354	snp		splice_region_variant&stop_retained_variant c.2705A>G p.Ter902Ter	group_2211	0	hypothetical protein	Not Applicable	12518_ZW8_02038
7	Control	1843-RF	ZW8	ST354	snp	identical control snp	NA	ndhB	-209	NAD(P)H-quinone oxidoreductase subunit 2 chloroplastic	Not Applicable	Not included
7	Control	1843-RF	ZW8	ST354	snp	distance from gene	NA	group_2028	86	hypothetical protein	Not Applicable	Not included
7	Control	1843-RF	ZW8	ST354	snp	identical control snp	NA	group_680	-7	hypothetical protein	Not Applicable	Not included
7	Control	1843-RF	ZW8	ST354	complex	identical control snp	missense_variant c.172_173delACinsCT p.Thr58Leu	lpl2_1_lpl2_3_lpl2_2_lpl2_4_lpl2_7	0	putative lipoprotein	Not Applicable	Not included
7	Control	1843-RF	ZW8	ST354	snp	identical control snp	synonymous_variant c.363T>C p.Tyr121Tyr	lpl2_2_lpl2_4_lpl2_3_lpl2_5_lpl2_8	0	putative lipoprotein	Not Applicable	Not included
7	Control	1843-RF	ZW8	ST354	snp	identical control snp	NA	lpl2_7_lpl2_4_lpl2_1_lpl2_6_lpl2_3_lpl2_9	-47	putative lipoprotein	Not Applicable	Not included
7	Control	1843-RF	ZW8	ST354	snp		missense_variant c.890C>A p.Ala297Glu	group_1197	0	hypothetical protein	Not Applicable	12518_ZW8_02058
7	Control	1843-RF	ZW8	ST354	snp	identical control snp	synonymous_variant c.573A>C p.Arg191Arg	hsdM__hsdM_3_prmC_2	0	Type I restriction enzyme EcoKI M protein;hypothetical protein;Release factor glutamine methyltransferase	Not Applicable	Not included
7	Control	1843-RF	ZW8	ST354	snp	identical control snp	missense_variant c.128G>A p.Gly43Asp	ssl5_2_ssl5_1	0	Staphylococcal superantigen-like 5	Not Applicable	Not included
7	Control	1843-RF	ZW8	ST354	snp	identical control snp	missense_variant c.176G>A p.Arg59Lys	ssl4_1_ssl3_ssl4_2_ssl3_1_ssl4_3_ssl3_2	0	Staphylococcal superantigen-like 4;Staphylococcal superantigen-like 3	Not Applicable	Not included
7	Control	1843-RF	ZW8	ST354	snp	identical control snp	missense_variant c.627G>A p.Met209Ile	ssl1_ssl1_1	0	Staphylococcal superantigen-like 1	Not Applicable	Not included
7	Control	1843-RF	ZW8	ST354	snp	identical control snp	NA	group_539	173	hypothetical protein	Not Applicable	Not included
7	Control	1843-RF	ZW8	ST354	snp	identical control snp	NA	group_1092	-78	hypothetical protein	Not Applicable	Not included
7	Control	1843-RF	ZW8	ST354	snp	identical control snp	missense_variant c.109A>C p.Thr37Pro	group_1392	0	hypothetical protein	Not Applicable	Not included
7	Control	1843-RF	ZW8	ST354	snp	identical control snp	missense_variant c.298A>G p.Lys100Glu	group_580	0	hypothetical protein	Not Applicable	Not included
7	Control	1843-RF	ZW8	ST354	snp	identical control snp	synonymous_variant c.864T>C p.Ser288Ser	tcyP	0	L-cystine uptake protein TcyP;hypothetical protein	Not Applicable	Not included
7	Control	1843-RF	ZW8	ST354	snp	identical control snp	missense_variant c.427G>A p.Val143Ile	ahpC	0	Alkyl hydroperoxide reductase C	Not Applicable	Not included
7	Control	1843-RF	ZW8	ST354	snp	identical control snp	synonymous_variant c.381C>T p.Cys127Cys	ahpF	0	Alkyl hydroperoxide reductase subunit F	Not Applicable	Not included
7	Control	1843-RF	ZW8	ST354	snp	identical control snp	synonymous_variant c.81G>A p.Gly27Gly	group_189	0	hypothetical protein	Not Applicable	Not included
7	Control	1843-RF	ZW8	ST354	snp	identical control snp	synonymous_variant c.249C>T p.Gly83Gly	group_189	0	hypothetical protein	Not Applicable	Not included
7	Control	1843-RF	ZW8	ST354	snp	synonymous change	synonymous_variant c.177C>T p.Asp59Asp	gpmA_1	0	23-bisphosphoglycerate-dependent phosphoglycerate mutase	Not Applicable	Not included
7	Control	1843-RF	ZW8	ST354	snp	identical control snp	missense_variant c.779T>G p.Val260Gly	yitJ	0	Bifunctional homocysteine S-methyltransferase/510-methylenetetrahydrofolate reductase	Not Applicable	Not included
7	Control	1843-RF	ZW8	ST354	snp	identical control snp	missense_variant c.665G>A p.Gly222Asp	metE	0	5-methyltetrahydropteroyltriglutamate--homocysteine methyltransferase	Not Applicable	Not included
7	Control	1843-RF	ZW8	ST354	snp	identical control snp	synonymous_variant c.654G>A p.Leu218Leu	group_2153	0	Isatin hydrolase	Not Applicable	Not included
7	Control	1843-RF	ZW8	ST354	snp	identical control snp	synonymous_variant c.909C>T p.Arg303Arg	group_2215	0	putative acetyl-CoA acyltransferase	Not Applicable	Not included
7	Control	1843-RF	ZW8	ST354	snp	identical control snp	missense_variant c.652A>C p.Ile218Leu	btuD_3_btuD_4	0	Vitamin B12 import ATP-binding protein BtuD	Not Applicable	Not included
7	Control	1843-RF	ZW8	ST354	snp	identical control snp	synonymous_variant c.471C>T p.Asp157Asp	ydaF	0	Putative ribosomal N-acetyltransferase YdaF	Not Applicable	Not included
7	Control	1843-RF	ZW8	ST354	snp	identical control snp	missense_variant c.149C>T p.Thr50Ile	mhqA_2	0	Putative ring-cleaving dioxygenase MhqA	Not Applicable	Not included
7	Control	1843-RF	ZW8	ST354	snp	identical control snp	stop_lost&splice_region_variant c.583T>C p.Ter195Glnext*?	mhqA_2	0	Putative ring-cleaving dioxygenase MhqA	Not Applicable	Not included
7	Control	1843-RF	ZW8	ST354	snp	identical control snp	missense_variant c.581G>A p.Gly194Glu	glpT_glpT_2	0	Glycerol-3-phosphate transporter	Not Applicable	Not included
7	Control	1843-RF	ZW8	ST354	snp	identical control snp	NA	mepA	-62	Multidrug export protein MepA	Not Applicable	Not included
7	Control	1843-RF	ZW8	ST354	snp		missense_variant c.862C>A p.His288Asn	oatA_1	0	O-acetyltransferase OatA	Not Applicable	12518_ZW8_02135
7	Control	1843-RF	ZW8	ST354	snp	identical control snp	missense_variant c.1073T>C p.Leu358Pro	oatA_1	0	O-acetyltransferase OatA	Not Applicable	Not included
7	Control	1843-RF	ZW8	ST354	snp	identical control snp	missense_variant c.1312T>A p.Tyr438Asn	oatA_1	0	O-acetyltransferase OatA	Not Applicable	Not included
7	Control	1843-RF	ZW8	ST354	snp		missense_variant c.562A>G p.Ile188Val	ampR	0	HTH-type transcriptional activator AmpR	Not Applicable	12518_ZW8_02137
7	Control	1843-RF	ZW8	ST354	snp	identical control snp	NA	group_185	-55	hypothetical protein	Not Applicable	Not included
7	Control	1843-RF	ZW8	ST354	snp	identical control snp	NA	map_1_map_2_map_3	-145	Protein map	Not Applicable	Not included
7	Control	1843-RF	ZW8	ST354	snp		missense_variant c.310T>C p.Ser104Pro	oppD_1	0	Oligopeptide transport ATP-binding protein OppD	Not Applicable	12518_ZW8_02146
7	Control	1843-RF	ZW8	ST354	snp	identical control snp	missense_variant c.1288T>G p.Ser430Ala	appA	0	Oligopeptide-binding protein AppA;hypothetical protein	Not Applicable	Not included
7	Control	1843-RF	ZW8	ST354	snp	identical control snp	synonymous_variant c.156C>T p.Gly52Gly	spxA	0	Regulatory protein Spx	Not Applicable	Not included
7	Control	1843-RF	ZW8	ST354	snp	identical control snp	missense_variant c.233G>A p.Gly78Asp	spxA	0	Regulatory protein Spx	Not Applicable	Not included
7	Control	1843-RF	ZW8	ST354	snp	identical control snp	synonymous_variant c.666C>T p.Cys222Cys	group_861	0	hypothetical protein	Not Applicable	Not included
7	Control	1843-RF	ZW8	ST354	snp	identical control snp	missense_variant c.187A>G p.Lys63Glu	yjbK	0	Putative triphosphatase YjbK	Not Applicable	Not included
7	Control	1843-RF	ZW8	ST354	snp		missense_variant c.790C>T p.Arg264Cys	acp_acp_2	0	Sodium/proton-dependent alanine carrier protein	Not Applicable	12518_ZW8_02170
7	Control	1843-RF	ZW8	ST354	snp	identical control snp	missense_variant c.606A>T p.Lys202Asn	group_111	0	hypothetical protein	Not Applicable	Not included
7	Control	1843-RF	ZW8	ST354	snp	identical control snp	missense_variant c.1127A>G p.Glu376Gly	prfC	0	Peptide chain release factor 3	Not Applicable	Not included
7	Control	1843-RF	ZW8	ST354	snp	identical control snp	NA	prfC	2	Peptide chain release factor 3	Not Applicable	Not included
7	Control	1843-RF	ZW8	ST354	snp	synonymous change	synonymous_variant c.588C>T p.Asn196Asn	group_2149	0	hypothetical protein	Not Applicable	Not included
7	Control	1843-RF	ZW8	ST354	snp	identical control snp	synonymous_variant c.228T>A p.Arg76Arg	group_1837	0	Serine protease HtrA-like protein	Not Applicable	Not included
7	Control	1843-RF	ZW8	ST354	snp	identical control snp	synonymous_variant c.228G>A p.Pro76Pro	group_195	0	hypothetical protein	Not Applicable	Not included
7	Control	1843-RF	ZW8	ST354	snp		missense_variant c.1031T>A p.Phe344Tyr	group_195	0	hypothetical protein	Not Applicable	12518_ZW8_02182
7	Control	1843-RF	ZW8	ST354	snp	distance from gene	NA	group_195	44	hypothetical protein	Not Applicable	Not included
7	Control	1843-RF	ZW8	ST354	snp	identical control snp	missense_variant c.40T>A p.Ser14Thr	group_1831	0	putative ABC transporter ATP-binding protein	Not Applicable	Not included
7	Control	1843-RF	ZW8	ST354	snp	synonymous change	synonymous_variant c.87G>A p.Glu29Glu	yfmC_2_yfmC_1	0	Fe(3+)-citrate-binding protein YfmC	Not Applicable	Not included
7	Control	1843-RF	ZW8	ST354	snp	identical control snp	missense_variant c.133T>C p.Cys45Arg	group_598	0	hypothetical protein	Not Applicable	Not included
7	Control	1843-RF	ZW8	ST354	snp	synonymous change	synonymous_variant c.72T>C p.Thr24Thr	menA	0	14-dihydroxy-2-naphthoate octaprenyltransferase	Not Applicable	Not included
7	Control	1843-RF	ZW8	ST354	snp	identical control snp	missense_variant c.716C>T p.Thr239Ile	pchA	0	Salicylate biosynthesis isochorismate synthase	Not Applicable	Not included
7	Control	1843-RF	ZW8	ST354	snp	identical control snp	synonymous_variant c.291C>T p.Tyr97Tyr	menH	0	2-succinyl-6-hydroxy-24-cyclohexadiene-1-carboxylate synthase	Not Applicable	Not included
7	Control	1843-RF	ZW8	ST354	snp	identical control snp	missense_variant c.800T>A p.Val267Asp	menH	0	2-succinyl-6-hydroxy-24-cyclohexadiene-1-carboxylate synthase	Not Applicable	Not included
7	Control	1843-RF	ZW8	ST354	snp	identical control snp	missense_variant c.800T>A p.Val267Asp	menB	0	14-dihydroxy-2-naphthoyl-CoA synthase	Not Applicable	Not included
7	Control	1843-RF	ZW8	ST354	snp	identical control snp	NA	sspA	-42	Glutamyl endopeptidase	Not Applicable	Not included
7	Control	1843-RF	ZW8	ST354	snp	identical control snp	NA	sspA	-139	Glutamyl endopeptidase	Not Applicable	Not included
7	Control	1843-RF	ZW8	ST354	snp	identical control snp	missense_variant c.595T>C p.Phe199Leu	group_1569	0	hypothetical protein	Not Applicable	Not included
7	Control	1843-RF	ZW8	ST354	snp	identical control snp	NA	atl_1	-47	Bifunctional autolysin;hypothetical protein	Not Applicable	Not included
7	Control	1843-RF	ZW8	ST354	snp		missense_variant c.1156A>C p.Thr386Pro	tagU_1_tagT	0	Polyisoprenyl-teichoic acid--peptidoglycan teichoic acid transferase TagU;Polyisoprenyl-teichoic acid--peptidoglycan teichoic acid transferase TagT	Not Applicable	12518_ZW8_02214
7	Control	1843-RF	ZW8	ST354	snp	identical control snp	NA	fmtA	44	Teichoic acid D-alanine hydrolase	Not Applicable	Not included
7	Control	1843-RF	ZW8	ST354	snp	identical control snp	missense_variant c.1022T>C p.Leu341Ser	qoxA	0	putative quinol oxidase subunit 2	Not Applicable	Not included
7	Control	1843-RF	ZW8	ST354	snp	identical control snp	missense_variant c.57A>C p.Lys19Asn	group_1083	0	hypothetical protein;Staphylocoagulase	Not Applicable	Not included
7	Control	1843-RF	ZW8	ST354	snp	identical control snp	NA	group_374	35	hypothetical protein	Not Applicable	Not included
7	Control	1843-RF	ZW8	ST354	snp		missense_variant c.485C>T p.Ala162Val	argO	0	Arginine exporter protein ArgO	Not Applicable	12518_ZW8_02234
7	Control	1843-RF	ZW8	ST354	snp	distance from gene	NA	group_1562	157	Organic hydroperoxide resistance protein-like protein	Not Applicable	Not included
7	Control	1843-RF	ZW8	ST354	snp	identical control snp	missense_variant c.141A>T p.Leu47Phe	group_1562	0	Organic hydroperoxide resistance protein-like protein	Not Applicable	Not included
7	Control	1843-RF	ZW8	ST354	snp	identical control snp	missense_variant c.320T>C p.Val107Ala	aroD	0	3-dehydroquinate dehydratase	Not Applicable	Not included
7	Control	1843-RF	ZW8	ST354	snp	identical control snp	missense_variant c.194T>A p.Val65Glu	ydbP	0	Thioredoxin-like protein YdbP	Not Applicable	Not included
7	Control	1843-RF	ZW8	ST354	snp	identical control snp	NA	rnmV_1	-209	Ribonuclease M5;hypothetical protein	Not Applicable	Not included
7	Control	1843-RF	ZW8	ST354	snp	identical control snp	missense_variant c.124T>C p.Phe42Leu	rnmV_1	0	Ribonuclease M5;hypothetical protein	Not Applicable	Not included
7	Control	1843-RF	ZW8	ST354	snp		missense_variant c.211C>A p.Gln71Lys	metN2	0	Methionine import ATP-binding protein MetN 2	Not Applicable	12518_ZW8_02246
7	Control	1843-RF	ZW8	ST354	snp	identical control snp	missense_variant c.307A>G p.Ile103Val	metQ_1	0	Methionine-binding lipoprotein MetQ	Not Applicable	Not included
7	Control	1843-RF	ZW8	ST354	snp	identical control snp	synonymous_variant c.96A>G p.Leu32Leu	group_793	0	hypothetical protein	Not Applicable	Not included
7	Control	1843-RF	ZW8	ST354	snp		missense_variant c.595G>T p.Ala199Ser	sufC	0	Vegetative protein 296	Not Applicable	12518_ZW8_02251
7	Control	1843-RF	ZW8	ST354	snp	identical control snp	synonymous_variant c.882A>C p.Arg294Arg	csd	0	putative cysteine desulfurase	Not Applicable	Not included
7	Control	1843-RF	ZW8	ST354	snp	identical control snp	missense_variant c.286T>C p.Ser96Pro	group_778	0	hypothetical protein	Not Applicable	Not included
7	Control	1843-RF	ZW8	ST354	snp	identical control snp	missense_variant c.944C>T p.Thr315Met	pnoA	0	Nitronate monooxygenase	Not Applicable	Not included
7	Control	1843-RF	ZW8	ST354	snp	identical control snp	missense_variant c.71C>G p.Ala24Gly	pnoA	0	Nitronate monooxygenase	Not Applicable	Not included
7	Control	1843-RF	ZW8	ST354	snp	identical control snp	missense_variant c.175C>A p.Pro59Thr	group_716	0	hypothetical protein	Not Applicable	Not included
7	Control	1843-RF	ZW8	ST354	snp	identical control snp	synonymous_variant c.774G>A p.Gly258Gly	group_718	0	hypothetical protein	Not Applicable	Not included
7	Control	1843-RF	ZW8	ST354	snp	identical control snp	synonymous_variant c.774T>A p.Gly258Gly	lipA_2	0	Lipoyl synthase	Not Applicable	Not included
7	Control	1843-RF	ZW8	ST354	snp	identical control snp	NA	group_445	-134	hypothetical protein	Not Applicable	Not included
7	Control	1843-RF	ZW8	ST354	snp	identical control snp	synonymous_variant c.1242A>G p.Ala414Ala	group_1506	0	ISL3 family transposase IS1181	Not Applicable	Not included
7	Control	1843-RF	ZW8	ST354	snp	identical control snp	NA	nfuA	40	Fe/S biogenesis protein NfuA	Not Applicable	Not included
7	Control	1843-RF	ZW8	ST354	snp	identical control snp	NA	pepA_1	100	Cytosol aminopeptidase	Not Applicable	Not included
7	Control	1843-RF	ZW8	ST354	snp	distance from gene	NA	group_912	-119	hypothetical protein	Not Applicable	Not included
7	Control	1843-RF	ZW8	ST354	snp	synonymous change	synonymous_variant c.1312C>T p.Leu438Leu	group_912	0	hypothetical protein	Not Applicable	Not included
7	Control	1843-RF	ZW8	ST354	snp	identical control snp	missense_variant c.158A>T p.Asn53Ile	mnhB1	0	Na(+)/H(+) antiporter subunit B1	Not Applicable	Not included
7	Control	1843-RF	ZW8	ST354	snp	identical control snp	missense_variant c.95G>T p.Trp32Leu	mnhA1	0	Na(+)/H(+) antiporter subunit A1	Not Applicable	Not included
7	Control	1843-RF	ZW8	ST354	snp	identical control snp	synonymous_variant c.183T>A p.Ile61Ile	group_160	0	Putative peptidyl-prolyl cis-trans isomerase	Not Applicable	Not included
7	Control	1843-RF	ZW8	ST354	snp		missense_variant c.549A>T p.Gln183His	group_1697	0	putative oxidoreductase	Not Applicable	12518_ZW8_02294
7	Control	1843-RF	ZW8	ST354	snp	identical control snp	synonymous_variant c.1161G>A p.Ala387Ala	rocD2_2	0	Ornithine aminotransferase 2	Not Applicable	Not included
7	Control	1843-RF	ZW8	ST354	snp		missense_variant c.463G>A p.Asp155Asn	argG	0	Argininosuccinate synthase	Not Applicable	12518_ZW8_02299
7	Control	1843-RF	ZW8	ST354	snp	identical control snp	synonymous_variant c.201T>C p.Ser67Ser	argG	0	Argininosuccinate synthase	Not Applicable	Not included
7	Control	1843-RF	ZW8	ST354	snp	identical control snp	NA	argG	-65	Argininosuccinate synthase	Not Applicable	Not included
7	Control	1843-RF	ZW8	ST354	snp	identical control snp	NA	spsB_1_ydjZ	-203	Signal peptidase IB;TVP38/TMEM64 family inner membrane protein YdjZ	Not Applicable	Not included
7	Control	1843-RF	ZW8	ST354	snp	identical control snp	synonymous_variant c.1935A>T p.Thr645Thr	addB	0	ATP-dependent helicase/deoxyribonuclease subunit B	Not Applicable	Not included
7	Control	1843-RF	ZW8	ST354	snp	identical control snp	missense_variant c.3287G>A p.Gly1096Asp	addB	0	ATP-dependent helicase/deoxyribonuclease subunit B	Not Applicable	Not included
7	Control	1843-RF	ZW8	ST354	snp	synonymous change	synonymous_variant c.501G>A p.Leu167Leu	addA	0	ATP-dependent helicase/nuclease subunit A	Not Applicable	Not included
7	Control	1843-RF	ZW8	ST354	snp	identical control snp	NA	group_1640	-51	putative protein	Not Applicable	Not included
7	Control	1843-RF	ZW8	ST354	snp	identical control snp	missense_variant c.404T>A p.Val135Glu	deoD1	0	Purine nucleoside phosphorylase DeoD-type 1	Not Applicable	Not included
7	Control	1843-RF	ZW8	ST354	snp	identical control snp	splice_region_variant&stop_retained_variant c.662A>G p.Ter221Ter	deoC1_deoC1_2	0	Deoxyribose-phosphate aldolase 1	Not Applicable	Not included
7	Control	1843-RF	ZW8	ST354	snp	identical control snp	NA	group_1576	125	hypothetical protein	Not Applicable	Not included
7	Control	1843-RF	ZW8	ST354	snp	identical control snp	synonymous_variant c.351A>G p.Glu117Glu	group_2100	0	hypothetical protein	Not Applicable	Not included
7	Control	1843-RF	ZW8	ST354	snp	identical control snp	synonymous_variant c.363G>T p.Gly121Gly	coaW	0	Type II pantothenate kinase	Not Applicable	Not included
7	Control	1843-RF	ZW8	ST354	snp	identical control snp	missense_variant c.370A>C p.Ile124Leu	group_188	0	hypothetical protein	Not Applicable	Not included
7	Control	1843-RF	ZW8	ST354	snp	identical control snp	missense_variant c.87T>A p.Asp29Glu	rpoE	0	putative DNA-directed RNA polymerase subunit delta	Not Applicable	Not included
7	Control	1843-RF	ZW8	ST354	snp	identical control snp	synonymous_variant c.294A>T p.Val98Val	pyrG	0	CTP synthase	Not Applicable	Not included
7	Control	1843-RF	ZW8	ST354	snp	identical control snp	missense_variant c.610G>A p.Val204Met	murA2	0	UDP-N-acetylglucosamine 1-carboxyvinyltransferase 2	Not Applicable	Not included
7	Control	1843-RF	ZW8	ST354	snp	identical control snp	NA	yodB	1	HTH-type transcriptional regulator YodB	Not Applicable	Not included
7	Control	1843-RF	ZW8	ST354	snp		missense_variant c.959G>C p.Gly320Ala	ywlC	0	Threonylcarbamoyl-AMP synthase	Not Applicable	12518_ZW8_02329
7	Control	1843-RF	ZW8	ST354	snp	identical control snp	synonymous_variant c.237G>A p.Lys79Lys	glyA	0	Serine hydroxymethyltransferase	Not Applicable	Not included
7	Control	1843-RF	ZW8	ST354	snp	identical control snp	synonymous_variant c.390C>T p.Phe130Phe	mnaA_1	0	UDP-N-acetylglucosamine 2-epimerase	Not Applicable	Not included
7	Control	1843-RF	ZW8	ST354	snp	identical control snp	missense_variant c.466A>C p.Asn156His	mnaA_1	0	UDP-N-acetylglucosamine 2-epimerase	Not Applicable	Not included
7	Control	1843-RF	ZW8	ST354	snp	identical control snp	NA	sceD	-2	putative transglycosylase SceD	Not Applicable	Not included
7	Control	1843-RF	ZW8	ST354	snp	identical control snp	synonymous_variant c.60G>C p.Gly20Gly	thiD	0	Hydroxymethylpyrimidine/phosphomethylpyrimidine kinase	Not Applicable	Not included
7	Control	1843-RF	ZW8	ST354	snp	identical control snp	synonymous_variant c.699C>T p.Gly233Gly	thiM	0	Hydroxyethylthiazole kinase	Not Applicable	Not included
7	Control	1843-RF	ZW8	ST354	snp	identical control snp	synonymous_variant c.753A>G p.Ala251Ala	kdpD	0	Sensor protein KdpD	Not Applicable	Not included
7	Control	1843-RF	ZW8	ST354	snp	identical control snp	missense_variant c.1549T>C p.Tyr517His	kdpA	0	Potassium-transporting ATPase potassium-binding subunit	Not Applicable	Not included
7	Control	1843-RF	ZW8	ST354	snp	identical control snp	missense_variant c.406T>G p.Cys136Gly	group_733	0	hypothetical protein	Not Applicable	Not included
7	Control	1843-RF	ZW8	ST354	snp	identical control snp	missense_variant c.1463A>T p.Tyr488Phe	group_733	0	hypothetical protein	Not Applicable	Not included
7	Control	1843-RF	ZW8	ST354	snp	identical control snp	missense_variant c.1524T>A p.Ser508Arg	group_733	0	hypothetical protein	Not Applicable	Not included
7	Control	1843-RF	ZW8	ST354	snp	identical control snp	NA	sigB	158	RNA polymerase sigma-B factor	Not Applicable	Not included
7	Control	1843-RF	ZW8	ST354	snp	identical control snp	NA	yhgF	160	Protein YhgF	Not Applicable	Not included
7	Control	1843-RF	ZW8	ST354	snp	identical control snp	missense_variant c.1093T>C p.Ser365Pro	group_618	0	hypothetical protein	Not Applicable	Not included
7	Control	1843-RF	ZW8	ST354	snp	identical control snp	missense_variant c.166T>G p.Tyr56Asp	group_618	0	hypothetical protein	Not Applicable	Not included
7	Control	1843-RF	ZW8	ST354	snp	identical control snp	NA	group_618	-27	hypothetical protein	Not Applicable	Not included
7	Control	1843-RF	ZW8	ST354	complex	identical control snp	frameshift_variant&stop_lost&splice_region_variant c.1505_1506delAAinsT p.Ter502fs	group_1842	0	hypothetical protein	Not Applicable	Not included
7	Control	1843-RF	ZW8	ST354	snp	identical control snp	missense_variant c.1007A>G p.Asp336Gly	esaA	0	Type VII secretion system accessory factor EsaA	Not Applicable	Not included
7	Control	1843-RF	ZW8	ST354	snp	identical control snp	missense_variant c.35T>C p.Ile12Thr	essD_essD_2_essD_1	0	Type VII secretion systems protein EssD	Not Applicable	Not included
7	Control	1843-RF	ZW8	ST354	snp		missense_variant c.797G>T p.Arg266Leu	essD_essD_2_essD_1	0	Type VII secretion systems protein EssD	Not Applicable	12518_ZW8_02398
7	Control	1843-RF	ZW8	ST354	complex	identical control snp	missense_variant c.167_170delTTTTinsATTA p.PhePhe56TyrTyr	essG_2_essG_6_essG_5_essG_3_essG_4_essG_7_essG_1	0	Type VII secretion system protein EsaG	Not Applicable	Not included
7	Control	1843-RF	ZW8	ST354	snp	identical control snp	NA	group_1635	25	hypothetical protein	Not Applicable	Not included
7	Control	1843-RF	ZW8	ST354	snp		missense_variant c.278C>G p.Ser93Cys	focA	0	putative formate transporter 1;hypothetical protein	Not Applicable	12518_ZW8_02415
7	Control	1843-RF	ZW8	ST354	snp	identical control snp	NA	focA	-58	putative formate transporter 1;hypothetical protein	Not Applicable	Not included
7	Control	1843-RF	ZW8	ST354	snp	identical control snp	NA	brnQ_2_brnQ_3	-212	Branched-chain amino acid transport system 2 carrier protein	Not Applicable	Not included
7	Control	1843-RF	ZW8	ST354	snp	identical control snp	synonymous_variant c.399A>G p.Thr133Thr	group_1021	0	putative ABC transporter permease	Not Applicable	Not included
7	Control	1843-RF	ZW8	ST354	snp	synonymous change	synonymous_variant c.1233A>T p.Ser411Ser	group_948	0	hypothetical protein	Not Applicable	Not included
7	Control	1843-RF	ZW8	ST354	snp	identical control snp	stop_gained c.1050G>A p.Trp350*	group_948	0	hypothetical protein	Not Applicable	Not included
7	Control	1843-RF	ZW8	ST354	snp	identical control snp	synonymous_variant c.252C>A p.Thr84Thr	group_948	0	hypothetical protein	Not Applicable	Not included
7	Control	1843-RF	ZW8	ST354	snp	identical control snp	missense_variant c.215C>G p.Pro72Arg	group_436	0	Lipoate--protein ligase 2	Not Applicable	Not included
7	Control	1843-RF	ZW8	ST354	snp	identical control snp	synonymous_variant c.237T>C p.Gly79Gly	darA	0	Cyclic di-AMP receptor A	Not Applicable	Not included
7	Control	1843-RF	ZW8	ST354	snp	identical control snp	NA	rsmI	79	Ribosomal RNA small subunit methyltransferase I	Not Applicable	Not included
7	Control	1843-RF	ZW8	ST354	complex	identical control snp	NA	rsmA	15	Ribosomal RNA small subunit methyltransferase A	Not Applicable	Not included
7	Control	1843-RF	ZW8	ST354	snp	identical control snp	synonymous_variant c.72G>A p.Thr24Thr	spoVG	0	Putative septation protein SpoVG	Not Applicable	Not included
7	Control	1843-RF	ZW8	ST354	snp		missense_variant c.20T>C p.Ile7Thr	rplY	0	50S ribosomal protein L25	Not Applicable	12518_ZW8_02464
7	Control	1843-RF	ZW8	ST354	snp		missense_variant c.538C>T p.His180Tyr	pth	0	Peptidyl-tRNA hydrolase	Not Applicable	12518_ZW8_02465
7	Control	1843-RF	ZW8	ST354	snp		missense_variant c.280G>A p.Val94Ile	hpt	0	Hypoxanthine-guanine phosphoribosyltransferase	Not Applicable	12518_ZW8_02473
7	Control	1843-RF	ZW8	ST354	snp	identical control snp	missense_variant c.478T>C p.Cys160Arg	ftsH	0	ATP-dependent zinc metalloprotease FtsH	Not Applicable	Not included
7	Control	1843-RF	ZW8	ST354	snp	identical control snp	synonymous_variant c.1890C>T p.Gly630Gly	ftsH	0	ATP-dependent zinc metalloprotease FtsH	Not Applicable	Not included
7	Control	1843-RF	ZW8	ST354	snp	identical control snp	NA	lysS	953	Lysine--tRNA ligase	Not Applicable	Not included
7	Control	1843-RF	ZW8	ST354	snp	identical control snp	NA	group_605	-70	hypothetical protein	Not Applicable	Not included
7	Control	1843-RF	ZW8	ST354	snp	identical control snp	missense_variant c.3179T>C p.Val1060Ala	group_605	0	hypothetical protein	Not Applicable	Not included
7	Control	1843-RF	ZW8	ST354	snp	identical control snp	missense_variant c.3239A>T p.Lys1080Ile	group_605	0	hypothetical protein	Not Applicable	Not included
7	Control	1843-RF	ZW8	ST354	snp	identical control snp	missense_variant c.1031A>G p.Lys344Arg	group_763	0	hypothetical protein	Not Applicable	Not included
7	Control	1843-RF	ZW8	ST354	snp	identical control snp	NA	group_556	180	hypothetical protein	Not Applicable	Not included
7	Control	1843-RF	ZW8	ST354	snp	identical control snp	NA	group_556	31	hypothetical protein	Not Applicable	Not included
7	Control	1843-RF	ZW8	ST354	complex	identical control snp	missense_variant c.315_317delTGGinsAGT p.AsnGly105LysVal	gmuF	0	putative mannose-6-phosphate isomerase GmuF	Not Applicable	Not included
7	Control	1843-RF	ZW8	ST354	snp	identical control snp	missense_variant c.397G>A p.Val133Ile	group_1308	0	hypothetical protein	Not Applicable	Not included
7	Control	1843-RF	ZW8	ST354	snp	identical control snp	missense_variant c.1339A>T p.Ile447Leu	NA	0	NA	Not Applicable	Not included
8	Control	K173	I10	ST45	snp		missense_variant c.191A>G p.Gln64Arg	speA	0	Arginine decarboxylase	Not Applicable	12383_I10_00001
8	Control	K173	I10	ST45	snp	identical control snp	missense_variant c.530C>T p.Ala177Val	group_1800	0	hypothetical protein	Not Applicable	Not included
8	Control	K173	I10	ST45	del		frameshift_variant c.76delT p.Ser26fs	yfiC	0	tRNA1(Val) (adenine(37)-N6)-methyltransferase	Not Applicable	12383_I10_00007
8	Control	K173	I10	ST45	snp	identical control snp	synonymous_variant c.393C>T p.Asp131Asp	metG	0	Methionine--tRNA ligase	Not Applicable	Not included
8	Control	K173	I10	ST45	snp	identical control snp	missense_variant c.86G>A p.Gly29Asp	dtd3	0	D-aminoacyl-tRNA deacylase	Not Applicable	Not included
8	Control	K173	I10	ST45	snp	identical control snp	NA	dtd3	73	D-aminoacyl-tRNA deacylase	Not Applicable	Not included
8	Control	K173	I10	ST45	snp		missense_variant c.484T>G p.Ser162Ala	ispE	0	4-diphosphocytidyl-2-C-methyl-D-erythritol kinase	Not Applicable	12383_I10_00015
8	Control	K173	I10	ST45	snp	identical control snp	synonymous_variant c.72G>A p.Thr24Thr	spoVG	0	Putative septation protein SpoVG	Not Applicable	Not included
8	Control	K173	I10	ST45	snp	identical control snp	synonymous_variant c.408A>G p.Leu136Leu	prs	0	Ribose-phosphate pyrophosphokinase	Not Applicable	Not included
8	Control	K173	I10	ST45	snp	identical control snp	NA	cysK	95	Cysteine synthase	Not Applicable	Not included
8	Control	K173	I10	ST45	snp	distance from gene	intragenic_variant n.38188T>G	lysS	878	Lysine--tRNA ligase	Not Applicable	Not included
8	Control	K173	I10	ST45	snp	synonymous change	synonymous_variant c.72T>C p.Cys24Cys	radA	0	DNA repair protein RadA	Not Applicable	Not included
8	Control	K173	I10	ST45	snp	identical control snp	synonymous_variant c.519C>T p.Gly173Gly	group_1898	0	Putative TrmH family tRNA/rRNA methyltransferase	Not Applicable	Not included
8	Control	K173	I10	ST45	snp	identical control snp	stop_lost&splice_region_variant c.1174T>C p.Ter392Glnext*?	sdrC_sdrC_1	0	Serine-aspartate repeat-containing protein C;hypothetical protein	Not Applicable	Not included
8	Control	K173	I10	ST45	snp	identical control snp	NA	sdrC_sdrC_1	193	Serine-aspartate repeat-containing protein C;hypothetical protein	Not Applicable	Not included
8	Control	K173	I10	ST45	snp		NA	sdrE_bbp	-90	Serine-aspartate repeat-containing protein E;Bone sialoprotein-binding protein	Not Applicable	12383_I10_00093
8	Control	K173	I10	ST45	snp	distance from gene	NA	sdrE_bbp	44	Serine-aspartate repeat-containing protein E;Bone sialoprotein-binding protein	Not Applicable	Not included
8	Control	K173	I10	ST45	snp	identical control snp	missense_variant c.23T>C p.Ile8Thr	pdxK	0	Pyridoxine kinase	Not Applicable	Not included
8	Control	K173	I10	ST45	snp		missense_variant c.322G>A p.Ala108Thr	ung	0	Uracil-DNA glycosylase	Not Applicable	12383_I10_00110
8	Control	K173	I10	ST45	snp	identical control snp	missense_variant c.224T>C p.Val75Ala	group_2000	0	hypothetical protein	Not Applicable	Not included
8	Control	K173	I10	ST45	snp	identical control snp	missense_variant c.458C>A p.Ala153Asp	btuF	0	Vitamin B12-binding protein	Not Applicable	Not included
8	Control	K173	I10	ST45	snp		NA	nhaK_2	-92	Sodium potassium lithium and rubidium/H(+) antiporter	Not Applicable	12383_I10_00158
8	Control	K173	I10	ST45	snp	synonymous change	synonymous_variant c.465C>T p.Ile155Ile	mntR	0	HTH-type transcriptional regulator MntR	Not Applicable	Not included
8	Control	K173	I10	ST45	snp	identical control snp	NA	group_755	-190	hypothetical protein	Not Applicable	Not included
8	Control	K173	I10	ST45	snp	identical control snp	synonymous_variant c.825T>C p.Ala275Ala	feuC	0	Iron-uptake system permease protein FeuC	Not Applicable	Not included
8	Control	K173	I10	ST45	snp		missense_variant c.139C>T p.Leu47Phe	dhaL	0	PTS-dependent dihydroxyacetone kinase ADP-binding subunit DhaL	Not Applicable	12383_I10_00178
8	Control	K173	I10	ST45	snp	identical control snp	missense_variant c.416A>C p.Asn139Thr	dhaL	0	PTS-dependent dihydroxyacetone kinase ADP-binding subunit DhaL	Not Applicable	Not included
8	Control	K173	I10	ST45	snp		missense_variant c.520G>T p.Asp174Tyr	graR_1	0	Response regulator protein GraR	Not Applicable	12383_I10_00186
8	Control	K173	I10	ST45	snp	synonymous change	synonymous_variant c.478T>C p.Leu160Leu	group_1802	0	putative autolysin SsaALP	Not Applicable	Not included
8	Control	K173	I10	ST45	snp	distance from gene	NA	rhaR	-101	HTH-type transcriptional activator RhaR;hypothetical protein	Not Applicable	Not included
8	Control	K173	I10	ST45	snp	identical control snp	NA	oxyR	-5	Hydrogen peroxide-inducible genes activator	Not Applicable	Not included
8	Control	K173	I10	ST45	snp	identical control snp	NA	oxyR	29	Hydrogen peroxide-inducible genes activator	Not Applicable	Not included
8	Control	K173	I10	ST45	snp	identical control snp	missense_variant c.262G>A p.Asp88Asn	group_233	0	hypothetical protein	Not Applicable	Not included
8	Control	K173	I10	ST45	snp	distance from gene	NA	uppP	53	Undecaprenyl-diphosphatase	Not Applicable	Not included
8	Control	K173	I10	ST45	snp		missense_variant c.1085T>G p.Ile362Ser	group_1620	0	Putative multidrug export ATP-binding/permease protein	Not Applicable	12383_I10_00212
8	Control	K173	I10	ST45	snp	distance from gene	NA	yciC_1	-105	Putative metal chaperone YciC	Not Applicable	Not included
8	Control	K173	I10	ST45	snp		missense_variant c.295G>A p.Val99Ile	group_1216	0	hypothetical protein	Not Applicable	12383_I10_00223
8	Control	K173	I10	ST45	snp		missense_variant c.122T>A p.Leu41His	csbB	0	Putative glycosyltransferase CsbB	Not Applicable	12383_I10_00231
8	Control	K173	I10	ST45	snp	identical control snp	synonymous_variant c.831T>G p.Gly277Gly	pxpC_1	0	5-oxoprolinase subunit C	Not Applicable	Not included
8	Control	K173	I10	ST45	snp	identical control snp	synonymous_variant c.1209G>A p.Leu403Leu	ettA	0	Energy-dependent translational throttle protein EttA	Not Applicable	Not included
8	Control	K173	I10	ST45	snp	distance from gene	NA	queF	94	NADPH-dependent 7-cyano-7-deazaguanine reductase	Not Applicable	Not included
8	Control	K173	I10	ST45	snp	identical control snp	missense_variant c.1306A>G p.Thr436Ala	nrdE	0	Ribonucleoside-diphosphate reductase subunit alpha	Not Applicable	Not included
8	Control	K173	I10	ST45	snp	identical control snp	missense_variant c.51C>G p.His17Gln	secA1_2	0	Protein translocase subunit SecA 1	Not Applicable	Not included
8	Control	K173	I10	ST45	snp	identical control snp	missense_variant c.163G>C p.Asp55His	secA1_2	0	Protein translocase subunit SecA 1	Not Applicable	Not included
8	Control	K173	I10	ST45	snp	identical control snp	missense_variant c.673G>T p.Val225Phe	group_2065	0	putative autolysin LDP	Not Applicable	Not included
8	Control	K173	I10	ST45	snp	identical control snp	synonymous_variant c.504C>T p.Asn168Asn	lgt	0	Phosphatidylglycerol--prolipoprotein diacylglyceryl transferase	Not Applicable	Not included
8	Control	K173	I10	ST45	snp	identical control snp	missense_variant c.571T>G p.Leu191Val	clpP_3	0	ATP-dependent Clp protease proteolytic subunit	Not Applicable	Not included
8	Control	K173	I10	ST45	snp		missense_variant c.556G>A p.Val186Ile	pgk	0	Phosphoglycerate kinase	Not Applicable	12383_I10_00301
8	Control	K173	I10	ST45	snp	identical control snp	missense_variant c.724A>G p.Ile242Val	tpiA	0	Triosephosphate isomerase	Not Applicable	Not included
8	Control	K173	I10	ST45	snp	identical control snp	synonymous_variant c.21A>G p.Ala7Ala	gpmI	0	23-bisphosphoglycerate-independent phosphoglycerate mutase	Not Applicable	Not included
8	Control	K173	I10	ST45	snp	identical control snp	missense_variant c.443A>G p.His148Arg	smpB	0	SsrA-binding protein	Not Applicable	Not included
8	Control	K173	I10	ST45	snp	distance from gene	NA	group_1220	42	Tyrosine recombinase XerC;Putative prophage phiRv2 integrase	Not Applicable	Not included
8	Control	K173	I10	ST45	snp	identical control snp	missense_variant c.1088G>A p.Gly363Glu	group_659	0	hypothetical protein	Not Applicable	Not included
8	Control	K173	I10	ST45	snp	distance from gene	NA	group_1255	-214	hypothetical protein	Not Applicable	Not included
8	Control	K173	I10	ST45	snp		missense_variant c.317A>T p.Asp106Val	group_1244	0	hypothetical protein	Not Applicable	12383_I10_00327
8	Control	K173	I10	ST45	snp		NA	group_1474	-9	hypothetical protein	Not Applicable	12383_I10_00329
8	Control	K173	I10	ST45	snp		missense_variant c.783T>A p.His261Gln	group_1474	0	hypothetical protein	Not Applicable	12383_I10_00329
8	Control	K173	I10	ST45	snp		missense_variant c.572G>A p.Arg191Gln	group_2125	0	hypothetical protein	Not Applicable	12383_I10_00331
8	Control	K173	I10	ST45	snp	identical control snp	NA	entA_4	61	Enterotoxin type A;hypothetical protein	Not Applicable	Not included
8	Control	K173	I10	ST45	snp		missense_variant c.271A>T p.Ile91Leu	entA_4	0	Enterotoxin type A;hypothetical protein	Not Applicable	12383_I10_00334
8	Control	K173	I10	ST45	snp	synonymous change	synonymous_variant c.660T>A p.Ala220Ala	clfA	0	Clumping factor A;hypothetical protein	Not Applicable	Not included
8	Control	K173	I10	ST45	snp	identical control snp	synonymous_variant c.123T>C p.Ile41Ile	group_191	0	hypothetical protein	Not Applicable	Not included
8	Control	K173	I10	ST45	snp		NA	rnmV_1	-81	Ribonuclease M5;hypothetical protein	Not Applicable	12383_I10_00363
8	Control	K173	I10	ST45	snp		missense_variant c.980A>G p.Asp327Gly	metN2	0	Methionine import ATP-binding protein MetN 2	Not Applicable	12383_I10_00365
8	Control	K173	I10	ST45	snp	identical control snp	synonymous_variant c.672T>C p.Phe224Phe	group_793	0	hypothetical protein	Not Applicable	Not included
8	Control	K173	I10	ST45	snp	distance from gene	NA	xerC_2_IntTn	32	Tyrosine recombinase XerC;Transposase from transposon Tn916	Not Applicable	Not included
8	Control	K173	I10	ST45	snp	distance from gene	NA	xerC_2_IntTn	23	Tyrosine recombinase XerC;Transposase from transposon Tn916	Not Applicable	Not included
8	Control	K173	I10	ST45	snp	synonymous change	synonymous_variant c.858C>T p.Phe286Phe	xerC_2_IntTn	0	Tyrosine recombinase XerC;Transposase from transposon Tn916	Not Applicable	Not included
8	Control	K173	I10	ST45	snp	synonymous change	synonymous_variant c.759C>T p.His253His	xerC_2_IntTn	0	Tyrosine recombinase XerC;Transposase from transposon Tn916	Not Applicable	Not included
8	Control	K173	I10	ST45	snp	synonymous change	synonymous_variant c.627T>C p.Tyr209Tyr	xerC_2_IntTn	0	Tyrosine recombinase XerC;Transposase from transposon Tn916	Not Applicable	Not included
8	Control	K173	I10	ST45	snp	synonymous change	synonymous_variant c.600G>T p.Ala200Ala	xerC_2_IntTn	0	Tyrosine recombinase XerC;Transposase from transposon Tn916	Not Applicable	Not included
8	Control	K173	I10	ST45	snp	synonymous change	synonymous_variant c.579G>A p.Leu193Leu	xerC_2_IntTn	0	Tyrosine recombinase XerC;Transposase from transposon Tn916	Not Applicable	Not included
8	Control	K173	I10	ST45	snp	synonymous change	synonymous_variant c.474A>G p.Lys158Lys	xerC_2_IntTn	0	Tyrosine recombinase XerC;Transposase from transposon Tn916	Not Applicable	Not included
8	Control	K173	I10	ST45	snp	synonymous change	synonymous_variant c.201C>T p.Tyr67Tyr	xerC_2_IntTn	0	Tyrosine recombinase XerC;Transposase from transposon Tn916	Not Applicable	Not included
8	Control	K173	I10	ST45	snp		missense_variant c.16G>A p.Asp6Asn	xerC_2_IntTn	0	Tyrosine recombinase XerC;Transposase from transposon Tn916	Not Applicable	12383_I10_00375
8	Control	K173	I10	ST45	snp	identical control snp	synonymous_variant c.414C>T p.Phe138Phe	group_1081	0	hypothetical protein	Not Applicable	Not included
8	Control	K173	I10	ST45	complex	identical control snp	synonymous_variant c.390_393delGGGGinsAGGT p.132	group_1081	0	hypothetical protein	Not Applicable	Not included
8	Control	K173	I10	ST45	snp	identical control snp	synonymous_variant c.237A>T p.Gly79Gly	group_1081	0	hypothetical protein	Not Applicable	Not included
8	Control	K173	I10	ST45	complex	identical control snp	missense_variant c.163_167delATGAGinsGTGAA p.MetArg55ValLys	group_1081	0	hypothetical protein	Not Applicable	Not included
8	Control	K173	I10	ST45	snp	identical control snp	synonymous_variant c.147C>T p.Ser49Ser	group_1081	0	hypothetical protein	Not Applicable	Not included
8	Control	K173	I10	ST45	snp	identical control snp	synonymous_variant c.117T>C p.Asp39Asp	group_1081	0	hypothetical protein	Not Applicable	Not included
8	Control	K173	I10	ST45	snp	identical control snp	synonymous_variant c.441A>T p.Leu147Leu	group_1213	0	hypothetical protein	Not Applicable	Not included
8	Control	K173	I10	ST45	snp	identical control snp	synonymous_variant c.462G>A p.Glu154Glu	group_1213	0	hypothetical protein	Not Applicable	Not included
8	Control	K173	I10	ST45	snp	identical control snp	synonymous_variant c.480T>C p.Asp160Asp	group_1213	0	hypothetical protein	Not Applicable	Not included
8	Control	K173	I10	ST45	snp	identical control snp	synonymous_variant c.486T>A p.Val162Val	group_1213	0	hypothetical protein	Not Applicable	Not included
8	Control	K173	I10	ST45	snp	identical control snp	synonymous_variant c.501A>G p.Lys167Lys	group_1213	0	hypothetical protein	Not Applicable	Not included
8	Control	K173	I10	ST45	snp	synonymous change	synonymous_variant c.519T>C p.Ala173Ala	group_1213	0	hypothetical protein	Not Applicable	Not included
8	Control	K173	I10	ST45	snp	synonymous change	synonymous_variant c.589T>C p.Leu197Leu	group_1213	0	hypothetical protein	Not Applicable	Not included
8	Control	K173	I10	ST45	snp	identical control snp	synonymous_variant c.96A>G p.Glu32Glu	group_400	0	hypothetical protein	Not Applicable	Not included
8	Control	K173	I10	ST45	snp	synonymous change	synonymous_variant c.111G>A p.Gly37Gly	group_400	0	hypothetical protein	Not Applicable	Not included
8	Control	K173	I10	ST45	snp	identical control snp	synonymous_variant c.138C>A p.Pro46Pro	group_400	0	hypothetical protein	Not Applicable	Not included
8	Control	K173	I10	ST45	complex		missense_variant c.173_177delGCTTGinsACTTA p.Gly58Asp	group_400	0	hypothetical protein	Not Applicable	12383_I10_00386
8	Control	K173	I10	ST45	snp		missense_variant c.200C>A p.Ala67Glu	group_400	0	hypothetical protein	Not Applicable	12383_I10_00386
8	Control	K173	I10	ST45	snp	synonymous change	synonymous_variant c.114T>G p.Gly38Gly	group_2033	0	hypothetical protein	Not Applicable	Not included
8	Control	K173	I10	ST45	snp	synonymous change	synonymous_variant c.150T>C p.Asn50Asn	group_2033	0	hypothetical protein	Not Applicable	Not included
8	Control	K173	I10	ST45	snp	synonymous change	synonymous_variant c.225T>C p.Tyr75Tyr	group_2033	0	hypothetical protein	Not Applicable	Not included
8	Control	K173	I10	ST45	complex	synonymous change	synonymous_variant c.249_255delAATGCTGinsGATGTTA p.86	group_2033	0	hypothetical protein	Not Applicable	Not included
8	Control	K173	I10	ST45	snp	synonymous change	synonymous_variant c.276A>C p.Leu92Leu	group_2033	0	hypothetical protein	Not Applicable	Not included
8	Control	K173	I10	ST45	snp	synonymous change	synonymous_variant c.328T>C p.Leu110Leu	group_2033	0	hypothetical protein	Not Applicable	Not included
8	Control	K173	I10	ST45	snp	synonymous change	synonymous_variant c.363T>A p.Gly121Gly	group_2033	0	hypothetical protein	Not Applicable	Not included
8	Control	K173	I10	ST45	snp		missense_variant c.368C>T p.Ser123Leu	group_2033	0	hypothetical protein	Not Applicable	12383_I10_00390
8	Control	K173	I10	ST45	snp	synonymous change	synonymous_variant c.378G>A p.Pro126Pro	group_2033	0	hypothetical protein	Not Applicable	Not included
8	Control	K173	I10	ST45	snp	synonymous change	synonymous_variant c.462T>C p.Phe154Phe	group_2033	0	hypothetical protein	Not Applicable	Not included
8	Control	K173	I10	ST45	snp	synonymous change	synonymous_variant c.477C>T p.Ser159Ser	group_2033	0	hypothetical protein	Not Applicable	Not included
8	Control	K173	I10	ST45	snp	synonymous change	synonymous_variant c.489C>A p.Gly163Gly	group_2033	0	hypothetical protein	Not Applicable	Not included
8	Control	K173	I10	ST45	complex	synonymous change	synonymous_variant c.516_519delAAGTinsTAGC p.174	group_2033	0	hypothetical protein	Not Applicable	Not included
8	Control	K173	I10	ST45	snp	synonymous change	synonymous_variant c.555C>T p.Asp185Asp	group_2033	0	hypothetical protein	Not Applicable	Not included
8	Control	K173	I10	ST45	snp	synonymous change	synonymous_variant c.570A>G p.Ala190Ala	group_2033	0	hypothetical protein	Not Applicable	Not included
8	Control	K173	I10	ST45	snp	synonymous change	synonymous_variant c.588C>T p.Asp196Asp	group_2033	0	hypothetical protein	Not Applicable	Not included
8	Control	K173	I10	ST45	snp		missense_variant c.637A>G p.Thr213Ala	group_2033	0	hypothetical protein	Not Applicable	12383_I10_00390
8	Control	K173	I10	ST45	snp	synonymous change	synonymous_variant c.651A>T p.Val217Val	group_2033	0	hypothetical protein	Not Applicable	Not included
8	Control	K173	I10	ST45	snp	synonymous change	synonymous_variant c.672T>C p.Asn224Asn	group_2033	0	hypothetical protein	Not Applicable	Not included
8	Control	K173	I10	ST45	snp	synonymous change	synonymous_variant c.468T>G p.Gly156Gly	group_1030	0	hypothetical protein	Not Applicable	Not included
8	Control	K173	I10	ST45	complex	synonymous change	synonymous_variant c.477_480delACCTinsGCCA p.161	group_1030	0	hypothetical protein	Not Applicable	Not included
8	Control	K173	I10	ST45	snp	synonymous change	synonymous_variant c.90T>C p.Asp30Asp	group_720	0	hypothetical protein	Not Applicable	Not included
8	Control	K173	I10	ST45	snp	synonymous change	synonymous_variant c.111G>A p.Pro37Pro	group_720	0	hypothetical protein	Not Applicable	Not included
8	Control	K173	I10	ST45	snp	synonymous change	synonymous_variant c.288T>C p.Arg96Arg	group_720	0	hypothetical protein	Not Applicable	Not included
8	Control	K173	I10	ST45	snp	synonymous change	synonymous_variant c.297A>T p.Ser99Ser	group_720	0	hypothetical protein	Not Applicable	Not included
8	Control	K173	I10	ST45	complex	synonymous change	synonymous_variant c.309_312delGAGAinsAAGG p.105	group_720	0	hypothetical protein	Not Applicable	Not included
8	Control	K173	I10	ST45	snp	synonymous change	synonymous_variant c.426C>T p.Asn142Asn	group_720	0	hypothetical protein	Not Applicable	Not included
8	Control	K173	I10	ST45	complex	synonymous change	synonymous_variant c.463_468delCTGGCAinsTTAGCG p.157	group_720	0	hypothetical protein	Not Applicable	Not included
8	Control	K173	I10	ST45	snp	synonymous change	synonymous_variant c.483C>T p.Val161Val	group_720	0	hypothetical protein	Not Applicable	Not included
8	Control	K173	I10	ST45	snp	synonymous change	synonymous_variant c.519C>T p.Tyr173Tyr	group_720	0	hypothetical protein	Not Applicable	Not included
8	Control	K173	I10	ST45	snp	synonymous change	synonymous_variant c.159C>T p.Tyr53Tyr	group_1217	0	hypothetical protein	Not Applicable	Not included
8	Control	K173	I10	ST45	snp	synonymous change	synonymous_variant c.165C>T p.Val55Val	group_1217	0	hypothetical protein	Not Applicable	Not included
8	Control	K173	I10	ST45	snp	synonymous change	synonymous_variant c.171A>G p.Lys57Lys	group_1217	0	hypothetical protein	Not Applicable	Not included
8	Control	K173	I10	ST45	complex		missense_variant c.203_207delTCAAAinsCCAAC p.IleLys68ThrAsn	group_1217	0	hypothetical protein	Not Applicable	12383_I10_00394
8	Control	K173	I10	ST45	snp		missense_variant c.283T>A p.Ser95Thr	group_1217	0	hypothetical protein	Not Applicable	12383_I10_00394
8	Control	K173	I10	ST45	snp		missense_variant c.291G>A p.Met97Ile	group_1217	0	hypothetical protein	Not Applicable	12383_I10_00394
8	Control	K173	I10	ST45	snp	synonymous change	synonymous_variant c.504C>T p.His168His	group_1217	0	hypothetical protein	Not Applicable	Not included
8	Control	K173	I10	ST45	snp		missense_variant c.511G>A p.Ala171Thr	group_1217	0	hypothetical protein	Not Applicable	12383_I10_00394
8	Control	K173	I10	ST45	snp	synonymous change	synonymous_variant c.519A>G p.Thr173Thr	group_1217	0	hypothetical protein	Not Applicable	Not included
8	Control	K173	I10	ST45	snp	synonymous change	synonymous_variant c.540A>G p.Arg180Arg	group_1217	0	hypothetical protein	Not Applicable	Not included
8	Control	K173	I10	ST45	snp	synonymous change	synonymous_variant c.579G>A p.Val193Val	group_1217	0	hypothetical protein	Not Applicable	Not included
8	Control	K173	I10	ST45	snp	synonymous change	synonymous_variant c.588C>T p.Ile196Ile	group_1217	0	hypothetical protein	Not Applicable	Not included
8	Control	K173	I10	ST45	snp	synonymous change	synonymous_variant c.606A>T p.Leu202Leu	group_1217	0	hypothetical protein	Not Applicable	Not included
8	Control	K173	I10	ST45	snp	synonymous change	synonymous_variant c.651T>C p.Gly217Gly	group_1217	0	hypothetical protein	Not Applicable	Not included
8	Control	K173	I10	ST45	complex		missense_variant c.683_685delCAGinsTAC p.AlaGlu228ValGln	group_1217	0	hypothetical protein	Not Applicable	12383_I10_00394
8	Control	K173	I10	ST45	complex		missense_variant c.698_699delTAinsCG p.Ile233Thr	group_1217	0	hypothetical protein	Not Applicable	12383_I10_00394
8	Control	K173	I10	ST45	snp	synonymous change	synonymous_variant c.708G>A p.Leu236Leu	group_1217	0	hypothetical protein	Not Applicable	Not included
8	Control	K173	I10	ST45	snp	synonymous change	synonymous_variant c.714T>C p.Arg238Arg	group_1217	0	hypothetical protein	Not Applicable	Not included
8	Control	K173	I10	ST45	snp	synonymous change	synonymous_variant c.18T>C p.Ser6Ser	group_1541	0	hypothetical protein	Not Applicable	Not included
8	Control	K173	I10	ST45	complex	synonymous change	synonymous_variant c.36_39delTTTGinsCTTA p.14	group_1541	0	hypothetical protein	Not Applicable	Not included
8	Control	K173	I10	ST45	snp		missense_variant c.76G>A p.Glu26Lys	group_1541	0	hypothetical protein	Not Applicable	12383_I10_00395
8	Control	K173	I10	ST45	snp		missense_variant c.139G>A p.Asp47Asn	group_1541	0	hypothetical protein	Not Applicable	12383_I10_00395
8	Control	K173	I10	ST45	snp	synonymous change	synonymous_variant c.147C>T p.Tyr49Tyr	group_1541	0	hypothetical protein	Not Applicable	Not included
8	Control	K173	I10	ST45	snp	synonymous change	synonymous_variant c.237C>T p.Asn79Asn	group_1541	0	hypothetical protein	Not Applicable	Not included
8	Control	K173	I10	ST45	snp	synonymous change	synonymous_variant c.267A>C p.Val89Val	group_1541	0	hypothetical protein	Not Applicable	Not included
8	Control	K173	I10	ST45	snp	synonymous change	synonymous_variant c.279G>A p.Lys93Lys	group_1541	0	hypothetical protein	Not Applicable	Not included
8	Control	K173	I10	ST45	snp		missense_variant c.313T>A p.Ser105Thr	group_1541	0	hypothetical protein	Not Applicable	12383_I10_00395
8	Control	K173	I10	ST45	snp	synonymous change	synonymous_variant c.333G>A p.Gln111Gln	group_1541	0	hypothetical protein	Not Applicable	Not included
8	Control	K173	I10	ST45	snp	synonymous change	synonymous_variant c.354A>G p.Pro118Pro	group_1541	0	hypothetical protein	Not Applicable	Not included
8	Control	K173	I10	ST45	snp	identical control snp	missense_variant c.369T>G p.Phe123Leu	group_1541	0	hypothetical protein	Not Applicable	Not included
8	Control	K173	I10	ST45	snp	synonymous change	synonymous_variant c.381T>C p.Tyr127Tyr	group_1541	0	hypothetical protein	Not Applicable	Not included
8	Control	K173	I10	ST45	snp	synonymous change	synonymous_variant c.438G>A p.Gly146Gly	group_1541	0	hypothetical protein	Not Applicable	Not included
8	Control	K173	I10	ST45	snp	synonymous change	synonymous_variant c.444A>G p.Thr148Thr	group_1541	0	hypothetical protein	Not Applicable	Not included
8	Control	K173	I10	ST45	snp	synonymous change	synonymous_variant c.471G>A p.Leu157Leu	group_1541	0	hypothetical protein	Not Applicable	Not included
8	Control	K173	I10	ST45	snp	synonymous change	synonymous_variant c.489G>A p.Ala163Ala	group_1541	0	hypothetical protein	Not Applicable	Not included
8	Control	K173	I10	ST45	snp	synonymous change	synonymous_variant c.510A>T p.Val170Val	group_1541	0	hypothetical protein	Not Applicable	Not included
8	Control	K173	I10	ST45	complex	synonymous change	synonymous_variant c.522_526delCGAACinsTGAGT p.177	group_1541	0	hypothetical protein	Not Applicable	Not included
8	Control	K173	I10	ST45	complex	identical control snp	missense_variant c.533_546delAATTACTTAGTGAGinsGATTGTTAAGCGAT p.LysLeuLeuSerGlu178ArgLeuLeuSerAsp	group_1541	0	hypothetical protein	Not Applicable	Not included
8	Control	K173	I10	ST45	snp	synonymous change	synonymous_variant c.582A>G p.Glu194Glu	group_1541	0	hypothetical protein	Not Applicable	Not included
8	Control	K173	I10	ST45	snp	identical control snp	missense_variant c.598A>T p.Ile200Leu	group_1541	0	hypothetical protein	Not Applicable	Not included
8	Control	K173	I10	ST45	snp	synonymous change	synonymous_variant c.603T>C p.Asn201Asn	group_1541	0	hypothetical protein	Not Applicable	Not included
8	Control	K173	I10	ST45	snp	synonymous change	synonymous_variant c.84G>A p.Glu28Glu	group_300	0	hypothetical protein	Not Applicable	Not included
8	Control	K173	I10	ST45	snp	identical control snp	missense_variant c.129A>T p.Arg43Ser	group_300	0	hypothetical protein	Not Applicable	Not included
8	Control	K173	I10	ST45	complex		missense_variant c.174_178delAGAACinsTCAGT p.GlnGlu58HisGln	group_300	0	hypothetical protein	Not Applicable	12383_I10_00397
8	Control	K173	I10	ST45	complex	synonymous change	synonymous_variant c.183_192delATTACAAGCGinsTTTGCAGGCA p.65	group_300	0	hypothetical protein	Not Applicable	Not included
8	Control	K173	I10	ST45	snp	synonymous change	synonymous_variant c.60A>G p.Leu20Leu	group_776	0	hypothetical protein	Not Applicable	Not included
8	Control	K173	I10	ST45	snp	synonymous change	synonymous_variant c.66C>T p.Ala22Ala	group_776	0	hypothetical protein	Not Applicable	Not included
8	Control	K173	I10	ST45	snp	synonymous change	synonymous_variant c.81T>C p.Gly27Gly	group_776	0	hypothetical protein	Not Applicable	Not included
8	Control	K173	I10	ST45	snp		missense_variant c.91A>G p.Ile31Val	group_776	0	hypothetical protein	Not Applicable	12383_I10_00430
8	Control	K173	I10	ST45	snp	synonymous change	synonymous_variant c.111A>G p.Glu37Glu	group_776	0	hypothetical protein	Not Applicable	Not included
8	Control	K173	I10	ST45	snp		NA	group_1799	-2	hypothetical protein	Not Applicable	12383_I10_00431
8	Control	K173	I10	ST45	complex	synonymous change	synonymous_variant c.30_33delTTTAinsCTTG p.12	group_1799	0	hypothetical protein	Not Applicable	Not included
8	Control	K173	I10	ST45	snp	synonymous change	synonymous_variant c.39T>C p.Ser13Ser	group_1799	0	hypothetical protein	Not Applicable	Not included
8	Control	K173	I10	ST45	snp	synonymous change	synonymous_variant c.48C>T p.Ser16Ser	group_1799	0	hypothetical protein	Not Applicable	Not included
8	Control	K173	I10	ST45	snp	synonymous change	synonymous_variant c.57C>T p.Asn19Asn	group_1799	0	hypothetical protein	Not Applicable	Not included
8	Control	K173	I10	ST45	snp	synonymous change	synonymous_variant c.144G>T p.Val48Val	group_1799	0	hypothetical protein	Not Applicable	Not included
8	Control	K173	I10	ST45	complex	synonymous change	synonymous_variant c.150_153delCAATinsTAAC p.52	group_1799	0	hypothetical protein	Not Applicable	Not included
8	Control	K173	I10	ST45	snp	synonymous change	synonymous_variant c.159T>C p.Ser53Ser	group_1799	0	hypothetical protein	Not Applicable	Not included
8	Control	K173	I10	ST45	snp	synonymous change	synonymous_variant c.183A>G p.Arg61Arg	group_1799	0	hypothetical protein	Not Applicable	Not included
8	Control	K173	I10	ST45	complex	synonymous change	synonymous_variant c.189_192delTAATinsAAAC p.65	group_1799	0	hypothetical protein	Not Applicable	Not included
8	Control	K173	I10	ST45	snp	synonymous change	synonymous_variant c.207G>A p.Ser69Ser	group_1799	0	hypothetical protein	Not Applicable	Not included
8	Control	K173	I10	ST45	complex	synonymous change	synonymous_variant c.213_216delGGCCinsAGCT p.73	group_1799	0	hypothetical protein	Not Applicable	Not included
8	Control	K173	I10	ST45	complex	synonymous change	synonymous_variant c.225_228delATCGinsGTCA p.77	group_1799	0	hypothetical protein	Not Applicable	Not included
8	Control	K173	I10	ST45	snp	synonymous change	synonymous_variant c.243A>G p.Val81Val	group_1799	0	hypothetical protein	Not Applicable	Not included
8	Control	K173	I10	ST45	complex		missense_variant c.256_259delACTAinsTCTG p.ThrThr86SerAla	group_1799	0	hypothetical protein	Not Applicable	12383_I10_00431
8	Control	K173	I10	ST45	snp	synonymous change	synonymous_variant c.264A>G p.Glu88Glu	group_1799	0	hypothetical protein	Not Applicable	Not included
8	Control	K173	I10	ST45	complex		missense_variant c.269_273delAAAAAinsGAAAG p.Gln90Arg	group_1799	0	hypothetical protein	Not Applicable	12383_I10_00431
8	Control	K173	I10	ST45	complex	synonymous change	synonymous_variant c.291_294delTTTTinsCTTC p.99	group_1799	0	hypothetical protein	Not Applicable	Not included
8	Control	K173	I10	ST45	snp	synonymous change	synonymous_variant c.300G>A p.Lys100Lys	group_1799	0	hypothetical protein	Not Applicable	Not included
8	Control	K173	I10	ST45	complex	synonymous change	synonymous_variant c.327_330delAGCTinsGGCA p.111	group_1799	0	hypothetical protein	Not Applicable	Not included
8	Control	K173	I10	ST45	snp	synonymous change	synonymous_variant c.382T>C p.Leu128Leu	group_1799	0	hypothetical protein	Not Applicable	Not included
8	Control	K173	I10	ST45	snp	synonymous change	synonymous_variant c.390G>A p.Arg130Arg	group_1799	0	hypothetical protein	Not Applicable	Not included
8	Control	K173	I10	ST45	snp	synonymous change	synonymous_variant c.403T>C p.Leu135Leu	group_1799	0	hypothetical protein	Not Applicable	Not included
8	Control	K173	I10	ST45	snp	distance from gene	NA	group_1799	51	hypothetical protein	Not Applicable	Not included
8	Control	K173	I10	ST45	snp	identical control snp	NA	group_777	-29	hypothetical protein	Not Applicable	Not included
8	Control	K173	I10	ST45	snp		missense_variant c.278A>G p.Asp93Gly	group_777	0	hypothetical protein	Not Applicable	12383_I10_00432
8	Control	K173	I10	ST45	snp	identical control snp	synonymous_variant c.309T>C p.Ile103Ile	group_777	0	hypothetical protein	Not Applicable	Not included
8	Control	K173	I10	ST45	snp	identical control snp	synonymous_variant c.318C>T p.Thr106Thr	group_777	0	hypothetical protein	Not Applicable	Not included
8	Control	K173	I10	ST45	snp	synonymous change	synonymous_variant c.360T>A p.Val120Val	group_777	0	hypothetical protein	Not Applicable	Not included
8	Control	K173	I10	ST45	snp	synonymous change	synonymous_variant c.369G>A p.Ala123Ala	group_777	0	hypothetical protein	Not Applicable	Not included
8	Control	K173	I10	ST45	snp	identical control snp	synonymous_variant c.378C>T p.Asp126Asp	group_777	0	hypothetical protein	Not Applicable	Not included
8	Control	K173	I10	ST45	snp	synonymous change	synonymous_variant c.57C>T p.Asn19Asn	group_173	0	hypothetical protein	Not Applicable	Not included
8	Control	K173	I10	ST45	snp	synonymous change	synonymous_variant c.162C>T p.Leu54Leu	group_173	0	hypothetical protein	Not Applicable	Not included
8	Control	K173	I10	ST45	snp	synonymous change	synonymous_variant c.201G>A p.Leu67Leu	group_173	0	hypothetical protein	Not Applicable	Not included
8	Control	K173	I10	ST45	snp	synonymous change	synonymous_variant c.216A>C p.Val72Val	group_173	0	hypothetical protein	Not Applicable	Not included
8	Control	K173	I10	ST45	snp	synonymous change	synonymous_variant c.240G>A p.Leu80Leu	group_173	0	hypothetical protein	Not Applicable	Not included
8	Control	K173	I10	ST45	snp	identical control snp	synonymous_variant c.252T>C p.Val84Val	group_173	0	hypothetical protein	Not Applicable	Not included
8	Control	K173	I10	ST45	snp	identical control snp	synonymous_variant c.273T>C p.Phe91Phe	group_173	0	hypothetical protein	Not Applicable	Not included
8	Control	K173	I10	ST45	snp	identical control snp	synonymous_variant c.357G>A p.Leu119Leu	group_173	0	hypothetical protein	Not Applicable	Not included
8	Control	K173	I10	ST45	complex	identical control snp	synonymous_variant c.363_366delTCCGinsCCCA p.123	group_173	0	hypothetical protein	Not Applicable	Not included
8	Control	K173	I10	ST45	snp	synonymous change	synonymous_variant c.405A>C p.Val135Val	group_173	0	hypothetical protein	Not Applicable	Not included
8	Control	K173	I10	ST45	complex	synonymous change	synonymous_variant c.414_417delGGCTinsAGCG p.140	group_173	0	hypothetical protein	Not Applicable	Not included
8	Control	K173	I10	ST45	snp	synonymous change	synonymous_variant c.486A>G p.Lys162Lys	group_173	0	hypothetical protein	Not Applicable	Not included
8	Control	K173	I10	ST45	complex	synonymous change	synonymous_variant c.492_498delTTTTCTAinsATTTTTG p.167	group_173	0	hypothetical protein	Not Applicable	Not included
8	Control	K173	I10	ST45	snp	synonymous change	synonymous_variant c.520T>C p.Leu174Leu	group_173	0	hypothetical protein	Not Applicable	Not included
8	Control	K173	I10	ST45	snp	synonymous change	synonymous_variant c.597G>A p.Arg199Arg	group_173	0	hypothetical protein	Not Applicable	Not included
8	Control	K173	I10	ST45	snp	synonymous change	synonymous_variant c.627T>A p.Arg209Arg	group_173	0	hypothetical protein	Not Applicable	Not included
8	Control	K173	I10	ST45	snp	identical control snp	synonymous_variant c.720C>T p.Pro240Pro	group_173	0	hypothetical protein	Not Applicable	Not included
8	Control	K173	I10	ST45	snp		missense_variant c.863A>G p.Glu288Gly	group_173	0	hypothetical protein	Not Applicable	12383_I10_00433
8	Control	K173	I10	ST45	snp	identical control snp	synonymous_variant c.1155T>C p.Thr385Thr	group_173	0	hypothetical protein	Not Applicable	Not included
8	Control	K173	I10	ST45	snp	synonymous change	synonymous_variant c.1209G>A p.Val403Val	group_173	0	hypothetical protein	Not Applicable	Not included
8	Control	K173	I10	ST45	snp		missense_variant c.1246G>C p.Val416Leu	group_173	0	hypothetical protein	Not Applicable	12383_I10_00433
8	Control	K173	I10	ST45	snp	synonymous change	synonymous_variant c.198T>C p.Tyr66Tyr	group_761	0	hypothetical protein	Not Applicable	Not included
8	Control	K173	I10	ST45	complex	synonymous change	synonymous_variant c.219_222delCTTAinsTCTG p.75	group_761	0	hypothetical protein	Not Applicable	Not included
8	Control	K173	I10	ST45	snp	synonymous change	synonymous_variant c.261T>C p.Asp87Asp	group_761	0	hypothetical protein	Not Applicable	Not included
8	Control	K173	I10	ST45	snp	synonymous change	synonymous_variant c.273G>T p.Ala91Ala	group_761	0	hypothetical protein	Not Applicable	Not included
8	Control	K173	I10	ST45	snp	synonymous change	synonymous_variant c.306C>T p.Ile102Ile	group_761	0	hypothetical protein	Not Applicable	Not included
8	Control	K173	I10	ST45	snp	synonymous change	synonymous_variant c.351C>T p.Asp117Asp	group_761	0	hypothetical protein	Not Applicable	Not included
8	Control	K173	I10	ST45	snp	identical control snp	synonymous_variant c.378A>G p.Ala126Ala	group_761	0	hypothetical protein	Not Applicable	Not included
8	Control	K173	I10	ST45	snp	synonymous change	synonymous_variant c.390G>A p.Leu130Leu	group_761	0	hypothetical protein	Not Applicable	Not included
8	Control	K173	I10	ST45	snp	identical control snp	synonymous_variant c.418C>T p.Leu140Leu	group_761	0	hypothetical protein	Not Applicable	Not included
8	Control	K173	I10	ST45	complex	identical control snp	synonymous_variant c.429_432delCTTAinsTTTG p.145	group_761	0	hypothetical protein	Not Applicable	Not included
8	Control	K173	I10	ST45	snp	identical control snp	synonymous_variant c.441C>T p.Tyr147Tyr	group_761	0	hypothetical protein	Not Applicable	Not included
8	Control	K173	I10	ST45	snp	synonymous change	synonymous_variant c.459A>G p.Leu153Leu	group_761	0	hypothetical protein	Not Applicable	Not included
8	Control	K173	I10	ST45	snp	synonymous change	synonymous_variant c.471C>T p.Asn157Asn	group_761	0	hypothetical protein	Not Applicable	Not included
8	Control	K173	I10	ST45	snp	synonymous change	synonymous_variant c.528C>T p.Tyr176Tyr	group_761	0	hypothetical protein	Not Applicable	Not included
8	Control	K173	I10	ST45	complex		missense_variant c.534_538delTACAAinsCACAG p.Ile180Val	group_761	0	hypothetical protein	Not Applicable	12383_I10_00434
8	Control	K173	I10	ST45	snp	identical control snp	synonymous_variant c.639T>C p.His213His	group_761	0	hypothetical protein	Not Applicable	Not included
8	Control	K173	I10	ST45	snp	synonymous change	synonymous_variant c.906A>G p.Lys302Lys	group_761	0	hypothetical protein	Not Applicable	Not included
8	Control	K173	I10	ST45	complex	synonymous change	synonymous_variant c.921_924delCGTGinsTGTT p.309	group_761	0	hypothetical protein	Not Applicable	Not included
8	Control	K173	I10	ST45	snp	synonymous change	synonymous_variant c.948T>C p.Tyr316Tyr	group_761	0	hypothetical protein	Not Applicable	Not included
8	Control	K173	I10	ST45	complex	synonymous change	synonymous_variant c.978_981delTTCAinsCTCT p.328	group_761	0	hypothetical protein	Not Applicable	Not included
8	Control	K173	I10	ST45	complex	synonymous change	synonymous_variant c.987_990delCGGTinsTGGC p.331	group_761	0	hypothetical protein	Not Applicable	Not included
8	Control	K173	I10	ST45	snp	synonymous change	synonymous_variant c.1005G>A p.Lys335Lys	group_761	0	hypothetical protein	Not Applicable	Not included
8	Control	K173	I10	ST45	snp	synonymous change	synonymous_variant c.1026C>A p.Thr342Thr	group_761	0	hypothetical protein	Not Applicable	Not included
8	Control	K173	I10	ST45	snp	synonymous change	synonymous_variant c.1047G>A p.Leu349Leu	group_761	0	hypothetical protein	Not Applicable	Not included
8	Control	K173	I10	ST45	snp	synonymous change	synonymous_variant c.1074C>T p.Asn358Asn	group_761	0	hypothetical protein	Not Applicable	Not included
8	Control	K173	I10	ST45	snp	synonymous change	synonymous_variant c.1083C>T p.Asn361Asn	group_761	0	hypothetical protein	Not Applicable	Not included
8	Control	K173	I10	ST45	complex	synonymous change	synonymous_variant c.1101_1107delTAGTGGCinsCAGCGGT p.370	group_761	0	hypothetical protein	Not Applicable	Not included
8	Control	K173	I10	ST45	snp	synonymous change	synonymous_variant c.1143T>C p.Phe381Phe	group_761	0	hypothetical protein	Not Applicable	Not included
8	Control	K173	I10	ST45	snp	synonymous change	synonymous_variant c.1149G>A p.Leu383Leu	group_761	0	hypothetical protein	Not Applicable	Not included
8	Control	K173	I10	ST45	complex	synonymous change	synonymous_variant c.1308_1314delGATTGAAinsAATCGAG p.439	group_761	0	hypothetical protein	Not Applicable	Not included
8	Control	K173	I10	ST45	snp	synonymous change	synonymous_variant c.1353C>T p.Ser451Ser	group_761	0	hypothetical protein	Not Applicable	Not included
8	Control	K173	I10	ST45	snp	synonymous change	synonymous_variant c.1365A>G p.Leu455Leu	group_761	0	hypothetical protein	Not Applicable	Not included
8	Control	K173	I10	ST45	snp	synonymous change	synonymous_variant c.1401A>G p.Leu467Leu	group_761	0	hypothetical protein	Not Applicable	Not included
8	Control	K173	I10	ST45	snp	synonymous change	synonymous_variant c.1407T>C p.Val469Val	group_761	0	hypothetical protein	Not Applicable	Not included
8	Control	K173	I10	ST45	snp	synonymous change	synonymous_variant c.1416C>A p.Ile472Ile	group_761	0	hypothetical protein	Not Applicable	Not included
8	Control	K173	I10	ST45	snp	synonymous change	synonymous_variant c.138A>G p.Glu46Glu	group_77	0	hypothetical protein	Not Applicable	Not included
8	Control	K173	I10	ST45	snp	synonymous change	synonymous_variant c.249A>G p.Arg83Arg	group_77	0	hypothetical protein	Not Applicable	Not included
8	Control	K173	I10	ST45	snp		missense_variant c.336G>A p.Met112Ile	group_77	0	hypothetical protein	Not Applicable	12383_I10_00435
8	Control	K173	I10	ST45	snp	identical control snp	missense_variant c.655A>G p.Lys219Glu	group_77	0	hypothetical protein	Not Applicable	Not included
8	Control	K173	I10	ST45	snp	synonymous change	synonymous_variant c.873C>T p.Phe291Phe	group_77	0	hypothetical protein	Not Applicable	Not included
8	Control	K173	I10	ST45	snp	identical control snp	NA	group_77	33	hypothetical protein	Not Applicable	Not included
8	Control	K173	I10	ST45	snp	identical control snp	NA	group_699	-30	hypothetical protein	Not Applicable	Not included
8	Control	K173	I10	ST45	snp	identical control snp	NA	group_699	-19	hypothetical protein	Not Applicable	Not included
8	Control	K173	I10	ST45	snp		NA	group_699	-1	hypothetical protein	Not Applicable	12383_I10_00436
8	Control	K173	I10	ST45	snp	identical control snp	missense_variant c.34A>G p.Thr12Ala	group_699	0	hypothetical protein	Not Applicable	Not included
8	Control	K173	I10	ST45	snp	identical control snp	synonymous_variant c.42A>G p.Glu14Glu	group_699	0	hypothetical protein	Not Applicable	Not included
8	Control	K173	I10	ST45	snp	synonymous change	synonymous_variant c.111T>C p.Ser37Ser	group_699	0	hypothetical protein	Not Applicable	Not included
8	Control	K173	I10	ST45	snp	identical control snp	synonymous_variant c.495A>G p.Ala165Ala	group_2075	0	hypothetical protein	Not Applicable	Not included
8	Control	K173	I10	ST45	snp	synonymous change	synonymous_variant c.354C>T p.Phe118Phe	group_698	0	hypothetical protein	Not Applicable	Not included
8	Control	K173	I10	ST45	snp	synonymous change	synonymous_variant c.387G>A p.Glu129Glu	group_698	0	hypothetical protein	Not Applicable	Not included
8	Control	K173	I10	ST45	snp	synonymous change	synonymous_variant c.393A>G p.Lys131Lys	group_698	0	hypothetical protein	Not Applicable	Not included
8	Control	K173	I10	ST45	snp	synonymous change	synonymous_variant c.411T>A p.Ala137Ala	group_698	0	hypothetical protein	Not Applicable	Not included
8	Control	K173	I10	ST45	snp	synonymous change	synonymous_variant c.480G>A p.Ala160Ala	group_698	0	hypothetical protein	Not Applicable	Not included
8	Control	K173	I10	ST45	snp	identical control snp	synonymous_variant c.591T>C p.Ile197Ile	group_698	0	hypothetical protein	Not Applicable	Not included
8	Control	K173	I10	ST45	snp	identical control snp	synonymous_variant c.681C>T p.Asp227Asp	group_698	0	hypothetical protein	Not Applicable	Not included
8	Control	K173	I10	ST45	snp	identical control snp	synonymous_variant c.699T>C p.Asn233Asn	group_698	0	hypothetical protein	Not Applicable	Not included
8	Control	K173	I10	ST45	complex	identical control snp	synonymous_variant c.711_714delTAACinsCAAT p.239	group_698	0	hypothetical protein	Not Applicable	Not included
8	Control	K173	I10	ST45	snp		missense_variant c.22A>G p.Ile8Val	group_1025	0	hypothetical protein	Not Applicable	12383_I10_00441
8	Control	K173	I10	ST45	snp	identical control snp	synonymous_variant c.153C>T p.Gly51Gly	group_1025	0	hypothetical protein	Not Applicable	Not included
8	Control	K173	I10	ST45	snp	identical control snp	synonymous_variant c.177C>T p.Val59Val	group_1025	0	hypothetical protein	Not Applicable	Not included
8	Control	K173	I10	ST45	snp	identical control snp	missense_variant c.184G>A p.Val62Ile	group_1025	0	hypothetical protein	Not Applicable	Not included
8	Control	K173	I10	ST45	snp		missense_variant c.202T>C p.Tyr68His	group_1025	0	hypothetical protein	Not Applicable	12383_I10_00441
8	Control	K173	I10	ST45	snp	synonymous change	synonymous_variant c.42C>T p.His14His	group_860	0	hypothetical protein	Not Applicable	Not included
8	Control	K173	I10	ST45	snp	identical control snp	synonymous_variant c.315G>A p.Ser105Ser	group_860	0	hypothetical protein	Not Applicable	Not included
8	Control	K173	I10	ST45	snp	identical control snp	synonymous_variant c.327G>A p.Glu109Glu	group_860	0	hypothetical protein	Not Applicable	Not included
8	Control	K173	I10	ST45	snp	identical control snp	synonymous_variant c.9A>G p.Pro3Pro	group_354	0	hypothetical protein	Not Applicable	Not included
8	Control	K173	I10	ST45	snp	identical control snp	synonymous_variant c.30G>A p.Lys10Lys	group_354	0	hypothetical protein	Not Applicable	Not included
8	Control	K173	I10	ST45	snp	identical control snp	missense_variant c.35T>A p.Phe12Tyr	group_354	0	hypothetical protein	Not Applicable	Not included
8	Control	K173	I10	ST45	snp	identical control snp	missense_variant c.94G>A p.Val32Ile	group_354	0	hypothetical protein	Not Applicable	Not included
8	Control	K173	I10	ST45	snp	identical control snp	synonymous_variant c.135C>T p.Asn45Asn	group_354	0	hypothetical protein	Not Applicable	Not included
8	Control	K173	I10	ST45	snp	identical control snp	synonymous_variant c.144A>G p.Lys48Lys	group_354	0	hypothetical protein	Not Applicable	Not included
8	Control	K173	I10	ST45	snp	synonymous change	synonymous_variant c.261A>G p.Glu87Glu	group_859	0	hypothetical protein	Not Applicable	Not included
8	Control	K173	I10	ST45	complex		missense_variant c.300_307delGGATTCCGinsAGATGCTA p.SerAla102AlaThr	group_859	0	hypothetical protein	Not Applicable	12383_I10_00444
8	Control	K173	I10	ST45	snp	synonymous change	synonymous_variant c.486C>T p.His162His	group_859	0	hypothetical protein	Not Applicable	Not included
8	Control	K173	I10	ST45	snp	synonymous change	synonymous_variant c.507A>G p.Ala169Ala	group_859	0	hypothetical protein	Not Applicable	Not included
8	Control	K173	I10	ST45	snp	synonymous change	synonymous_variant c.546A>G p.Lys182Lys	group_859	0	hypothetical protein	Not Applicable	Not included
8	Control	K173	I10	ST45	complex		missense_variant c.556_559delCCACinsTCAA p.ProPro186SerThr	group_859	0	hypothetical protein	Not Applicable	12383_I10_00444
8	Control	K173	I10	ST45	snp		missense_variant c.565G>A p.Ala189Thr	group_859	0	hypothetical protein	Not Applicable	12383_I10_00444
8	Control	K173	I10	ST45	snp		missense_variant c.571A>G p.Arg191Gly	group_859	0	hypothetical protein	Not Applicable	12383_I10_00444
8	Control	K173	I10	ST45	complex	distance from gene	NA	group_859	10	hypothetical protein	Not Applicable	Not included
8	Control	K173	I10	ST45	complex	distance from gene	NA	group_859	29	hypothetical protein	Not Applicable	Not included
8	Control	K173	I10	ST45	snp	synonymous change	synonymous_variant c.33A>G p.Glu11Glu	group_12	0	hypothetical protein	Not Applicable	Not included
8	Control	K173	I10	ST45	snp	synonymous change	synonymous_variant c.36T>A p.Ala12Ala	group_357	0	hypothetical protein	Not Applicable	Not included
8	Control	K173	I10	ST45	snp	synonymous change	synonymous_variant c.45C>T p.Ala15Ala	group_357	0	hypothetical protein	Not Applicable	Not included
8	Control	K173	I10	ST45	snp		missense_variant c.56G>A p.Arg19Lys	group_357	0	hypothetical protein	Not Applicable	12383_I10_00447
8	Control	K173	I10	ST45	snp	identical control snp	synonymous_variant c.123T>C p.Val41Val	group_357	0	hypothetical protein	Not Applicable	Not included
8	Control	K173	I10	ST45	complex	identical control snp	missense_variant c.132_138delCGCTAACinsTGCTGAT p.Asn46Asp	group_357	0	hypothetical protein	Not Applicable	Not included
8	Control	K173	I10	ST45	snp	identical control snp	synonymous_variant c.195C>T p.Ser65Ser	group_357	0	hypothetical protein	Not Applicable	Not included
8	Control	K173	I10	ST45	snp	identical control snp	missense_variant c.204T>A p.Asn68Lys	group_357	0	hypothetical protein	Not Applicable	Not included
8	Control	K173	I10	ST45	complex	identical control snp	synonymous_variant c.237_240delTTTAinsCTTG p.81	group_357	0	hypothetical protein	Not Applicable	Not included
8	Control	K173	I10	ST45	snp	identical control snp	synonymous_variant c.300A>T p.Thr100Thr	group_357	0	hypothetical protein	Not Applicable	Not included
8	Control	K173	I10	ST45	complex	identical control snp	missense_variant c.306_307delAGinsGA p.Val103Ile	group_357	0	hypothetical protein	Not Applicable	Not included
8	Control	K173	I10	ST45	complex	identical control snp	synonymous_variant c.312_315delGTTGinsATTA p.106	group_357	0	hypothetical protein	Not Applicable	Not included
8	Control	K173	I10	ST45	snp	identical control snp	synonymous_variant c.327G>A p.Lys109Lys	group_357	0	hypothetical protein	Not Applicable	Not included
8	Control	K173	I10	ST45	snp	identical control snp	missense_variant c.332T>C p.Ile111Thr	group_357	0	hypothetical protein	Not Applicable	Not included
8	Control	K173	I10	ST45	snp	identical control snp	missense_variant c.349A>G p.Thr117Ala	group_357	0	hypothetical protein	Not Applicable	Not included
8	Control	K173	I10	ST45	snp	identical control snp	synonymous_variant c.360A>G p.Lys120Lys	group_357	0	hypothetical protein	Not Applicable	Not included
8	Control	K173	I10	ST45	complex	identical control snp	synonymous_variant c.366_370delAGAATinsCGAAC p.125	group_357	0	hypothetical protein	Not Applicable	Not included
8	Control	K173	I10	ST45	complex	identical control snp	missense_variant c.385_389delATCAGinsGTCAA p.IleSer129ValAsn	group_357	0	hypothetical protein	Not Applicable	Not included
8	Control	K173	I10	ST45	snp		missense_variant c.397G>A p.Val133Ile	group_357	0	hypothetical protein	Not Applicable	12383_I10_00447
8	Control	K173	I10	ST45	snp	synonymous change	synonymous_variant c.498C>T p.Asp166Asp	group_357	0	hypothetical protein	Not Applicable	Not included
8	Control	K173	I10	ST45	snp	synonymous change	synonymous_variant c.540G>A p.Glu180Glu	group_357	0	hypothetical protein	Not Applicable	Not included
8	Control	K173	I10	ST45	snp	synonymous change	synonymous_variant c.591G>A p.Gly197Gly	group_357	0	hypothetical protein	Not Applicable	Not included
8	Control	K173	I10	ST45	snp	identical control snp	synonymous_variant c.642G>A p.Pro214Pro	group_357	0	hypothetical protein	Not Applicable	Not included
8	Control	K173	I10	ST45	snp	synonymous change	synonymous_variant c.657A>G p.Thr219Thr	group_357	0	hypothetical protein	Not Applicable	Not included
8	Control	K173	I10	ST45	snp	synonymous change	synonymous_variant c.735G>A p.Gln245Gln	group_357	0	hypothetical protein	Not Applicable	Not included
8	Control	K173	I10	ST45	complex	identical control snp	synonymous_variant c.759_762delCCGTinsTCGC p.255	group_357	0	hypothetical protein	Not Applicable	Not included
8	Control	K173	I10	ST45	snp	identical control snp	synonymous_variant c.771T>C p.Gly257Gly	group_357	0	hypothetical protein	Not Applicable	Not included
8	Control	K173	I10	ST45	complex	identical control snp	synonymous_variant c.804_807delAACTinsTACA p.270	group_357	0	hypothetical protein	Not Applicable	Not included
8	Control	K173	I10	ST45	snp	synonymous change	synonymous_variant c.819T>C p.Ser273Ser	group_357	0	hypothetical protein	Not Applicable	Not included
8	Control	K173	I10	ST45	snp	synonymous change	synonymous_variant c.849A>C p.Val283Val	group_357	0	hypothetical protein	Not Applicable	Not included
8	Control	K173	I10	ST45	snp	synonymous change	synonymous_variant c.858A>G p.Val286Val	group_357	0	hypothetical protein	Not Applicable	Not included
8	Control	K173	I10	ST45	snp	synonymous change	synonymous_variant c.894C>T p.Gly298Gly	group_357	0	hypothetical protein	Not Applicable	Not included
8	Control	K173	I10	ST45	snp	synonymous change	synonymous_variant c.915T>C p.Gly305Gly	group_357	0	hypothetical protein	Not Applicable	Not included
8	Control	K173	I10	ST45	snp	synonymous change	synonymous_variant c.933C>T p.Gly311Gly	group_357	0	hypothetical protein	Not Applicable	Not included
8	Control	K173	I10	ST45	snp	synonymous change	synonymous_variant c.987T>C p.Asn329Asn	group_357	0	hypothetical protein	Not Applicable	Not included
8	Control	K173	I10	ST45	snp	synonymous change	synonymous_variant c.1035G>T p.Ala345Ala	group_357	0	hypothetical protein	Not Applicable	Not included
8	Control	K173	I10	ST45	snp	synonymous change	synonymous_variant c.1131T>A p.Thr377Thr	group_357	0	hypothetical protein	Not Applicable	Not included
8	Control	K173	I10	ST45	snp	synonymous change	synonymous_variant c.1152A>T p.Pro384Pro	group_357	0	hypothetical protein	Not Applicable	Not included
8	Control	K173	I10	ST45	snp	synonymous change	synonymous_variant c.1185A>G p.Glu395Glu	group_357	0	hypothetical protein	Not Applicable	Not included
8	Control	K173	I10	ST45	complex	synonymous change	synonymous_variant c.1197_1203delCGTGCTTinsTGTACTC p.402	group_357	0	hypothetical protein	Not Applicable	Not included
8	Control	K173	I10	ST45	snp		missense_variant c.1213G>C p.Glu405Gln	group_357	0	hypothetical protein	Not Applicable	12383_I10_00447
8	Control	K173	I10	ST45	snp		missense_variant c.1222A>G p.Ser408Gly	group_357	0	hypothetical protein	Not Applicable	12383_I10_00447
8	Control	K173	I10	ST45	snp	synonymous change	synonymous_variant c.1230T>A p.Ala410Ala	group_357	0	hypothetical protein	Not Applicable	Not included
8	Control	K173	I10	ST45	snp	synonymous change	synonymous_variant c.1236A>G p.Arg412Arg	group_357	0	hypothetical protein	Not Applicable	Not included
8	Control	K173	I10	ST45	complex	synonymous change	synonymous_variant c.1242_1245delTAATinsCAAC p.416	group_357	0	hypothetical protein	Not Applicable	Not included
8	Control	K173	I10	ST45	snp	synonymous change	synonymous_variant c.1260G>T p.Thr420Thr	group_357	0	hypothetical protein	Not Applicable	Not included
8	Control	K173	I10	ST45	snp	synonymous change	synonymous_variant c.1305T>C p.Phe435Phe	group_357	0	hypothetical protein	Not Applicable	Not included
8	Control	K173	I10	ST45	snp	synonymous change	synonymous_variant c.1326A>G p.Val442Val	group_357	0	hypothetical protein	Not Applicable	Not included
8	Control	K173	I10	ST45	snp	synonymous change	synonymous_variant c.1332G>A p.Thr444Thr	group_357	0	hypothetical protein	Not Applicable	Not included
8	Control	K173	I10	ST45	complex	synonymous change	synonymous_variant c.1371_1374delAGACinsGGAT p.459	group_357	0	hypothetical protein	Not Applicable	Not included
8	Control	K173	I10	ST45	snp	synonymous change	synonymous_variant c.1389G>A p.Ser463Ser	group_357	0	hypothetical protein	Not Applicable	Not included
8	Control	K173	I10	ST45	complex	synonymous change	synonymous_variant c.1428_1431delGATAinsAATT p.478	group_357	0	hypothetical protein	Not Applicable	Not included
8	Control	K173	I10	ST45	complex	synonymous change	synonymous_variant c.1470_1473delCATTinsAATC p.492	group_357	0	hypothetical protein	Not Applicable	Not included
8	Control	K173	I10	ST45	snp	synonymous change	synonymous_variant c.1479T>C p.Asn493Asn	group_357	0	hypothetical protein	Not Applicable	Not included
8	Control	K173	I10	ST45	snp	synonymous change	synonymous_variant c.1485T>C p.Phe495Phe	group_357	0	hypothetical protein	Not Applicable	Not included
8	Control	K173	I10	ST45	snp	identical control snp	synonymous_variant c.1497T>C p.Phe499Phe	group_357	0	hypothetical protein	Not Applicable	Not included
8	Control	K173	I10	ST45	snp	synonymous change	synonymous_variant c.1509C>T p.Asn503Asn	group_357	0	hypothetical protein	Not Applicable	Not included
8	Control	K173	I10	ST45	complex	identical control snp	synonymous_variant c.1533_1536delGTCAinsATCG p.513	group_357	0	hypothetical protein	Not Applicable	Not included
8	Control	K173	I10	ST45	complex	synonymous change	synonymous_variant c.1545_1548delAATCinsTATA p.517	group_357	0	hypothetical protein	Not Applicable	Not included
8	Control	K173	I10	ST45	snp	synonymous change	synonymous_variant c.1572G>A p.Thr524Thr	group_357	0	hypothetical protein	Not Applicable	Not included
8	Control	K173	I10	ST45	snp	synonymous change	synonymous_variant c.1578G>A p.Lys526Lys	group_357	0	hypothetical protein	Not Applicable	Not included
8	Control	K173	I10	ST45	snp	synonymous change	synonymous_variant c.1584A>G p.Arg528Arg	group_357	0	hypothetical protein	Not Applicable	Not included
8	Control	K173	I10	ST45	snp	synonymous change	synonymous_variant c.1605G>T p.Gly535Gly	group_357	0	hypothetical protein	Not Applicable	Not included
8	Control	K173	I10	ST45	snp	synonymous change	synonymous_variant c.1626T>C p.Asp542Asp	group_357	0	hypothetical protein	Not Applicable	Not included
8	Control	K173	I10	ST45	snp	synonymous change	synonymous_variant c.1635C>T p.Ser545Ser	group_357	0	hypothetical protein	Not Applicable	Not included
8	Control	K173	I10	ST45	snp	synonymous change	synonymous_variant c.1647T>A p.Thr549Thr	group_357	0	hypothetical protein	Not Applicable	Not included
8	Control	K173	I10	ST45	snp	identical control snp	synonymous_variant c.2589T>C p.Asn863Asn	group_357	0	hypothetical protein	Not Applicable	Not included
8	Control	K173	I10	ST45	snp	synonymous change	synonymous_variant c.2673A>C p.Ile891Ile	group_357	0	hypothetical protein	Not Applicable	Not included
8	Control	K173	I10	ST45	snp	synonymous change	synonymous_variant c.2703T>C p.Phe901Phe	group_357	0	hypothetical protein	Not Applicable	Not included
8	Control	K173	I10	ST45	snp	synonymous change	synonymous_variant c.2715A>C p.Ile905Ile	group_357	0	hypothetical protein	Not Applicable	Not included
8	Control	K173	I10	ST45	snp	identical control snp	synonymous_variant c.2790G>A p.Gln930Gln	group_357	0	hypothetical protein	Not Applicable	Not included
8	Control	K173	I10	ST45	snp	identical control snp	synonymous_variant c.2808G>A p.Ser936Ser	group_357	0	hypothetical protein	Not Applicable	Not included
8	Control	K173	I10	ST45	snp	synonymous change	synonymous_variant c.3051T>C p.Gly1017Gly	group_357	0	hypothetical protein	Not Applicable	Not included
8	Control	K173	I10	ST45	snp		missense_variant c.3314G>A p.Gly1105Glu	group_357	0	hypothetical protein	Not Applicable	12383_I10_00447
8	Control	K173	I10	ST45	snp	synonymous change	synonymous_variant c.132T>G p.Gly44Gly	group_1950	0	hypothetical protein	Not Applicable	Not included
8	Control	K173	I10	ST45	complex		missense_variant c.238_239delTCinsAG p.Ser80Arg	group_1950	0	hypothetical protein	Not Applicable	12383_I10_00448
8	Control	K173	I10	ST45	snp	synonymous change	synonymous_variant c.78T>C p.Asn26Asn	group_1152	0	hypothetical protein	Not Applicable	Not included
8	Control	K173	I10	ST45	snp	identical control snp	synonymous_variant c.114T>C p.Asn38Asn	group_1152	0	hypothetical protein	Not Applicable	Not included
8	Control	K173	I10	ST45	snp	synonymous change	synonymous_variant c.243G>T p.Leu81Leu	group_1152	0	hypothetical protein	Not Applicable	Not included
8	Control	K173	I10	ST45	snp	synonymous change	synonymous_variant c.426C>T p.Asp142Asp	group_1152	0	hypothetical protein	Not Applicable	Not included
8	Control	K173	I10	ST45	snp	synonymous change	synonymous_variant c.921C>A p.Val307Val	group_1152	0	hypothetical protein	Not Applicable	Not included
8	Control	K173	I10	ST45	snp	synonymous change	synonymous_variant c.1014T>C p.Tyr338Tyr	group_1152	0	hypothetical protein	Not Applicable	Not included
8	Control	K173	I10	ST45	snp	synonymous change	synonymous_variant c.1062C>T p.Asp354Asp	group_1152	0	hypothetical protein	Not Applicable	Not included
8	Control	K173	I10	ST45	snp	identical control snp	synonymous_variant c.1068T>C p.Asn356Asn	group_1152	0	hypothetical protein	Not Applicable	Not included
8	Control	K173	I10	ST45	snp	identical control snp	synonymous_variant c.1074C>T p.Ser358Ser	group_1152	0	hypothetical protein	Not Applicable	Not included
8	Control	K173	I10	ST45	complex	synonymous change	synonymous_variant c.1101_1104delAAAAinsGAAG p.369	group_1152	0	hypothetical protein	Not Applicable	Not included
8	Control	K173	I10	ST45	complex	synonymous change	synonymous_variant c.1113_1116delTGCAinsAGCG p.373	group_1152	0	hypothetical protein	Not Applicable	Not included
8	Control	K173	I10	ST45	snp	identical control snp	stop_lost&splice_region_variant c.1177T>C p.Ter393Glnext*?	group_1152	0	hypothetical protein	Not Applicable	Not included
8	Control	K173	I10	ST45	snp	synonymous change	synonymous_variant c.69A>G p.Thr23Thr	group_1152	0	hypothetical protein	Not Applicable	Not included
8	Control	K173	I10	ST45	complex		missense_variant c.115_117delGCAinsACT p.Ala39Thr	group_1152	0	hypothetical protein	Not Applicable	12383_I10_00450
8	Control	K173	I10	ST45	snp	identical control snp	synonymous_variant c.126T>A p.Thr42Thr	group_1152	0	hypothetical protein	Not Applicable	Not included
8	Control	K173	I10	ST45	snp	synonymous change	synonymous_variant c.441T>C p.Cys147Cys	group_1152	0	hypothetical protein	Not Applicable	Not included
8	Control	K173	I10	ST45	snp	synonymous change	synonymous_variant c.453C>T p.Gly151Gly	group_1152	0	hypothetical protein	Not Applicable	Not included
8	Control	K173	I10	ST45	snp	synonymous change	synonymous_variant c.465T>C p.Arg155Arg	group_1152	0	hypothetical protein	Not Applicable	Not included
8	Control	K173	I10	ST45	complex	identical control snp	synonymous_variant c.477_480delTGATinsGGAC p.161	group_1152	0	hypothetical protein	Not Applicable	Not included
8	Control	K173	I10	ST45	snp	identical control snp	synonymous_variant c.490T>C p.Leu164Leu	group_1152	0	hypothetical protein	Not Applicable	Not included
8	Control	K173	I10	ST45	snp	synonymous change	synonymous_variant c.501G>T p.Thr167Thr	group_1152	0	hypothetical protein	Not Applicable	Not included
8	Control	K173	I10	ST45	snp	synonymous change	synonymous_variant c.63T>C p.Asn21Asn	group_1065	0	hypothetical protein	Not Applicable	Not included
8	Control	K173	I10	ST45	snp	synonymous change	synonymous_variant c.141A>G p.Val47Val	group_1065	0	hypothetical protein	Not Applicable	Not included
8	Control	K173	I10	ST45	snp		missense_variant c.394A>C p.Asn132His	group_1065	0	hypothetical protein	Not Applicable	12383_I10_00451
8	Control	K173	I10	ST45	snp	synonymous change	synonymous_variant c.837C>T p.Phe279Phe	group_1065	0	hypothetical protein	Not Applicable	Not included
8	Control	K173	I10	ST45	snp	identical control snp	synonymous_variant c.843A>T p.Arg281Arg	group_1065	0	hypothetical protein	Not Applicable	Not included
8	Control	K173	I10	ST45	snp	synonymous change	synonymous_variant c.879A>G p.Ser293Ser	group_1065	0	hypothetical protein	Not Applicable	Not included
8	Control	K173	I10	ST45	complex		missense_variant c.885_889delTTTCAinsCTTTG p.Ile297Val	group_1065	0	hypothetical protein	Not Applicable	12383_I10_00451
8	Control	K173	I10	ST45	complex	synonymous change	synonymous_variant c.894_897delAGTAinsGGTT p.300	group_1065	0	hypothetical protein	Not Applicable	Not included
8	Control	K173	I10	ST45	snp	identical control snp	missense_variant c.904A>G p.Thr302Ala	group_1065	0	hypothetical protein	Not Applicable	Not included
8	Control	K173	I10	ST45	snp	synonymous change	synonymous_variant c.1230A>T p.Pro410Pro	group_1065	0	hypothetical protein	Not Applicable	Not included
8	Control	K173	I10	ST45	snp		missense_variant c.1716C>A p.Asn572Lys	group_1065	0	hypothetical protein	Not Applicable	12383_I10_00451
8	Control	K173	I10	ST45	snp	synonymous change	synonymous_variant c.1794T>C p.Asn598Asn	group_1065	0	hypothetical protein	Not Applicable	Not included
8	Control	K173	I10	ST45	snp		missense_variant c.235T>A p.Ser79Thr	group_826	0	hypothetical protein	Not Applicable	12383_I10_00452
8	Control	K173	I10	ST45	snp		missense_variant c.557A>G p.Asp186Gly	group_826	0	hypothetical protein	Not Applicable	12383_I10_00452
8	Control	K173	I10	ST45	snp		missense_variant c.646T>G p.Phe216Val	group_826	0	hypothetical protein	Not Applicable	12383_I10_00452
8	Control	K173	I10	ST45	snp	synonymous change	synonymous_variant c.747G>A p.Thr249Thr	group_826	0	hypothetical protein	Not Applicable	Not included
8	Control	K173	I10	ST45	snp	synonymous change	synonymous_variant c.1443C>A p.Gly481Gly	group_826	0	hypothetical protein	Not Applicable	Not included
8	Control	K173	I10	ST45	snp	synonymous change	synonymous_variant c.1482A>G p.Lys494Lys	group_826	0	hypothetical protein	Not Applicable	Not included
8	Control	K173	I10	ST45	snp	synonymous change	synonymous_variant c.1506C>A p.Gly502Gly	group_826	0	hypothetical protein	Not Applicable	Not included
8	Control	K173	I10	ST45	snp	synonymous change	synonymous_variant c.9C>A p.Gly3Gly	group_904	0	hypothetical protein	Not Applicable	Not included
8	Control	K173	I10	ST45	snp	identical control snp	synonymous_variant c.24C>T p.His8His	group_904	0	hypothetical protein	Not Applicable	Not included
8	Control	K173	I10	ST45	snp	synonymous change	synonymous_variant c.99C>T p.Asp33Asp	group_904	0	hypothetical protein	Not Applicable	Not included
8	Control	K173	I10	ST45	complex	identical control snp	missense_variant c.105_109delGAGAAinsTAGAG p.Thr37Ala	group_904	0	hypothetical protein	Not Applicable	Not included
8	Control	K173	I10	ST45	snp	identical control snp	synonymous_variant c.120A>G p.Lys40Lys	group_904	0	hypothetical protein	Not Applicable	Not included
8	Control	K173	I10	ST45	snp	identical control snp	synonymous_variant c.132G>A p.Lys44Lys	group_904	0	hypothetical protein	Not Applicable	Not included
8	Control	K173	I10	ST45	snp	identical control snp	synonymous_variant c.147C>T p.Phe49Phe	group_904	0	hypothetical protein	Not Applicable	Not included
8	Control	K173	I10	ST45	snp	identical control snp	missense_variant c.158G>A p.Arg53Lys	group_904	0	hypothetical protein	Not Applicable	Not included
8	Control	K173	I10	ST45	complex	identical control snp	missense_variant c.165_171delTAAGATTinsCAAGGTA p.Ile57Val	group_904	0	hypothetical protein	Not Applicable	Not included
8	Control	K173	I10	ST45	snp	synonymous change	synonymous_variant c.183A>G p.Lys61Lys	group_904	0	hypothetical protein	Not Applicable	Not included
8	Control	K173	I10	ST45	complex		missense_variant c.190_195delAAGAAAinsGAAAAG p.Lys64Glu	group_904	0	hypothetical protein	Not Applicable	12383_I10_00455
8	Control	K173	I10	ST45	complex	identical control snp	synonymous_variant c.201_210delTAAAAACATCinsCAAGAATATT p.71	group_904	0	hypothetical protein	Not Applicable	Not included
8	Control	K173	I10	ST45	complex	identical control snp	synonymous_variant c.216_222delTATCAAGinsCATAAAA p.75	group_904	0	hypothetical protein	Not Applicable	Not included
8	Control	K173	I10	ST45	snp	synonymous change	synonymous_variant c.234C>A p.Leu78Leu	group_904	0	hypothetical protein	Not Applicable	Not included
8	Control	K173	I10	ST45	snp	identical control snp	synonymous_variant c.255T>C p.Phe85Phe	group_904	0	hypothetical protein	Not Applicable	Not included
8	Control	K173	I10	ST45	snp	identical control snp	missense_variant c.274A>T p.Ile92Leu	group_904	0	hypothetical protein	Not Applicable	Not included
8	Control	K173	I10	ST45	snp	distance from gene	NA	group_904	27	hypothetical protein	Not Applicable	Not included
8	Control	K173	I10	ST45	snp	synonymous change	synonymous_variant c.24C>T p.Asn8Asn	group_907	0	hypothetical protein	Not Applicable	Not included
8	Control	K173	I10	ST45	complex	synonymous change	synonymous_variant c.30_33delACCTinsGCCC p.12	group_907	0	hypothetical protein	Not Applicable	Not included
8	Control	K173	I10	ST45	complex	synonymous change	synonymous_variant c.48_54delAGTAGAGinsGGTTGAA p.19	group_907	0	hypothetical protein	Not Applicable	Not included
8	Control	K173	I10	ST45	snp	synonymous change	synonymous_variant c.63G>A p.Leu21Leu	group_907	0	hypothetical protein	Not Applicable	Not included
8	Control	K173	I10	ST45	snp	identical control snp	synonymous_variant c.132G>A p.Leu44Leu	group_907	0	hypothetical protein	Not Applicable	Not included
8	Control	K173	I10	ST45	snp	synonymous change	synonymous_variant c.249T>C p.Asp83Asp	group_907	0	hypothetical protein	Not Applicable	Not included
8	Control	K173	I10	ST45	snp	synonymous change	synonymous_variant c.300A>T p.Gly100Gly	group_907	0	hypothetical protein	Not Applicable	Not included
8	Control	K173	I10	ST45	snp	synonymous change	synonymous_variant c.306A>G p.Val102Val	group_907	0	hypothetical protein	Not Applicable	Not included
8	Control	K173	I10	ST45	complex	synonymous change	synonymous_variant c.318_321delGGGAinsAGGG p.108	group_907	0	hypothetical protein	Not Applicable	Not included
8	Control	K173	I10	ST45	complex	synonymous change	synonymous_variant c.348_351delCGTAinsTGTG p.118	group_907	0	hypothetical protein	Not Applicable	Not included
8	Control	K173	I10	ST45	snp	synonymous change	synonymous_variant c.375C>T p.Asn125Asn	group_907	0	hypothetical protein	Not Applicable	Not included
8	Control	K173	I10	ST45	snp	synonymous change	synonymous_variant c.393A>G p.Pro131Pro	group_907	0	hypothetical protein	Not Applicable	Not included
8	Control	K173	I10	ST45	complex	synonymous change	synonymous_variant c.402_405delTAAGinsCAAA p.136	group_907	0	hypothetical protein	Not Applicable	Not included
8	Control	K173	I10	ST45	snp	synonymous change	synonymous_variant c.495C>A p.Pro165Pro	group_907	0	hypothetical protein	Not Applicable	Not included
8	Control	K173	I10	ST45	snp	synonymous change	synonymous_variant c.573A>T p.Thr191Thr	group_907	0	hypothetical protein	Not Applicable	Not included
8	Control	K173	I10	ST45	snp	synonymous change	synonymous_variant c.588A>G p.Glu196Glu	group_907	0	hypothetical protein	Not Applicable	Not included
8	Control	K173	I10	ST45	snp	synonymous change	synonymous_variant c.627G>A p.Glu209Glu	group_907	0	hypothetical protein	Not Applicable	Not included
8	Control	K173	I10	ST45	snp	identical control snp	synonymous_variant c.657G>A p.Gly219Gly	group_907	0	hypothetical protein	Not Applicable	Not included
8	Control	K173	I10	ST45	snp	synonymous change	synonymous_variant c.675T>A p.Ala225Ala	group_907	0	hypothetical protein	Not Applicable	Not included
8	Control	K173	I10	ST45	snp	identical control snp	synonymous_variant c.714A>G p.Arg238Arg	group_907	0	hypothetical protein	Not Applicable	Not included
8	Control	K173	I10	ST45	complex	identical control snp	synonymous_variant c.723_729delTAAGCAAinsCAAACAG p.244	group_907	0	hypothetical protein	Not Applicable	Not included
8	Control	K173	I10	ST45	snp	identical control snp	synonymous_variant c.744A>C p.Pro248Pro	group_907	0	hypothetical protein	Not Applicable	Not included
8	Control	K173	I10	ST45	snp	synonymous change	synonymous_variant c.759T>C p.Asp253Asp	group_907	0	hypothetical protein	Not Applicable	Not included
8	Control	K173	I10	ST45	snp	synonymous change	synonymous_variant c.777T>A p.Ala259Ala	group_907	0	hypothetical protein	Not Applicable	Not included
8	Control	K173	I10	ST45	snp	synonymous change	synonymous_variant c.789C>T p.Ala263Ala	group_907	0	hypothetical protein	Not Applicable	Not included
8	Control	K173	I10	ST45	snp	identical control snp	missense_variant c.811G>C p.Ala271Pro	group_907	0	hypothetical protein	Not Applicable	Not included
8	Control	K173	I10	ST45	snp	synonymous change	synonymous_variant c.861C>T p.Asn287Asn	group_907	0	hypothetical protein	Not Applicable	Not included
8	Control	K173	I10	ST45	snp	synonymous change	synonymous_variant c.876C>T p.Asn292Asn	group_907	0	hypothetical protein	Not Applicable	Not included
8	Control	K173	I10	ST45	complex		missense_variant c.913_914delATinsGC p.Ile305Ala	group_907	0	hypothetical protein	Not Applicable	12383_I10_00456
8	Control	K173	I10	ST45	snp	identical control snp	missense_variant c.931A>C p.Ile311Leu	group_907	0	hypothetical protein	Not Applicable	Not included
8	Control	K173	I10	ST45	snp	identical control snp	synonymous_variant c.942G>A p.Glu314Glu	group_907	0	hypothetical protein	Not Applicable	Not included
8	Control	K173	I10	ST45	complex	identical control snp	synonymous_variant c.960_963delTAGTinsCAGC p.322	group_907	0	hypothetical protein	Not Applicable	Not included
8	Control	K173	I10	ST45	snp	identical control snp	synonymous_variant c.975A>G p.Ser325Ser	group_907	0	hypothetical protein	Not Applicable	Not included
8	Control	K173	I10	ST45	snp	synonymous change	synonymous_variant c.1104A>G p.Lys368Lys	group_907	0	hypothetical protein	Not Applicable	Not included
8	Control	K173	I10	ST45	snp	synonymous change	synonymous_variant c.1164G>T p.Ala388Ala	group_907	0	hypothetical protein	Not Applicable	Not included
8	Control	K173	I10	ST45	snp	synonymous change	synonymous_variant c.1179A>G p.Ser393Ser	group_907	0	hypothetical protein	Not Applicable	Not included
8	Control	K173	I10	ST45	complex	synonymous change	synonymous_variant c.1191_1194delTAATinsCAAC p.399	group_907	0	hypothetical protein	Not Applicable	Not included
8	Control	K173	I10	ST45	snp	synonymous change	synonymous_variant c.1200C>T p.Gly400Gly	group_907	0	hypothetical protein	Not Applicable	Not included
8	Control	K173	I10	ST45	complex	synonymous change	synonymous_variant c.1341_1344delCTCGinsTTCA p.449	group_907	0	hypothetical protein	Not Applicable	Not included
8	Control	K173	I10	ST45	snp	identical control snp	synonymous_variant c.1857T>C p.Ile619Ile	group_907	0	hypothetical protein	Not Applicable	Not included
8	Control	K173	I10	ST45	snp	identical control snp	synonymous_variant c.99G>A p.Ala33Ala	group_1859	0	hypothetical protein	Not Applicable	Not included
8	Control	K173	I10	ST45	snp	synonymous change	synonymous_variant c.369C>T p.Gly123Gly	group_1859	0	hypothetical protein	Not Applicable	Not included
8	Control	K173	I10	ST45	snp	identical control snp	missense_variant c.733A>G p.Lys245Glu	group_1859	0	hypothetical protein	Not Applicable	Not included
8	Control	K173	I10	ST45	snp		missense_variant c.811A>T p.Thr271Ser	group_1859	0	hypothetical protein	Not Applicable	12383_I10_00457
8	Control	K173	I10	ST45	snp	synonymous change	synonymous_variant c.984G>A p.Ala328Ala	group_1859	0	hypothetical protein	Not Applicable	Not included
8	Control	K173	I10	ST45	snp	synonymous change	synonymous_variant c.1200C>T p.Tyr400Tyr	group_1859	0	hypothetical protein	Not Applicable	Not included
8	Control	K173	I10	ST45	snp		missense_variant c.241G>A p.Val81Ile	group_1442	0	hypothetical protein	Not Applicable	12383_I10_00458
8	Control	K173	I10	ST45	snp	synonymous change	synonymous_variant c.261T>G p.Gly87Gly	group_1442	0	hypothetical protein	Not Applicable	Not included
8	Control	K173	I10	ST45	snp		missense_variant c.270T>A p.Asp90Glu	group_1442	0	hypothetical protein	Not Applicable	12383_I10_00458
8	Control	K173	I10	ST45	snp		missense_variant c.338T>C p.Met113Thr	group_1442	0	hypothetical protein	Not Applicable	12383_I10_00458
8	Control	K173	I10	ST45	snp	distance from gene	NA	group_509	348	hypothetical protein	Not Applicable	Not included
8	Control	K173	I10	ST45	snp	distance from gene	NA	group_509	382	hypothetical protein	Not Applicable	Not included
8	Control	K173	I10	ST45	complex	distance from gene	NA	group_509	392	hypothetical protein	Not Applicable	Not included
8	Control	K173	I10	ST45	snp	distance from gene	NA	group_2005	397	hypothetical protein	Not Applicable	Not included
8	Control	K173	I10	ST45	complex	distance from gene	NA	group_2005	383	hypothetical protein	Not Applicable	Not included
8	Control	K173	I10	ST45	snp	identical control snp	synonymous_variant c.91A>C p.Arg31Arg	group_718	0	hypothetical protein	Not Applicable	Not included
8	Control	K173	I10	ST45	snp		missense_variant c.970G>A p.Gly324Ser	yjlD	0	NADH dehydrogenase-like protein YjlD	Not Applicable	12383_I10_00483
8	Control	K173	I10	ST45	snp	identical control snp	NA	group_912	-54	hypothetical protein	Not Applicable	Not included
8	Control	K173	I10	ST45	snp	identical control snp	missense_variant c.812T>A p.Ile271Asn	mnhD1_1	0	Na(+)/H(+) antiporter subunit D1	Not Applicable	Not included
8	Control	K173	I10	ST45	snp	identical control snp	missense_variant c.2115A>C p.Leu705Phe	mnhA1	0	Na(+)/H(+) antiporter subunit A1	Not Applicable	Not included
8	Control	K173	I10	ST45	snp	identical control snp	synonymous_variant c.42C>T p.Gly14Gly	kapB	0	Kinase-associated lipoprotein B	Not Applicable	Not included
8	Control	K173	I10	ST45	snp	identical control snp	missense_variant c.221C>G p.Ala74Gly	group_1697	0	putative oxidoreductase	Not Applicable	Not included
8	Control	K173	I10	ST45	snp	identical control snp	missense_variant c.302G>A p.Ser101Asn	pgi	0	Glucose-6-phosphate isomerase	Not Applicable	Not included
8	Control	K173	I10	ST45	snp	identical control snp	NA	spsB_2	56	Signal peptidase IB	Not Applicable	Not included
8	Control	K173	I10	ST45	snp	identical control snp	missense_variant c.298T>G p.Phe100Val	addB	0	ATP-dependent helicase/deoxyribonuclease subunit B	Not Applicable	Not included
8	Control	K173	I10	ST45	snp	identical control snp	missense_variant c.1198G>A p.Ala400Thr	addB	0	ATP-dependent helicase/deoxyribonuclease subunit B	Not Applicable	Not included
8	Control	K173	I10	ST45	snp	identical control snp	missense_variant c.1252G>C p.Val418Leu	addB	0	ATP-dependent helicase/deoxyribonuclease subunit B	Not Applicable	Not included
8	Control	K173	I10	ST45	snp	identical control snp	synonymous_variant c.2112A>G p.Lys704Lys	addA	0	ATP-dependent helicase/nuclease subunit A	Not Applicable	Not included
8	Control	K173	I10	ST45	snp	identical control snp	NA	oatA_1	-220	O-acetyltransferase OatA	Not Applicable	Not included
8	Control	K173	I10	ST45	snp	synonymous change	synonymous_variant c.156A>G p.Ser52Ser	fabH	0	3-oxoacyl-[acyl-carrier-protein] synthase 3	Not Applicable	Not included
8	Control	K173	I10	ST45	snp		missense_variant c.512C>A p.Ala171Glu	oppB	0	Oligopeptide transport system permease protein OppB	Not Applicable	12383_I10_00527
8	Control	K173	I10	ST45	snp	identical control snp	synonymous_variant c.762G>A p.Thr254Thr	oppC	0	Oligopeptide transport system permease protein OppC	Not Applicable	Not included
8	Control	K173	I10	ST45	snp	identical control snp	missense_variant c.308T>C p.Ile103Thr	oppD_1	0	Oligopeptide transport ATP-binding protein OppD	Not Applicable	Not included
8	Control	K173	I10	ST45	snp		missense_variant c.952A>T p.Asn318Tyr	appA	0	Oligopeptide-binding protein AppA;hypothetical protein	Not Applicable	12383_I10_00532
8	Control	K173	I10	ST45	snp	identical control snp	stop_gained c.529C>T p.Gln177*	group_861	0	hypothetical protein	Not Applicable	Not included
8	Control	K173	I10	ST45	snp		missense_variant c.112G>T p.Val38Phe	pepF1_1	0	Oligoendopeptidase F plasmid	Not Applicable	12383_I10_00541
8	Control	K173	I10	ST45	snp	identical control snp	missense_variant c.94T>C p.Cys32Arg	acp_acp_2	0	Sodium/proton-dependent alanine carrier protein	Not Applicable	Not included
8	Control	K173	I10	ST45	snp	distance from gene	NA	ltaA	9	putative glycolipid permease LtaA	Not Applicable	Not included
8	Control	K173	I10	ST45	snp	identical control snp	NA	group_63	-64	hypothetical protein	Not Applicable	Not included
8	Control	K173	I10	ST45	snp	identical control snp	NA	group_1536	427	hypothetical protein	Not Applicable	Not included
8	Control	K173	I10	ST45	snp	identical control snp	stop_gained c.1560T>A p.Tyr520*	group_1832	0	hypothetical protein	Not Applicable	Not included
8	Control	K173	I10	ST45	snp		NA	yfmC_2_yfmC_1	-61	Fe(3+)-citrate-binding protein YfmC	Not Applicable	12383_I10_00577
8	Control	K173	I10	ST45	snp	identical control snp	NA	yfmC_2_yfmC_1	-50	Fe(3+)-citrate-binding protein YfmC	Not Applicable	Not included
8	Control	K173	I10	ST45	snp	synonymous change	synonymous_variant c.399G>C p.Ala133Ala	yfmC_2_yfmC_1	0	Fe(3+)-citrate-binding protein YfmC	Not Applicable	Not included
8	Control	K173	I10	ST45	snp	identical control snp	synonymous_variant c.273A>C p.Ala91Ala	menA	0	14-dihydroxy-2-naphthoate octaprenyltransferase	Not Applicable	Not included
8	Control	K173	I10	ST45	snp	identical control snp	missense_variant c.106A>G p.Thr36Ala	sspB	0	Staphopain B	Not Applicable	Not included
8	Control	K173	I10	ST45	snp	identical control snp	NA	sspA	-116	Glutamyl endopeptidase	Not Applicable	Not included
8	Control	K173	I10	ST45	snp	identical control snp	missense_variant c.1604A>C p.Lys535Thr	atl_1	0	Bifunctional autolysin;hypothetical protein	Not Applicable	Not included
8	Control	K173	I10	ST45	snp		missense_variant c.257C>A p.Thr86Lys	atl_1	0	Bifunctional autolysin;hypothetical protein	Not Applicable	12383_I10_00592
8	Control	K173	I10	ST45	snp	identical control snp	missense_variant c.423G>A p.Met141Ile	group_736	0	hypothetical protein	Not Applicable	Not included
8	Control	K173	I10	ST45	snp	identical control snp	synonymous_variant c.555T>C p.Asp185Asp	fmtA	0	Teichoic acid D-alanine hydrolase	Not Applicable	Not included
8	Control	K173	I10	ST45	complex	identical control snp	NA	folD	-90	Bifunctional protein FolD protein	Not Applicable	Not included
8	Control	K173	I10	ST45	snp	identical control snp	NA	purD_purD_1	54	Phosphoribosylamine--glycine ligase	Not Applicable	Not included
8	Control	K173	I10	ST45	snp	identical control snp	missense_variant c.806A>G p.Asp269Gly	ecfT_2_ecfT_1	0	Energy-coupling factor transporter transmembrane protein EcfT	Not Applicable	Not included
8	Control	K173	I10	ST45	snp	identical control snp	missense_variant c.325A>T p.Ile109Leu	group_366	0	hypothetical protein	Not Applicable	Not included
8	Control	K173	I10	ST45	snp	identical control snp	synonymous_variant c.870T>C p.Ile290Ile	rlmI	0	Ribosomal RNA large subunit methyltransferase I	Not Applicable	Not included
8	Control	K173	I10	ST45	snp	identical control snp	missense_variant c.115A>G p.Ile39Val	pdhC_2	0	Dihydrolipoyllysine-residue acetyltransferase component of pyruvate dehydrogenase complex	Not Applicable	Not included
8	Control	K173	I10	ST45	snp	identical control snp	missense_variant c.387A>G p.Ile129Met	group_440	0	hypothetical protein	Not Applicable	Not included
8	Control	K173	I10	ST45	snp		missense_variant c.373C>T p.His125Tyr	suhB_1_suhB	0	Inositol-1-monophosphatase	Not Applicable	12383_I10_00645
8	Control	K173	I10	ST45	snp		missense_variant c.626C>T p.Ser209Phe	group_1491	0	hypothetical protein	Not Applicable	12383_I10_00657
8	Control	K173	I10	ST45	snp	identical control snp	missense_variant c.325T>G p.Tyr109Asp	group_409	0	hypothetical protein	Not Applicable	Not included
8	Control	K173	I10	ST45	snp		NA	rpmF	-33	50S ribosomal protein L32	Not Applicable	12383_I10_00664
8	Control	K173	I10	ST45	snp	identical control snp	synonymous_variant c.1830G>A p.Pro610Pro	isdH_isdH_2_isdH_1_isdB	0	Iron-regulated surface determinant protein H;Iron-regulated surface determinant protein B;hypothetical protein	Not Applicable	Not included
8	Control	K173	I10	ST45	snp		missense_variant c.851A>T p.Lys284Ile	rnhC	0	Ribonuclease HIII	Not Applicable	12383_I10_00676
8	Control	K173	I10	ST45	snp		missense_variant c.62G>T p.Gly21Val	zapA	0	Cell division protein ZapA	Not Applicable	12383_I10_00677
8	Control	K173	I10	ST45	snp	identical control snp	synonymous_variant c.27A>C p.Ser9Ser	group_791	0	hypothetical protein	Not Applicable	Not included
8	Control	K173	I10	ST45	snp	distance from gene	NA	flr_flr_1	-224	FPRL1 inhibitory protein	Not Applicable	Not included
8	Control	K173	I10	ST45	snp	distance from gene	NA	flr_flr_1	-231	FPRL1 inhibitory protein	Not Applicable	Not included
8	Control	K173	I10	ST45	snp		missense_variant c.529C>G p.Pro177Ala	hly_hly_2_hly_1	0	Alpha-hemolysin	Not Applicable	12383_I10_00696
8	Control	K173	I10	ST45	snp	distance from gene	NA	hly_hly_2_hly_1	-326	Alpha-hemolysin	Not Applicable	Not included
8	Control	K173	I10	ST45	snp	identical control snp	missense_variant c.671G>A p.Cys224Tyr	group_767	0	Superantigen-like protein 13	Not Applicable	Not included
8	Control	K173	I10	ST45	snp		missense_variant c.488A>G p.His163Arg	group_1779	0	hypothetical protein	Not Applicable	12383_I10_00704
8	Control	K173	I10	ST45	snp		missense_variant c.810A>T p.Lys270Asn	group_1779	0	hypothetical protein	Not Applicable	12383_I10_00704
8	Control	K173	I10	ST45	snp	distance from gene	NA	group_157	-141	Antibacterial protein 3	Not Applicable	Not included
8	Control	K173	I10	ST45	snp	identical control snp	missense_variant c.389T>C p.Ile130Thr	rsmH	0	Ribosomal RNA small subunit methyltransferase H	Not Applicable	Not included
8	Control	K173	I10	ST45	snp	identical control snp	missense_variant c.551T>C p.Val184Ala	pbpB	0	Penicillin-binding protein 2B	Not Applicable	Not included
8	Control	K173	I10	ST45	snp	synonymous change	synonymous_variant c.1038T>C p.Ile346Ile	ftsA	0	Cell division protein FtsA	Not Applicable	Not included
8	Control	K173	I10	ST45	snp	identical control snp	missense_variant c.814A>G p.Thr272Ala	ileS	0	Isoleucine--tRNA ligase	Not Applicable	Not included
8	Control	K173	I10	ST45	snp	synonymous change	synonymous_variant c.141A>T p.Ser47Ser	carA_2	0	Carbamoyl-phosphate synthase small chain	Not Applicable	Not included
8	Control	K173	I10	ST45	snp		missense_variant c.675C>G p.Asn225Lys	carB	0	Carbamoyl-phosphate synthase large chain	Not Applicable	12383_I10_00738
8	Control	K173	I10	ST45	snp		missense_variant c.2225T>C p.Val742Ala	carB	0	Carbamoyl-phosphate synthase large chain	Not Applicable	12383_I10_00738
8	Control	K173	I10	ST45	snp	identical control snp	missense_variant c.539T>C p.Leu180Pro	pyrF	0	Orotidine 5-phosphate decarboxylase	Not Applicable	Not included
8	Control	K173	I10	ST45	snp	identical control snp	synonymous_variant c.567C>T p.His189His	pyrF	0	Orotidine 5-phosphate decarboxylase	Not Applicable	Not included
8	Control	K173	I10	ST45	snp	identical control snp	missense_variant c.610A>G p.Ile204Val	fmt	0	Methionyl-tRNA formyltransferase	Not Applicable	Not included
8	Control	K173	I10	ST45	snp	identical control snp	missense_variant c.916A>C p.Lys306Gln	prkC_prkC_2	0	Serine/threonine-protein kinase PrkC	Not Applicable	Not included
8	Control	K173	I10	ST45	snp		NA	rpmB	-99	50S ribosomal protein L28	Not Applicable	12383_I10_00760
8	Control	K173	I10	ST45	snp	identical control snp	NA	trmD	18	tRNA (guanine-N(1)-)-methyltransferase	Not Applicable	Not included
8	Control	K173	I10	ST45	snp		missense_variant c.91T>C p.Tyr31His	femA_1	0	Aminoacyltransferase FemA	Not Applicable	12383_I10_00784
8	Control	K173	I10	ST45	snp	synonymous change	synonymous_variant c.990A>T p.Gly330Gly	femA_1	0	Aminoacyltransferase FemA	Not Applicable	Not included
8	Control	K173	I10	ST45	snp	identical control snp	missense_variant c.733G>A p.Ala245Thr	group_443	0	hypothetical protein	Not Applicable	Not included
8	Control	K173	I10	ST45	snp	identical control snp	missense_variant c.34A>C p.Ile12Leu	trmFO	0	Methylenetetrahydrofolate--tRNA-(uracil-5-)-methyltransferase TrmFO	Not Applicable	Not included
8	Control	K173	I10	ST45	snp	identical control snp	missense_variant c.512A>C p.Asp171Ala	trmFO	0	Methylenetetrahydrofolate--tRNA-(uracil-5-)-methyltransferase TrmFO	Not Applicable	Not included
8	Control	K173	I10	ST45	snp	identical control snp	synonymous_variant c.255G>A p.Glu85Glu	rpsB	0	30S ribosomal protein S2	Not Applicable	Not included
8	Control	K173	I10	ST45	snp	identical control snp	missense_variant c.282G>T p.Lys94Asn	rplGA	0	putative ribosomal protein YlxQ	Not Applicable	Not included
8	Control	K173	I10	ST45	snp	identical control snp	synonymous_variant c.414C>T p.Val138Val	group_1969	0	hypothetical protein	Not Applicable	Not included
8	Control	K173	I10	ST45	snp		missense_variant c.446C>T p.Ala149Val	group_875	0	hypothetical protein	Not Applicable	12383_I10_00814
8	Control	K173	I10	ST45	snp	identical control snp	missense_variant c.1246G>A p.Ala416Thr	group_875	0	hypothetical protein	Not Applicable	Not included
8	Control	K173	I10	ST45	snp	identical control snp	missense_variant c.427A>C p.Thr143Pro	ymdB	0	23-cyclic-nucleotide 2-phosphodiesterase	Not Applicable	Not included
8	Control	K173	I10	ST45	snp		missense_variant c.497C>T p.Ala166Val	glpP	0	Glycerol uptake operon antiterminator regulatory protein	Not Applicable	12383_I10_00833
8	Control	K173	I10	ST45	snp	distance from gene	NA	bsaA_1	29	Glutathione peroxidase BsaA	Not Applicable	Not included
8	Control	K173	I10	ST45	snp	identical control snp	missense_variant c.998G>C p.Gly333Ala	hflX	0	GTPase HflX	Not Applicable	Not included
8	Control	K173	I10	ST45	snp	identical control snp	missense_variant c.1043G>C p.Gly348Ala	glnA	0	Glutamine synthetase	Not Applicable	Not included
8	Control	K173	I10	ST45	snp	identical control snp	NA	group_1422	-18	hypothetical protein	Not Applicable	Not included
8	Control	K173	I10	ST45	snp	identical control snp	stop_lost&splice_region_variant c.772T>C p.Ter258Glnext*?	group_786	0	hypothetical protein	Not Applicable	Not included
8	Control	K173	I10	ST45	snp	identical control snp	missense_variant c.239G>A p.Cys80Tyr	group_284	0	hypothetical protein	Not Applicable	Not included
8	Control	K173	I10	ST45	snp	identical control snp	synonymous_variant c.1110C>T p.Tyr370Tyr	group_1879	0	hypothetical protein	Not Applicable	Not included
8	Control	K173	I10	ST45	snp	identical control snp	missense_variant c.1435T>A p.Leu479Ile	group_256	0	hypothetical protein	Not Applicable	Not included
8	Control	K173	I10	ST45	snp	identical control snp	missense_variant c.1136T>C p.Leu379Pro	cls_1	0	Cardiolipin synthase	Not Applicable	Not included
8	Control	K173	I10	ST45	complex		missense_variant c.481_482delGCinsTT p.Ala161Leu	group_917	0	hypothetical protein	Not Applicable	12383_I10_00880
8	Control	K173	I10	ST45	snp		missense_variant c.853G>T p.Gly285Cys	lysP_2	0	Lysine-specific permease	Not Applicable	12383_I10_00893
8	Control	K173	I10	ST45	snp	identical control snp	missense_variant c.1154A>G p.Glu385Gly	katA	0	Catalase	Not Applicable	Not included
8	Control	K173	I10	ST45	snp		missense_variant c.656A>C p.Asp219Ala	group_1674	0	hypothetical protein	Not Applicable	12383_I10_00898
8	Control	K173	I10	ST45	snp	identical control snp	missense_variant c.8G>T p.Cys3Phe	group_1024	0	hypothetical protein	Not Applicable	Not included
8	Control	K173	I10	ST45	snp	distance from gene	NA	group_412	42	hypothetical protein	Not Applicable	Not included
8	Control	K173	I10	ST45	snp	synonymous change	synonymous_variant c.240C>T p.Asp80Asp	group_1046	0	putative protein	Not Applicable	Not included
8	Control	K173	I10	ST45	snp	identical control snp	NA	plsY	134	Glycerol-3-phosphate acyltransferase	Not Applicable	Not included
8	Control	K173	I10	ST45	snp	synonymous change	synonymous_variant c.567A>G p.Gly189Gly	group_2131	0	Putative transport protein	Not Applicable	Not included
8	Control	K173	I10	ST45	snp		missense_variant c.1499C>T p.Ala500Val	mprF	0	Phosphatidylglycerol lysyltransferase	Not Applicable	12383_I10_00918
8	Control	K173	I10	ST45	snp	identical control snp	NA	umuC	-26	Protein UmuC	Not Applicable	Not included
8	Control	K173	I10	ST45	snp		missense_variant c.563T>C p.Leu188Ser	group_1575	0	hypothetical protein	Not Applicable	12383_I10_00923
8	Control	K173	I10	ST45	snp		missense_variant c.863T>A p.Val288Glu	trpD2	0	Anthranilate phosphoribosyltransferase 2;hypothetical protein	Not Applicable	12383_I10_00927
8	Control	K173	I10	ST45	snp	identical control snp	synonymous_variant c.660C>T p.Arg220Arg	femA_2	0	Aminoacyltransferase FemA	Not Applicable	Not included
8	Control	K173	I10	ST45	snp	identical control snp	missense_variant c.100G>T p.Val34Phe	scmP_3	0	N-acetylcysteine deacetylase	Not Applicable	Not included
8	Control	K173	I10	ST45	snp	identical control snp	NA	group_1762	-59	hypothetical protein	Not Applicable	Not included
8	Control	K173	I10	ST45	snp	identical control snp	missense_variant c.853A>G p.Thr285Ala	group_1023	0	TelA-like protein	Not Applicable	Not included
8	Control	K173	I10	ST45	snp	identical control snp	NA	group_75	-53	hypothetical protein	Not Applicable	Not included
8	Control	K173	I10	ST45	snp		missense_variant c.488C>T p.Ala163Val	group_689	0	putative CtpA-like serine protease	Not Applicable	12383_I10_00979
8	Control	K173	I10	ST45	snp	identical control snp	missense_variant c.916A>T p.Ile306Leu	group_54	0	hypothetical protein	Not Applicable	Not included
8	Control	K173	I10	ST45	snp	identical control snp	missense_variant c.233C>T p.Ala78Val	group_2191	0	hypothetical protein	Not Applicable	Not included
8	Control	K173	I10	ST45	snp		NA	rnhA	-82	14.7 kDa ribonuclease H-like protein	Not Applicable	12383_I10_00991
8	Control	K173	I10	ST45	snp	identical control snp	missense_variant c.12939G>T p.Lys4313Asn	ebh_1_ebh_ebhA_ebhA_1_ebhA_2_ebh_2	0	hypothetical protein;Extracellular matrix-binding protein ebh;Extracellular matrix-binding protein EbhA	Not Applicable	Not included
8	Control	K173	I10	ST45	snp		missense_variant c.6935A>T p.Asn2312Ile	ebh_1_ebh_ebhA_ebhA_1_ebhA_2_ebh_2	0	hypothetical protein;Extracellular matrix-binding protein ebh;Extracellular matrix-binding protein EbhA	Not Applicable	12383_I10_00993
8	Control	K173	I10	ST45	snp	identical control snp	missense_variant c.6634C>G p.Pro2212Ala	ebh_1_ebh_ebhA_ebhA_1_ebhA_2_ebh_2	0	hypothetical protein;Extracellular matrix-binding protein ebh;Extracellular matrix-binding protein EbhA	Not Applicable	Not included
8	Control	K173	I10	ST45	snp		missense_variant c.5948T>C p.Val1983Ala	ebh_1_ebh_ebhA_ebhA_1_ebhA_2_ebh_2	0	hypothetical protein;Extracellular matrix-binding protein ebh;Extracellular matrix-binding protein EbhA	Not Applicable	12383_I10_00993
8	Control	K173	I10	ST45	snp		missense_variant c.5639C>T p.Ala1880Val	ebh_1_ebh_ebhA_ebhA_1_ebhA_2_ebh_2	0	hypothetical protein;Extracellular matrix-binding protein ebh;Extracellular matrix-binding protein EbhA	Not Applicable	12383_I10_00993
8	Control	K173	I10	ST45	snp		missense_variant c.4042G>A p.Ala1348Thr	ebh_1_ebh_ebhA_ebhA_1_ebhA_2_ebh_2	0	hypothetical protein;Extracellular matrix-binding protein ebh;Extracellular matrix-binding protein EbhA	Not Applicable	12383_I10_00993
8	Control	K173	I10	ST45	snp	identical control snp	missense_variant c.1349T>A p.Val450Glu	ebh_1_ebh_ebhA_ebhA_1_ebhA_2_ebh_2	0	hypothetical protein;Extracellular matrix-binding protein ebh;Extracellular matrix-binding protein EbhA	Not Applicable	Not included
8	Control	K173	I10	ST45	snp		missense_variant c.4940A>G p.His1647Arg	ebh_1_ebh_ebhA_ebhA_1_ebhA_2_ebh_2	0	hypothetical protein;Extracellular matrix-binding protein ebh;Extracellular matrix-binding protein EbhA	Not Applicable	12383_I10_00994
8	Control	K173	I10	ST45	complex		missense_variant c.3781_3782delTTinsAA p.Leu1261Lys	ebh_1_ebh_ebhA_ebhA_1_ebhA_2_ebh_2	0	hypothetical protein;Extracellular matrix-binding protein ebh;Extracellular matrix-binding protein EbhA	Not Applicable	12383_I10_00994
8	Control	K173	I10	ST45	snp	identical control snp	NA	ebh_1_ebh_ebhA_ebhA_1_ebhA_2_ebh_2	-198	hypothetical protein;Extracellular matrix-binding protein ebh;Extracellular matrix-binding protein EbhA	Not Applicable	Not included
8	Control	K173	I10	ST45	snp	distance from gene	NA	ebh_1_ebh_ebhA_ebhA_1_ebhA_2_ebh_2	-203	hypothetical protein;Extracellular matrix-binding protein ebh;Extracellular matrix-binding protein EbhA	Not Applicable	Not included
8	Control	K173	I10	ST45	snp	identical control snp	missense_variant c.765C>A p.Asp255Glu	norB_1_norB_3	0	Quinolone resistance protein NorB	Not Applicable	Not included
8	Control	K173	I10	ST45	snp	identical control snp	NA	steT	71	Serine/threonine exchanger SteT	Not Applicable	Not included
8	Control	K173	I10	ST45	snp	identical control snp	NA	der_2	-106	GTPase Der	Not Applicable	Not included
8	Control	K173	I10	ST45	snp	identical control snp	missense_variant c.160G>A p.Glu54Lys	group_1013	0	hypothetical protein	Not Applicable	Not included
8	Control	K173	I10	ST45	snp		missense_variant c.1444C>A p.Leu482Ile	ponA	0	Penicillin-binding protein 1A/1B	Not Applicable	12383_I10_01009
8	Control	K173	I10	ST45	snp	identical control snp	missense_variant c.1496A>G p.Glu499Gly	dinG	0	3-5 exonuclease DinG	Not Applicable	Not included
8	Control	K173	I10	ST45	snp		NA	ypjD	-88	putative protein YpjD	Not Applicable	12383_I10_01018
8	Control	K173	I10	ST45	snp	identical control snp	NA	ndk	87	Nucleoside diphosphate kinase	Not Applicable	Not included
8	Control	K173	I10	ST45	snp	identical control snp	missense_variant c.1264A>C p.Lys422Gln	recQ_2	0	ATP-dependent DNA helicase RecQ	Not Applicable	Not included
8	Control	K173	I10	ST45	snp	identical control snp	missense_variant c.107A>G p.Asp36Gly	group_668	0	hypothetical protein	Not Applicable	Not included
8	Control	K173	I10	ST45	snp	identical control snp	synonymous_variant c.1266C>T p.Arg422Arg	srrB	0	Sensor protein SrrB	Not Applicable	Not included
8	Control	K173	I10	ST45	snp	identical control snp	synonymous_variant c.639A>G p.Val213Val	srrB	0	Sensor protein SrrB	Not Applicable	Not included
8	Control	K173	I10	ST45	snp	identical control snp	missense_variant c.165T>A p.Asn55Lys	scpA	0	Segregation and condensation protein A	Not Applicable	Not included
8	Control	K173	I10	ST45	snp	identical control snp	missense_variant c.272A>T p.Asn91Ile	group_1888	0	putative oxidoreductase	Not Applicable	Not included
8	Control	K173	I10	ST45	snp	identical control snp	synonymous_variant c.696A>T p.Gly232Gly	proC	0	Pyrroline-5-carboxylate reductase	Not Applicable	Not included
8	Control	K173	I10	ST45	snp	identical control snp	synonymous_variant c.1224T>A p.Ala408Ala	gnd	0	6-phosphogluconate dehydrogenase decarboxylating	Not Applicable	Not included
8	Control	K173	I10	ST45	snp	identical control snp	missense_variant c.910A>G p.Ser304Gly	gnd	0	6-phosphogluconate dehydrogenase decarboxylating	Not Applicable	Not included
8	Control	K173	I10	ST45	snp	identical control snp	synonymous_variant c.30C>T p.Ile10Ile	group_676	0	hypothetical protein	Not Applicable	Not included
8	Control	K173	I10	ST45	snp	identical control snp	synonymous_variant c.273C>T p.Phe91Phe	bfmBAA	0	2-oxoisovalerate dehydrogenase subunit alpha	Not Applicable	Not included
8	Control	K173	I10	ST45	snp	identical control snp	synonymous_variant c.966A>G p.Pro322Pro	cfiB	0	2-oxoglutarate carboxylase small subunit	Not Applicable	Not included
8	Control	K173	I10	ST45	snp	identical control snp	NA	group_1505	-3	hypothetical protein	Not Applicable	Not included
8	Control	K173	I10	ST45	snp		NA	yibN	-46	putative protein YibN	Not Applicable	12383_I10_01088
8	Control	K173	I10	ST45	snp	identical control snp	missense_variant c.478G>A p.Val160Ile	cshB	0	DEAD-box ATP-dependent RNA helicase CshB	Not Applicable	Not included
8	Control	K173	I10	ST45	snp	identical control snp	missense_variant c.512T>G p.Ile171Arg	group_211	0	GTP cyclohydrolase 1 type 2	Not Applicable	Not included
8	Control	K173	I10	ST45	snp	distance from gene	NA	dnaG	68	DNA primase	Not Applicable	Not included
8	Control	K173	I10	ST45	snp	distance from gene	NA	dnaG	11	DNA primase	Not Applicable	Not included
8	Control	K173	I10	ST45	snp	identical control snp	missense_variant c.33A>T p.Lys11Asn	grpE	0	Protein GrpE	Not Applicable	Not included
8	Control	K173	I10	ST45	snp	identical control snp	synonymous_variant c.960C>G p.Gly320Gly	hemW	0	Heme chaperone HemW	Not Applicable	Not included
8	Control	K173	I10	ST45	snp	identical control snp	missense_variant c.1612G>T p.Val538Leu	lepA	0	Elongation factor 4	Not Applicable	Not included
8	Control	K173	I10	ST45	snp		missense_variant c.383C>T p.Ala128Val	lepA	0	Elongation factor 4	Not Applicable	12383_I10_01137
8	Control	K173	I10	ST45	snp	identical control snp	synonymous_variant c.252A>C p.Gly84Gly	rsfS	0	Ribosomal silencing factor RsfS	Not Applicable	Not included
8	Control	K173	I10	ST45	snp	identical control snp	missense_variant c.700G>T p.Asp234Tyr	aroE	0	Shikimate dehydrogenase (NADP(+))	Not Applicable	Not included
8	Control	K173	I10	ST45	snp	identical control snp	NA	group_926	-129	hypothetical protein	Not Applicable	Not included
8	Control	K173	I10	ST45	snp	identical control snp	synonymous_variant c.192T>C p.Asn64Asn	entA_entA_2_entD	0	Enterotoxin type A;Enterotoxin type D	Not Applicable	Not included
8	Control	K173	I10	ST45	snp	distance from gene	NA	entA_entA_2_entD	-171	Enterotoxin type A;Enterotoxin type D	Not Applicable	Not included
8	Control	K173	I10	ST45	snp	identical control snp	missense_variant c.1061T>G p.Ile354Arg	group_452	0	hypothetical protein	Not Applicable	Not included
8	Control	K173	I10	ST45	snp	identical control snp	synonymous_variant c.585G>A p.Thr195Thr	trmR	0	tRNA 5-hydroxyuridine methyltransferase	Not Applicable	Not included
8	Control	K173	I10	ST45	snp	identical control snp	missense_variant c.2277A>T p.Lys759Asn	recD2	0	ATP-dependent RecD-like DNA helicase	Not Applicable	Not included
8	Control	K173	I10	ST45	snp	identical control snp	NA	mnmA	336	tRNA-specific 2-thiouridylase MnmA	Not Applicable	Not included
8	Control	K173	I10	ST45	snp	identical control snp	missense_variant c.1121A>T p.Tyr374Phe	iscS_1	0	Cysteine desulfurase IscS	Not Applicable	Not included
8	Control	K173	I10	ST45	snp		missense_variant c.1265T>C p.Ile422Thr	aspS	0	Aspartate--tRNA ligase	Not Applicable	12383_I10_01180
8	Control	K173	I10	ST45	snp		missense_variant c.1853T>G p.Val618Gly	relA	0	GTP pyrophosphokinase	Not Applicable	12383_I10_01184
8	Control	K173	I10	ST45	snp	identical control snp	synonymous_variant c.1242G>A p.Leu414Leu	relA	0	GTP pyrophosphokinase	Not Applicable	Not included
8	Control	K173	I10	ST45	snp		missense_variant c.1960A>G p.Met654Val	group_1169	0	hypothetical protein	Not Applicable	12383_I10_01186
8	Control	K173	I10	ST45	snp	identical control snp	missense_variant c.314C>G p.Ala105Gly	queA	0	S-adenosylmethionine:tRNA ribosyltransferase-isomerase	Not Applicable	Not included
8	Control	K173	I10	ST45	snp	identical control snp	missense_variant c.452C>G p.Thr151Ser	valS	0	Valine--tRNA ligase	Not Applicable	Not included
8	Control	K173	I10	ST45	snp	identical control snp	missense_variant c.281C>A p.Ala94Glu	tag	0	DNA-3-methyladenine glycosylase 1	Not Applicable	Not included
8	Control	K173	I10	ST45	snp		missense_variant c.700T>C p.Ser234Pro	hemA	0	Glutamyl-tRNA reductase	Not Applicable	12383_I10_01214
8	Control	K173	I10	ST45	snp		missense_variant c.92C>T p.Pro31Leu	thrS	0	Threonine--tRNA ligase	Not Applicable	12383_I10_01224
8	Control	K173	I10	ST45	snp	identical control snp	synonymous_variant c.1242C>T p.Arg414Arg	dnaB	0	Replication initiation and membrane attachment protein	Not Applicable	Not included
8	Control	K173	I10	ST45	snp	synonymous change	synonymous_variant c.2811C>T p.Gly937Gly	dnaE	0	DNA polymerase III subunit alpha	Not Applicable	Not included
8	Control	K173	I10	ST45	snp	synonymous change	synonymous_variant c.2013C>T p.Gly671Gly	dnaE	0	DNA polymerase III subunit alpha	Not Applicable	Not included
8	Control	K173	I10	ST45	snp	identical control snp	missense_variant c.638C>T p.Ala213Val	group_1365	0	hypothetical protein	Not Applicable	Not included
8	Control	K173	I10	ST45	snp		missense_variant c.406C>T p.Pro136Ser	group_616	0	Putative universal stress protein	Not Applicable	12383_I10_01251
8	Control	K173	I10	ST45	snp	identical control snp	synonymous_variant c.918A>G p.Gln306Gln	group_335	0	hypothetical protein	Not Applicable	Not included
8	Control	K173	I10	ST45	snp		NA	iscS_2_iscS_1	-72	Cysteine desulfurase IscS	Not Applicable	12383_I10_01257
8	Control	K173	I10	ST45	snp	identical control snp	synonymous_variant c.384A>G p.Lys128Lys	mrcA	0	Penicillin-binding protein 1A	Not Applicable	Not included
8	Control	K173	I10	ST45	snp	identical control snp	NA	fhs	145	Formate--tetrahydrofolate ligase	Not Applicable	Not included
8	Control	K173	I10	ST45	snp	identical control snp	missense_variant c.1380C>A p.Asn460Lys	fhs	0	Formate--tetrahydrofolate ligase	Not Applicable	Not included
8	Control	K173	I10	ST45	complex	identical control snp	NA	acsA_1	-37	Acetyl-coenzyme A synthetase	Not Applicable	Not included
8	Control	K173	I10	ST45	snp	identical control snp	synonymous_variant c.813T>C p.Phe271Phe	ccpA	0	Catabolite control protein A	Not Applicable	Not included
8	Control	K173	I10	ST45	snp		missense_variant c.55A>C p.Ile19Leu	aroA_2	0	Protein AroA(G)	Not Applicable	12383_I10_01277
8	Control	K173	I10	ST45	snp	identical control snp	NA	aroA_2	-196	Protein AroA(G)	Not Applicable	Not included
8	Control	K173	I10	ST45	snp	identical control snp	synonymous_variant c.810T>G p.Val270Val	group_1721	0	hypothetical protein	Not Applicable	Not included
8	Control	K173	I10	ST45	snp		missense_variant c.597A>C p.Lys199Asn	rsuA	0	Ribosomal small subunit pseudouridine synthase A	Not Applicable	12383_I10_01293
8	Control	K173	I10	ST45	snp	identical control snp	synonymous_variant c.1173C>T p.Ile391Ile	group_635	0	hypothetical protein	Not Applicable	Not included
8	Control	K173	I10	ST45	snp	distance from gene	NA	group_635	52	hypothetical protein	Not Applicable	Not included
8	Control	K173	I10	ST45	snp		missense_variant c.1808A>T p.Gln603Leu	group_635	0	hypothetical protein	Not Applicable	12383_I10_01297
8	Control	K173	I10	ST45	snp	identical control snp	missense_variant c.1280C>A p.Pro427His	group_635	0	hypothetical protein	Not Applicable	Not included
8	Control	K173	I10	ST45	snp	identical control snp	synonymous_variant c.846G>A p.Val282Val	group_496	0	hypothetical protein	Not Applicable	Not included
8	Control	K173	I10	ST45	snp	synonymous change	synonymous_variant c.282A>G p.Leu94Leu	group_2242	0	hypothetical protein	Not Applicable	Not included
8	Control	K173	I10	ST45	snp		missense_variant c.497G>C p.Ser166Thr	group_1895	0	hypothetical protein	Not Applicable	12383_I10_01335
8	Control	K173	I10	ST45	snp	synonymous change	synonymous_variant c.75T>C p.Ala25Ala	group_1862	0	Enterotoxin type G	Not Applicable	Not included
8	Control	K173	I10	ST45	snp	identical control snp	missense_variant c.208G>A p.Glu70Lys	entC1_1_entC3	0	Enterotoxin type C-1;Enterotoxin type C-3	Not Applicable	Not included
8	Control	K173	I10	ST45	snp	synonymous change	synonymous_variant c.51T>C p.Asn17Asn	entA_4	0	Enterotoxin type A;hypothetical protein	Not Applicable	Not included
8	Control	K173	I10	ST45	snp	distance from gene	intergenic_region n.8273A>T	entD_entE	-666	Enterotoxin type D;Enterotoxin type E	Not Applicable	Not included
8	Control	K173	I10	ST45	snp	identical control snp	missense_variant c.388T>G p.Leu130Val	group_594	0	hypothetical protein	Not Applicable	Not included
8	Control	K173	I10	ST45	snp	identical control snp	missense_variant c.34A>G p.Lys12Glu	fumC	0	Fumarate hydratase class II	Not Applicable	Not included
8	Control	K173	I10	ST45	snp	distance from gene	NA	group_1441	79	hypothetical protein	Not Applicable	Not included
8	Control	K173	I10	ST45	snp	identical control snp	NA	mltF	-12	Membrane-bound lytic murein transglycosylase F	Not Applicable	Not included
8	Control	K173	I10	ST45	snp	identical control snp	missense_variant c.817A>T p.Ile273Phe	group_98	0	hypothetical protein	Not Applicable	Not included
8	Control	K173	I10	ST45	snp		missense_variant c.401C>T p.Thr134Ile	ghrB_2_ghrB_3	0	Glyoxylate/hydroxypyruvate reductase B	Not Applicable	12383_I10_01420
8	Control	K173	I10	ST45	snp	synonymous change	synonymous_variant c.303G>A p.Thr101Thr	group_1781	0	hypothetical protein	Not Applicable	Not included
8	Control	K173	I10	ST45	snp		missense_variant c.1091A>G p.Glu364Gly	group_1000	0	hypothetical protein	Not Applicable	12383_I10_01441
8	Control	K173	I10	ST45	snp		missense_variant c.1417G>A p.Gly473Ser	sdcS_sdcS_2	0	Sodium-dependent dicarboxylate transporter SdcS	Not Applicable	12383_I10_01475
8	Control	K173	I10	ST45	snp		missense_variant c.412C>T p.His138Tyr	group_1487	0	putative protein	Not Applicable	12383_I10_01480
8	Control	K173	I10	ST45	snp	identical control snp	NA	group_2059	-42	hypothetical protein	Not Applicable	Not included
8	Control	K173	I10	ST45	snp		missense_variant c.584A>G p.Asp195Gly	bcrA_3	0	Bacitracin transport ATP-binding protein BcrA	Not Applicable	12383_I10_01495
8	Control	K173	I10	ST45	snp	identical control snp	NA	scn_3	529	Staphylococcal complement inhibitor	Not Applicable	Not included
8	Control	K173	I10	ST45	snp	identical control snp	synonymous_variant c.552A>G p.Ala184Ala	group_423	0	hypothetical protein	Not Applicable	Not included
8	Control	K173	I10	ST45	snp	identical control snp	missense_variant c.82A>C p.Lys28Gln	group_423	0	hypothetical protein	Not Applicable	Not included
8	Control	K173	I10	ST45	snp	distance from gene	NA	group_2203	45	hypothetical protein	Not Applicable	Not included
8	Control	K173	I10	ST45	snp	synonymous change	synonymous_variant c.321A>T p.Gly107Gly	group_1271	0	hypothetical protein	Not Applicable	Not included
8	Control	K173	I10	ST45	snp	synonymous change	synonymous_variant c.312G>A p.Lys104Lys	group_1271	0	hypothetical protein	Not Applicable	Not included
8	Control	K173	I10	ST45	snp		missense_variant c.304A>G p.Lys102Glu	group_1271	0	hypothetical protein	Not Applicable	12383_I10_01533
8	Control	K173	I10	ST45	complex	synonymous change	synonymous_variant c.294_297delTGATinsCGAC p.100	group_1271	0	hypothetical protein	Not Applicable	Not included
8	Control	K173	I10	ST45	complex		missense_variant c.250_255delGGAAAGinsAAGAAA p.Gly84Lys	group_1271	0	hypothetical protein	Not Applicable	12383_I10_01533
8	Control	K173	I10	ST45	snp		missense_variant c.243C>A p.Phe81Leu	group_1271	0	hypothetical protein	Not Applicable	12383_I10_01533
8	Control	K173	I10	ST45	snp	synonymous change	synonymous_variant c.234A>C p.Ser78Ser	group_1271	0	hypothetical protein	Not Applicable	Not included
8	Control	K173	I10	ST45	snp	synonymous change	synonymous_variant c.225C>T p.Ile75Ile	group_1271	0	hypothetical protein	Not Applicable	Not included
8	Control	K173	I10	ST45	complex		missense_variant c.210_213delTGATinsCAAC p.Asp71Asn	group_1271	0	hypothetical protein	Not Applicable	12383_I10_01533
8	Control	K173	I10	ST45	snp	synonymous change	synonymous_variant c.192A>G p.Lys64Lys	group_1271	0	hypothetical protein	Not Applicable	Not included
8	Control	K173	I10	ST45	snp	synonymous change	synonymous_variant c.186G>A p.Glu62Glu	group_1271	0	hypothetical protein	Not Applicable	Not included
8	Control	K173	I10	ST45	snp	synonymous change	synonymous_variant c.171A>G p.Lys57Lys	group_1271	0	hypothetical protein	Not Applicable	Not included
8	Control	K173	I10	ST45	complex	synonymous change	synonymous_variant c.147_150delGACAinsAACT p.51	group_1271	0	hypothetical protein	Not Applicable	Not included
8	Control	K173	I10	ST45	complex		missense_variant c.136_141delGTACATinsACGCAC p.Val46Thr	group_1271	0	hypothetical protein	Not Applicable	12383_I10_01533
8	Control	K173	I10	ST45	snp	synonymous change	synonymous_variant c.192T>C p.Phe64Phe	group_880	0	hypothetical protein	Not Applicable	Not included
8	Control	K173	I10	ST45	snp		missense_variant c.170G>A p.Ser57Asn	group_880	0	hypothetical protein	Not Applicable	12383_I10_01549
8	Control	K173	I10	ST45	complex		missense_variant c.62_65delCGGCinsGCGG p.ThrAla21SerGly	group_880	0	hypothetical protein	Not Applicable	12383_I10_01549
8	Control	K173	I10	ST45	snp		missense_variant c.33A>C p.Glu11Asp	group_880	0	hypothetical protein	Not Applicable	12383_I10_01549
8	Control	K173	I10	ST45	snp	synonymous change	synonymous_variant c.27G>T p.Thr9Thr	group_880	0	hypothetical protein	Not Applicable	Not included
8	Control	K173	I10	ST45	snp		NA	group_880	-1	hypothetical protein	Not Applicable	12383_I10_01549
8	Control	K173	I10	ST45	complex		NA	group_880	-15	hypothetical protein	Not Applicable	12383_I10_01549
8	Control	K173	I10	ST45	complex		NA	group_880	-41	hypothetical protein	Not Applicable	12383_I10_01549
8	Control	K173	I10	ST45	snp	identical control snp	stop_lost&splice_region_variant c.862T>C p.Ter288Argext*?	group_775	0	putative leukocidin-like protein 2	Not Applicable	Not included
8	Control	K173	I10	ST45	snp		missense_variant c.812C>G p.Ala271Gly	groL	0	60 kDa chaperonin	Not Applicable	12383_I10_01569
8	Control	K173	I10	ST45	snp	synonymous change	synonymous_variant c.183G>C p.Gly61Gly	groS	0	10 kDa chaperonin	Not Applicable	Not included
8	Control	K173	I10	ST45	snp	distance from gene	NA	scrK	170	Fructokinase	Not Applicable	Not included
8	Control	K173	I10	ST45	snp	identical control snp	missense_variant c.1079C>T p.Thr360Ile	yheS	0	putative ABC transporter ATP-binding protein YheS	Not Applicable	Not included
8	Control	K173	I10	ST45	snp	identical control snp	missense_variant c.577A>C p.Thr193Pro	tsaB	0	tRNA threonylcarbamoyladenosine biosynthesis protein TsaB	Not Applicable	Not included
8	Control	K173	I10	ST45	snp	identical control snp	missense_variant c.731T>C p.Val244Ala	ilvA	0	L-threonine dehydratase biosynthetic IlvA	Not Applicable	Not included
8	Control	K173	I10	ST45	snp	synonymous change	synonymous_variant c.612A>G p.Leu204Leu	sigB	0	RNA polymerase sigma-B factor	Not Applicable	Not included
8	Control	K173	I10	ST45	snp		missense_variant c.422C>T p.Thr141Ile	rsbW	0	Serine-protein kinase RsbW	Not Applicable	12383_I10_01608
8	Control	K173	I10	ST45	snp	identical control snp	missense_variant c.631G>T p.Ala211Ser	kdpE	0	KDP operon transcriptional regulatory protein KdpE	Not Applicable	Not included
8	Control	K173	I10	ST45	snp		missense_variant c.26C>T p.Ser9Leu	sceD	0	putative transglycosylase SceD	Not Applicable	12383_I10_01637
8	Control	K173	I10	ST45	snp	identical control snp	missense_variant c.1015T>G p.Ser339Ala	murA1	0	UDP-N-acetylglucosamine 1-carboxyvinyltransferase 1	Not Applicable	Not included
8	Control	K173	I10	ST45	snp	synonymous change	synonymous_variant c.141T>C p.Ala47Ala	murA1	0	UDP-N-acetylglucosamine 1-carboxyvinyltransferase 1	Not Applicable	Not included
8	Control	K173	I10	ST45	snp	synonymous change	synonymous_variant c.42C>T p.Ala14Ala	mnaA_1	0	UDP-N-acetylglucosamine 2-epimerase	Not Applicable	Not included
8	Control	K173	I10	ST45	snp	identical control snp	synonymous_variant c.102C>T p.Asp34Asp	upp	0	Uracil phosphoribosyltransferase	Not Applicable	Not included
8	Control	K173	I10	ST45	snp	identical control snp	synonymous_variant c.396T>C p.Asp132Asp	rho	0	Transcription termination factor Rho	Not Applicable	Not included
8	Control	K173	I10	ST45	snp		missense_variant c.71A>G p.Lys24Arg	rho	0	Transcription termination factor Rho	Not Applicable	12383_I10_01662
8	Control	K173	I10	ST45	snp	identical control snp	NA	murA2	-233	UDP-N-acetylglucosamine 1-carboxyvinyltransferase 2	Not Applicable	Not included
8	Control	K173	I10	ST45	snp	identical control snp	missense_variant c.614G>A p.Arg205Gln	pyrG	0	CTP synthase	Not Applicable	Not included
8	Control	K173	I10	ST45	snp		missense_variant c.350A>G p.Asp117Gly	rpoE	0	putative DNA-directed RNA polymerase subunit delta	Not Applicable	12383_I10_01669
8	Control	K173	I10	ST45	snp		missense_variant c.47A>C p.Asp16Ala	group_188	0	hypothetical protein	Not Applicable	12383_I10_01670
8	Control	K173	I10	ST45	snp	identical control snp	missense_variant c.493G>T p.Ala165Ser	deoD1	0	Purine nucleoside phosphorylase DeoD-type 1	Not Applicable	Not included
8	Control	K173	I10	ST45	snp	identical control snp	NA	group_1308	-125	hypothetical protein	Not Applicable	Not included
8	Control	K173	I10	ST45	snp	distance from gene	NA	mtlA	-185	PTS system mannitol-specific EIICB component	Not Applicable	Not included
8	Control	K173	I10	ST45	snp	identical control snp	missense_variant c.1162A>G p.Thr388Ala	mtlA	0	PTS system mannitol-specific EIICB component	Not Applicable	Not included
8	Control	K173	I10	ST45	snp	identical control snp	missense_variant c.86T>C p.Val29Ala	mtlF	0	Mannitol-specific phosphotransferase enzyme IIA component	Not Applicable	Not included
8	Control	K173	I10	ST45	snp	identical control snp	missense_variant c.4555G>A p.Ala1519Thr	group_605	0	hypothetical protein	Not Applicable	Not included
8	Control	K173	I10	ST45	snp		missense_variant c.2074G>A p.Asp692Asn	group_605	0	hypothetical protein	Not Applicable	12383_I10_01696
8	Control	K173	I10	ST45	snp	identical control snp	missense_variant c.1501C>T p.Pro501Ser	group_605	0	hypothetical protein	Not Applicable	Not included
8	Control	K173	I10	ST45	snp	identical control snp	missense_variant c.428A>C p.Glu143Ala	group_605	0	hypothetical protein	Not Applicable	Not included
8	Control	K173	I10	ST45	snp	identical control snp	synonymous_variant c.513C>T p.Ile171Ile	arg_arg_1_arg_2	0	Arginase	Not Applicable	Not included
8	Control	K173	I10	ST45	snp	synonymous change	synonymous_variant c.129C>T p.Asp43Asp	arg_arg_1_arg_2	0	Arginase	Not Applicable	Not included
8	Control	K173	I10	ST45	snp	distance from gene	intergenic_region n.106633G>A	arg_arg_1_arg_2	-726	Arginase	Not Applicable	Not included
8	Control	K173	I10	ST45	snp	identical control snp	NA	farB_1_mdtD_1	-13	Fatty acid resistance protein FarB;Putative multidrug resistance protein MdtD	Not Applicable	Not included
8	Control	K173	I10	ST45	snp	identical control snp	missense_variant c.134G>A p.Ser45Asn	group_1906	0	hypothetical protein	Not Applicable	Not included
8	Control	K173	I10	ST45	snp		missense_variant c.197G>T p.Gly66Val	group_512	0	hypothetical protein	Not Applicable	12383_I10_01721
8	Control	K173	I10	ST45	snp	identical control snp	NA	group_101	108	Zinc-type alcohol dehydrogenase-like protein	Not Applicable	Not included
8	Control	K173	I10	ST45	snp	identical control snp	NA	group_101	16	Zinc-type alcohol dehydrogenase-like protein	Not Applicable	Not included
8	Control	K173	I10	ST45	snp	identical control snp	missense_variant c.259G>A p.Ala87Thr	lacC_2	0	Tagatose-6-phosphate kinase	Not Applicable	Not included
8	Control	K173	I10	ST45	snp	identical control snp	missense_variant c.428G>A p.Gly143Asp	group_1803	0	putative oxidoreductase/MSMEI_2347	Not Applicable	Not included
8	Control	K173	I10	ST45	snp	identical control snp	NA	hylB	-190	Hyaluronate lyase	Not Applicable	Not included
8	Control	K173	I10	ST45	snp		NA	group_62	-23	hypothetical protein	Not Applicable	12383_I10_01747
8	Control	K173	I10	ST45	snp	identical control snp	missense_variant c.176C>A p.Thr59Asn	rpsI	0	30S ribosomal protein S9	Not Applicable	Not included
8	Control	K173	I10	ST45	snp		missense_variant c.457A>G p.Lys153Glu	ecfA2	0	Energy-coupling factor transporter ATP-binding protein EcfA2	Not Applicable	12383_I10_01759
8	Control	K173	I10	ST45	snp	synonymous change	synonymous_variant c.69T>C p.Val23Val	rplO	0	50S ribosomal protein L15	Not Applicable	Not included
8	Control	K173	I10	ST45	snp		missense_variant c.980C>G p.Ala327Gly	topB_2	0	DNA topoisomerase 3	Not Applicable	12383_I10_01792
8	Control	K173	I10	ST45	snp		missense_variant c.1172T>A p.Val391Glu	femX	0	Lipid II:glycine glycyltransferase	Not Applicable	12383_I10_01799
8	Control	K173	I10	ST45	snp	identical control snp	missense_variant c.785T>C p.Ile262Thr	femX	0	Lipid II:glycine glycyltransferase	Not Applicable	Not included
8	Control	K173	I10	ST45	snp	identical control snp	NA	sarV	-146	HTH-type transcriptional regulator SarV	Not Applicable	Not included
8	Control	K173	I10	ST45	snp	identical control snp	NA	modA	-140	Molybdate-binding protein ModA	Not Applicable	Not included
8	Control	K173	I10	ST45	snp	identical control snp	synonymous_variant c.568C>A p.Arg190Arg	fdhD	0	Sulfur carrier protein FdhD	Not Applicable	Not included
8	Control	K173	I10	ST45	snp	synonymous change	synonymous_variant c.333G>C p.Pro111Pro	group_2159	0	hypothetical protein	Not Applicable	Not included
8	Control	K173	I10	ST45	snp	identical control snp	NA	rihB	53	Pyrimidine-specific ribonucleoside hydrolase RihB;hypothetical protein	Not Applicable	Not included
8	Control	K173	I10	ST45	snp	identical control snp	NA	group_2035	-101	Urea transporter	Not Applicable	Not included
8	Control	K173	I10	ST45	snp		missense_variant c.793G>A p.Ala265Thr	ureC	0	Urease subunit alpha	Not Applicable	12383_I10_01826
8	Control	K173	I10	ST45	snp	identical control snp	missense_variant c.703T>C p.Tyr235His	rhaS_2	0	HTH-type transcriptional activator RhaS	Not Applicable	Not included
8	Control	K173	I10	ST45	snp	synonymous change	synonymous_variant c.246C>T p.Gly82Gly	ssaA2	0	Staphylococcal secretory antigen ssaA2	Not Applicable	Not included
8	Control	K173	I10	ST45	snp	identical control snp	NA	group_176	-105	hypothetical protein	Not Applicable	Not included
8	Control	K173	I10	ST45	snp	identical control snp	missense_variant c.182A>C p.Gln61Pro	group_176	0	hypothetical protein	Not Applicable	Not included
8	Control	K173	I10	ST45	snp	distance from gene	NA	group_154	27	hypothetical protein	Not Applicable	Not included
8	Control	K173	I10	ST45	snp	identical control snp	NA	yghA	-39	putative oxidoreductase YghA	Not Applicable	Not included
8	Control	K173	I10	ST45	snp	identical control snp	missense_variant c.766G>A p.Ala256Thr	lyrA	0	Lysostaphin resistance protein A	Not Applicable	Not included
8	Control	K173	I10	ST45	snp	identical control snp	NA	yiiM	-80	Protein YiiM	Not Applicable	Not included
8	Control	K173	I10	ST45	snp		missense_variant c.47C>G p.Thr16Arg	lnrL_2	0	Linearmycin resistance ATP-binding protein LnrL	Not Applicable	12383_I10_01876
8	Control	K173	I10	ST45	snp	distance from gene	NA	gltS	-158	Sodium/glutamate symporter	Not Applicable	Not included
8	Control	K173	I10	ST45	snp	identical control snp	missense_variant c.1745G>T p.Gly582Val	mdtD_mdtD_2	0	Putative multidrug resistance protein MdtD;hypothetical protein	Not Applicable	Not included
8	Control	K173	I10	ST45	snp	identical control snp	missense_variant c.350A>T p.Tyr117Phe	mdtD_mdtD_2	0	Putative multidrug resistance protein MdtD;hypothetical protein	Not Applicable	Not included
8	Control	K173	I10	ST45	snp	identical control snp	missense_variant c.1225G>A p.Ala409Thr	lctP_2_lctP_1	0	L-lactate permease	Not Applicable	Not included
8	Control	K173	I10	ST45	snp	identical control snp	missense_variant c.176G>A p.Gly59Asp	group_2058	0	hypothetical protein	Not Applicable	Not included
8	Control	K173	I10	ST45	snp	identical control snp	NA	gpmA_2	-41	23-bisphosphoglycerate-dependent phosphoglycerate mutase	Not Applicable	Not included
8	Control	K173	I10	ST45	snp	distance from gene	NA	hlgA_lukEv_1_lukEv_2	164	Gamma-hemolysin component A;Leucotoxin LukEv	Not Applicable	Not included
8	Control	K173	I10	ST45	snp		missense_variant c.79A>C p.Lys27Gln	bioK	0	L-Lysine--8-amino-7-oxononanoate transaminase	Not Applicable	12383_I10_01961
8	Control	K173	I10	ST45	snp	identical control snp	missense_variant c.34A>G p.Ile12Val	group_9	0	putative ABC transporter ATP-binding protein;hypothetical protein	Not Applicable	Not included
8	Control	K173	I10	ST45	snp	identical control snp	NA	group_477	175	hypothetical protein	Not Applicable	Not included
8	Control	K173	I10	ST45	snp	identical control snp	synonymous_variant c.1074A>C p.Val358Val	garK_1_glxK	0	Glycerate 2-kinase;Glycerate 3-kinase	Not Applicable	Not included
8	Control	K173	I10	ST45	snp	identical control snp	synonymous_variant c.1416A>G p.Thr472Thr	flp	0	Protein flp	Not Applicable	Not included
8	Control	K173	I10	ST45	snp	identical control snp	NA	group_1180	305	hypothetical protein	Not Applicable	Not included
8	Control	K173	I10	ST45	snp	identical control snp	missense_variant c.251G>A p.Arg84Gln	group_2030	0	hypothetical protein	Not Applicable	Not included
8	Control	K173	I10	ST45	snp		missense_variant c.364C>A p.Gln122Lys	cntD	0	Metal-staphylopine import system ATP-binding protein CntD	Not Applicable	12383_I10_01995
8	Control	K173	I10	ST45	snp	synonymous change	synonymous_variant c.165G>A p.Ser55Ser	cntA	0	Metal-staphylopine-binding protein CntA	Not Applicable	Not included
8	Control	K173	I10	ST45	snp		missense_variant c.188C>A p.Ser63Tyr	group_1009	0	hypothetical protein	Not Applicable	12383_I10_02009
8	Control	K173	I10	ST45	snp		missense_variant c.202C>A p.Gln68Lys	group_586	0	hypothetical protein	Not Applicable	12383_I10_02011
8	Control	K173	I10	ST45	snp	distance from gene	NA	group_586	50	hypothetical protein	Not Applicable	Not included
8	Control	K173	I10	ST45	snp	distance from gene	NA	group_1110	18	hypothetical protein	Not Applicable	Not included
8	Control	K173	I10	ST45	snp	identical control snp	missense_variant c.232T>G p.Tyr78Asp	group_1110	0	hypothetical protein	Not Applicable	Not included
8	Control	K173	I10	ST45	snp	identical control snp	missense_variant c.794A>T p.Asp265Val	pgcA	0	Phosphoglucomutase	Not Applicable	Not included
8	Control	K173	I10	ST45	snp	identical control snp	NA	group_920	-77	hypothetical protein	Not Applicable	Not included
8	Control	K173	I10	ST45	snp		missense_variant c.187G>A p.Ala63Thr	gtaB	0	UTP--glucose-1-phosphate uridylyltransferase	Not Applicable	12383_I10_02027
8	Control	K173	I10	ST45	snp	identical control snp	missense_variant c.2624G>A p.Gly875Asp	fnbB_fnbA	0	Fibronectin-binding protein B;Fibronectin-binding protein A;hypothetical protein	Not Applicable	Not included
8	Control	K173	I10	ST45	snp	identical control snp	NA	gntT	71	High-affinity gluconate transporter	Not Applicable	Not included
8	Control	K173	I10	ST45	snp	identical control snp	missense_variant c.400C>A p.Pro134Thr	xylB	0	Xylulose kinase	Not Applicable	Not included
8	Control	K173	I10	ST45	snp		missense_variant c.104C>T p.Thr35Met	group_749	0	hypothetical protein	Not Applicable	12383_I10_02031
8	Control	K173	I10	ST45	snp	identical control snp	NA	group_1043	67	hypothetical protein	Not Applicable	Not included
8	Control	K173	I10	ST45	snp	identical control snp	missense_variant c.260C>A p.Pro87Gln	group_1043	0	hypothetical protein	Not Applicable	Not included
8	Control	K173	I10	ST45	snp	distance from gene	NA	sauU	-101	putative sulfoacetate transporter SauU	Not Applicable	Not included
8	Control	K173	I10	ST45	snp	synonymous change	synonymous_variant c.870A>C p.Thr290Thr	mhqA_3_mhqA_2	0	Putative ring-cleaving dioxygenase MhqA	Not Applicable	Not included
8	Control	K173	I10	ST45	snp	identical control snp	missense_variant c.29A>C p.Lys10Thr	srtA	0	Sortase A	Not Applicable	Not included
8	Control	K173	I10	ST45	snp	distance from gene	NA	group_1468	-219	hypothetical protein	Not Applicable	Not included
8	Control	K173	I10	ST45	snp		missense_variant c.127G>A p.Val43Met	group_495	0	hypothetical protein	Not Applicable	12383_I10_02059
8	Control	K173	I10	ST45	snp		missense_variant c.608G>A p.Gly203Asp	yicL	0	putative inner membrane transporter YicL	Not Applicable	12383_I10_02060
8	Control	K173	I10	ST45	snp		missense_variant c.2012A>G p.His671Arg	glcB	0	PTS system glucoside-specific EIICBA component	Not Applicable	12383_I10_02064
8	Control	K173	I10	ST45	snp	identical control snp	synonymous_variant c.753C>T p.Arg251Arg	cynR	0	HTH-type transcriptional regulator CynR	Not Applicable	Not included
8	Control	K173	I10	ST45	snp	identical control snp	NA	mvaS	17	Hydroxymethylglutaryl-CoA synthase	Not Applicable	Not included
8	Control	K173	I10	ST45	snp	identical control snp	missense_variant c.1763G>T p.Trp588Leu	ydfJ	0	Membrane protein YdfJ	Not Applicable	Not included
8	Control	K173	I10	ST45	complex	identical control snp	missense_variant c.1754_1758delAGGCGinsTAGCC p.Gln585Leu	ydfJ	0	Membrane protein YdfJ	Not Applicable	Not included
8	Control	K173	I10	ST45	snp		missense_variant c.1571C>T p.Ala524Val	ydfJ	0	Membrane protein YdfJ	Not Applicable	12383_I10_02078
8	Control	K173	I10	ST45	snp		missense_variant c.254T>A p.Leu85Gln	ydfJ	0	Membrane protein YdfJ	Not Applicable	12383_I10_02078
[truncated: 1,887 more rows]

## Sheet: (d)
Table S4: Genomic variation correlated with clotting phenotype. (d) A list of variants identified between loss of function pairs, and corresponding data for each variant. A ‘Filtering Rationale’ column is included to highlight variants that were filtered out of analyses and the rationale behind filtering each one. Data for the ‘Predicted Effect’ and ‘Gene Name’, and ‘Nearest Gene Annotation’ are …
Pair	Test Group	Clotter/Control Strain	Comparison Strain	ST	Variant Type	Filtering Rationale	Predicted Effect	Gene Name	Distance from Gene	Nearest Gene Annotation	Contig Ordering Reference	Name in Supplementary File
1	Experiment	SV20 (9091)	SV19 (8881)	ST133	del		frameshift_variant c.891delA p.Lys297fs	yclM	Aspartokinase 3	0	GCF_003955945_1	12580_8881_00005
1	Experiment	SV20 (9091)	SV19 (8881)	ST133	del		frameshift_variant c.891delA p.Lys297fs	yclM	Aspartokinase 3	0	GCF_003955945_1	12580_8881_00006
1	Experiment	SV20 (9091)	SV19 (8881)	ST133	snp	synonymous change	synonymous_variant c.753A>G p.Leu251Leu	glpD	Aerobic glycerol-3-phosphate dehydrogenase	0	GCF_003955945_1	not included
1	Experiment	SV20 (9091)	SV19 (8881)	ST133	snp	synonymous change	synonymous_variant c.519T>C p.Gly173Gly	mraY	Phospho-N-acetylmuramoyl-pentapeptide-transferase	0	GCF_003955945_1	not included
1	Experiment	SV20 (9091)	SV19 (8881)	ST133	snp		missense_variant c.692T>C p.Val231Ala	group_1231	Superantigen-like protein 13	0	GCF_003955945_1	12580_8881_00177
1	Experiment	SV20 (9091)	SV19 (8881)	ST133	ins	distance from gene		group_1193	hypothetical protein	-673	GCF_003955945_1	not included
1	Experiment	SV20 (9091)	SV19 (8881)	ST133	snp	synonymous change	synonymous_variant c.210A>C p.Val70Val	uvrC	UvrABC system protein C	0	GCF_003955945_1	not included
1	Experiment	SV20 (9091)	SV19 (8881)	ST133	snp		missense_variant c.1202T>C p.Val401Ala	pheT	Phenylalanine--tRNA ligase beta subunit	0	GCF_003955945_1	12580_8881_00202
1	Experiment	SV20 (9091)	SV19 (8881)	ST133	snp		missense_variant c.2410G>A p.Val804Ile	atl_1	Bifunctional autolysin;hypothetical protein	0	GCF_003955945_1	12580_8881_00284
1	Experiment	SV20 (9091)	SV19 (8881)	ST133	snp	synonymous change	synonymous_variant c.462G>A p.Ala154Ala	group_598	hypothetical protein	0	GCF_003955945_1	not included
1	Experiment	SV20 (9091)	SV19 (8881)	ST133	snp	synonymous change	synonymous_variant c.6T>C p.Asn2Asn	fabH	3-oxoacyl-[acyl-carrier-protein] synthase 3	0	GCF_003955945_1	not included
1	Experiment	SV20 (9091)	SV19 (8881)	ST133	snp		missense_variant c.302C>T p.Thr101Ile	group_716	hypothetical protein	0	GCF_003955945_1	12580_8881_00417
1	Experiment	SV20 (9091)	SV19 (8881)	ST133	snp		missense_variant c.98A>G p.Glu33Gly	group_374	hypothetical protein	0	GCF_003955945_1	12580_8881_00454
1	Experiment	SV20 (9091)	SV19 (8881)	ST133	snp	synonymous change	synonymous_variant c.348C>A p.Ser116Ser	group_1083	hypothetical protein;Staphylocoagulase	0	GCF_003955945_1	not included
1	Experiment	SV20 (9091)	SV19 (8881)	ST133	snp	distance from gene		group_1628	Nucleotide-binding protein	-366	GCF_003955945_1	not included
1	Experiment	SV20 (9091)	SV19 (8881)	ST133	snp	distance from gene		group_1628	Nucleotide-binding protein	-402	GCF_003955945_1	not included
1	Experiment	SV20 (9091)	SV19 (8881)	ST133	ins	distance from gene		pepT_2	Peptidase T	42	GCF_003955945_1	not included
1	Experiment	SV20 (9091)	SV19 (8881)	ST133	snp		missense_variant c.1031G>A p.Gly344Asp	ettA	Energy-dependent translational throttle protein EttA	0	GCF_003955945_1	12580_8881_00525
1	Experiment	SV20 (9091)	SV19 (8881)	ST133	snp		missense_variant c.374T>C p.Val125Ala	group_1820	hypothetical protein	0	GCF_003955945_1	12580_8881_00542
1	Experiment	SV20 (9091)	SV19 (8881)	ST133	snp		missense_variant c.83C>T p.Ala28Val	group_2181	hypothetical protein	0	GCF_003955945_1	12580_8881_00670
1	Experiment	SV20 (9091)	SV19 (8881)	ST133	del		frameshift_variant c.2388_2403delACTGATAGATGAATAC p.Ile798fs	sbcC_sbcC_1	Nuclease SbcCD subunit C	0	GCF_003955945_1	12580_8881_00673
1	Experiment	SV20 (9091)	SV19 (8881)	ST133	snp	synonymous change	synonymous_variant c.240G>A p.Leu80Leu	phoU	Phosphate-specific transport system accessory protein PhoU	0	GCF_003955945_1	not included
1	Experiment	SV20 (9091)	SV19 (8881)	ST133	snp		missense_variant c.227C>T p.Ser76Leu	pstB3	Phosphate import ATP-binding protein PstB 3	0	GCF_003955945_1	12580_8881_00711
1	Experiment	SV20 (9091)	SV19 (8881)	ST133	snp		missense_variant c.496T>G p.Ser166Ala	rlmL	Ribosomal RNA large subunit methyltransferase L	0	GCF_003955945_1	12580_8881_00768
1	Experiment	SV20 (9091)	SV19 (8881)	ST133	snp	distance from gene		hup	DNA-binding protein HU	39	GCF_003955945_1	not included
1	Experiment	SV20 (9091)	SV19 (8881)	ST133	snp		missense_variant c.344G>A p.Gly115Asp	yibN	putative protein YibN	0	GCF_003955945_1	12580_8881_00850
1	Experiment	SV20 (9091)	SV19 (8881)	ST133	snp		missense_variant c.415G>A p.Val139Met	gcvPA	putative glycine dehydrogenase (decarboxylating) subunit 1	0	GCF_003955945_1	12580_8881_00852
1	Experiment	SV20 (9091)	SV19 (8881)	ST133	snp		stop_gained c.16C>T p.Gln6*	group_1466	hypothetical protein	0	GCF_003955945_1	12580_8881_00857
1	Experiment	SV20 (9091)	SV19 (8881)	ST133	snp		missense_variant c.64T>G p.Ser22Ala	nadD	putative nicotinate-nucleotide adenylyltransferase	0	GCF_003955945_1	12580_8881_00908
1	Experiment	SV20 (9091)	SV19 (8881)	ST133	snp		missense_variant c.4C>T p.Leu2Phe	aroE	Shikimate dehydrogenase (NADP(+))	0	GCF_003955945_1	12580_8881_00909
1	Experiment	SV20 (9091)	SV19 (8881)	ST133	snp	distance from gene		yrrB	TPR repeat-containing protein YrrB	-160	GCF_003955945_1	not included
1	Experiment	SV20 (9091)	SV19 (8881)	ST133	snp	distance from gene		mnmA	tRNA-specific 2-thiouridylase MnmA	98	GCF_003955945_1	not included
1	Experiment	SV20 (9091)	SV19 (8881)	ST133	ins			valS	Valine--tRNA ligase	-14	GCF_003955945_1	12580_8881_00967
1	Experiment	SV20 (9091)	SV19 (8881)	ST133	del		frameshift_variant c.317delA p.Asn106fs	group_1578	hypothetical protein	0	GCF_003955945_1	12580_8881_00970
1	Experiment	SV20 (9091)	SV19 (8881)	ST133	snp		missense_variant c.579G>A p.Met193Ile	ackA	Acetate kinase	0	GCF_003955945_1	12580_8881_01013
1	Experiment	SV20 (9091)	SV19 (8881)	ST133	snp	synonymous change	synonymous_variant c.246C>T p.Phe82Phe	group_975	hypothetical protein	0	GCF_003955945_1	not included
1	Experiment	SV20 (9091)	SV19 (8881)	ST133	snp	synonymous change	synonymous_variant c.696T>C p.His232His	cntD	Metal-staphylopine import system ATP-binding protein CntD	0	GCF_003955945_1	not included
1	Experiment	SV20 (9091)	SV19 (8881)	ST133	snp		missense_variant c.1195T>G p.Cys399Gly	cycA_2	D-serine/D-alanine/glycine transporter	0	GCF_003955945_1	12580_8881_01160
1	Experiment	SV20 (9091)	SV19 (8881)	ST133	snp		missense_variant c.518C>T p.Ser173Leu	treP_1	PTS system trehalose-specific EIIBC component	0	GCF_003955945_1	12580_8881_01219
1	Experiment	SV20 (9091)	SV19 (8881)	ST133	snp	synonymous change	synonymous_variant c.183C>T p.Asp61Asp	group_165	putative lipoprotein	0	GCF_003955945_1	not included
1	Experiment	SV20 (9091)	SV19 (8881)	ST133	ins			tcaA_1	Membrane-associated protein TcaA	-70	GCF_003955945_1	12580_8881_01243
1	Experiment	SV20 (9091)	SV19 (8881)	ST133	snp		missense_variant c.44G>A p.Gly15Asp	group_487	hypothetical protein	0	GCF_003955945_1	12580_8881_01276
1	Experiment	SV20 (9091)	SV19 (8881)	ST133	snp	distance from gene		group_176	hypothetical protein	-137	GCF_003955945_1	not included
1	Experiment	SV20 (9091)	SV19 (8881)	ST133	del	distance from gene		group_2020	hypothetical protein	-120	GCF_003955945_1	not included
1	Experiment	SV20 (9091)	SV19 (8881)	ST133	snp		missense_variant c.528T>G p.Ser176Arg	atl_3	Bifunctional autolysin	0	GCF_003955945_1	12580_8881_01292
1	Experiment	SV20 (9091)	SV19 (8881)	ST133	snp		missense_variant c.263G>A p.Gly88Asp	moeA	Molybdopterin molybdenumtransferase	0	GCF_003955945_1	12580_8881_01324
1	Experiment	SV20 (9091)	SV19 (8881)	ST133	complex		missense_variant c.182_194delCAGAAGCTGACAGinsTAGAGAATTTCAA p.ThrGluAlaAspArg61IleGluAsnPheLys	group_2061	hypothetical protein	0	GCF_003955945_1	12580_8881_01330
1	Experiment	SV20 (9091)	SV19 (8881)	ST133	complex		frameshift_variant&missense_variant c.200_205delCAGCTTinsAATTCTACAG p.Thr67fs	group_2061	hypothetical protein	0	GCF_003955945_1	12580_8881_01330
1	Experiment	SV20 (9091)	SV19 (8881)	ST133	del		frameshift_variant c.211_215delAATGT p.Asn71fs	group_2061	hypothetical protein	0	GCF_003955945_1	12580_8881_01330
1	Experiment	SV20 (9091)	SV19 (8881)	ST133	snp	synonymous change	synonymous_variant c.2511T>C p.Gly837Gly	swrC	Swarming motility protein SwrC	0	GCF_003955945_1	not included
1	Experiment	SV20 (9091)	SV19 (8881)	ST133	snp		missense_variant c.193T>C p.Trp65Arg	rplD	50S ribosomal protein L4	0	GCF_003955945_1	12580_8881_01348
1	Experiment	SV20 (9091)	SV19 (8881)	ST133	snp		missense_variant c.127G>A p.Ala43Thr	adk	Adenylate kinase	0	GCF_003955945_1	12580_8881_01368
1	Experiment	SV20 (9091)	SV19 (8881)	ST133	snp	distance from gene		ydaF	Putative ribosomal N-acetyltransferase YdaF	99	GCF_003955945_1	not included
1	Experiment	SV20 (9091)	SV19 (8881)	ST133	snp		missense_variant c.407C>T p.Pro136Leu	mhqA_2	Putative ring-cleaving dioxygenase MhqA	0	GCF_003955945_1	12580_8881_01431
1	Experiment	SV20 (9091)	SV19 (8881)	ST133	snp		missense_variant c.1902G>C p.Lys634Asn	group_2237	Staphylocoagulase	0	GCF_003955945_1	12580_8881_01535
1	Experiment	SV20 (9091)	SV19 (8881)	ST133	snp	synonymous change	synonymous_variant c.1761G>A p.Ala587Ala	group_2237	Staphylocoagulase	0	GCF_003955945_1	not included
1	Experiment	SV20 (9091)	SV19 (8881)	ST133	snp		missense_variant c.800C>A p.Thr267Lys	ggt	Glutathione hydrolase proenzyme	0	GCF_003955945_1	12580_8881_01555
1	Experiment	SV20 (9091)	SV19 (8881)	ST133	snp		missense_variant c.2051C>T p.Ala684Val	hsdR	Type-1 restriction enzyme R protein	0	GCF_003955945_1	12580_8881_01563
1	Experiment	SV20 (9091)	SV19 (8881)	ST133	snp		missense_variant c.508G>A p.Ala170Thr	argB_argB_2	Acetylglutamate kinase	0	GCF_003955945_1	12580_8881_01577
1	Experiment	SV20 (9091)	SV19 (8881)	ST133	snp		missense_variant c.715T>C p.Cys239Arg	mnaA_2	UDP-N-acetylglucosamine 2-epimerase	0	GCF_003955945_1	12580_8881_01592
1	Experiment	SV20 (9091)	SV19 (8881)	ST133	snp	synonymous change	synonymous_variant c.492A>G p.Val164Val	ywqD_2_ywqD_1	Tyrosine-protein kinase YwqD	0	GCF_003955945_1	not included
1	Experiment	SV20 (9091)	SV19 (8881)	ST133	snp	synonymous change	synonymous_variant c.753T>C p.Ser251Ser	sbnE	L-23-diaminopropanoate--citrate ligase	0	GCF_003955945_1	not included
1	Experiment	SV20 (9091)	SV19 (8881)	ST133	snp	synonymous change	synonymous_variant c.117G>A p.Glu39Glu	sbnC	Staphyloferrin B synthase	0	GCF_003955945_1	not included
1	Experiment	SV20 (9091)	SV19 (8881)	ST133	snp			yfiY	putative siderophore-binding lipoprotein YfiY	-51	GCF_003955945_1	12580_8881_01640
1	Experiment	SV20 (9091)	SV19 (8881)	ST133	snp		missense_variant c.1685A>G p.Asp562Gly	group_35	hypothetical protein	0	GCF_003955945_1	12580_8881_01691
1	Experiment	SV20 (9091)	SV19 (8881)	ST133	ins		disruptive_inframe_insertion c.4676_4677insGTCATTATCTGATAGTGTGAGTGATTCAAC p.Thr1559_Ser1560insSerLeuSerAspSerValSerAspSerThr	sraP_sraP_2_sraP_1	hypothetical protein;Serine-rich adhesin for platelets	0	GCF_003955945_1	12580_8881_01699
1	Experiment	SV20 (9091)	SV19 (8881)	ST133	ins	distance from gene		serS	Serine--tRNA ligase	106	GCF_003955945_1	not included
1	Experiment	SV20 (9091)	SV19 (8881)	ST133	snp	synonymous change	synonymous_variant c.396C>T p.Phe132Phe	yycJ	Putative metallo-hydrolase YycJ	0	GCF_003955945_1	not included
1	Experiment	SV20 (9091)	SV19 (8881)	ST133	snp		missense_variant c.2240G>A p.Cys747Tyr	recD2_2	ATP-dependent RecD-like DNA helicase	0	GCF_003955945_1	12580_8881_01783
1	Experiment	SV20 (9091)	SV19 (8881)	ST133	snp		missense_variant c.170G>A p.Gly57Asp	group_893	hypothetical protein	0	GCF_003955945_1	12580_8881_01821
1	Experiment	SV20 (9091)	SV19 (8881)	ST133	complex		missense_variant c.150_162delTCAACATTCAGTTinsGCAAGATGCACTC p.IleGlnHisSerVal50MetGlnAspAlaLeu	group_893	hypothetical protein	0	GCF_003955945_1	12580_8881_01821
1	Experiment	SV20 (9091)	SV19 (8881)	ST133	complex		missense_variant c.135_141delAATGACAinsTTTACCT p.MetThr46LeuPro	group_893	hypothetical protein	0	GCF_003955945_1	12580_8881_01821
1	Experiment	SV20 (9091)	SV19 (8881)	ST133	snp			lexA_3_lexA_2_lexA_4	LexA repressor	-53	GCF_003955945_1	12580_8881_01847
1	Experiment	SV20 (9091)	SV19 (8881)	ST133	snp	distance from gene		group_1156	hypothetical protein	15	GCF_003955945_1	not included
1	Experiment	SV20 (9091)	SV19 (8881)	ST133	snp	distance from gene		sspP	Staphopain A	-117	GCF_003955945_1	not included
1	Experiment	SV20 (9091)	SV19 (8881)	ST133	snp		missense_variant c.55G>T p.Ala19Ser	group_693	putative leukocidin-like protein 1	0	GCF_003955945_1	12580_8881_01916
1	Experiment	SV20 (9091)	SV19 (8881)	ST133	snp	synonymous change	synonymous_variant c.477T>G p.Leu159Leu	group_1937	hypothetical protein	0	GCF_003955945_1	not included
1	Experiment	SV20 (9091)	SV19 (8881)	ST133	complex	distance from gene		arg_arg_1_arg_2	Arginase	-780	GCF_003955945_1	not included
1	Experiment	SV20 (9091)	SV19 (8881)	ST133	snp		missense_variant c.52A>G p.Ser18Gly	atpE	ATP synthase subunit c	0	GCF_003955945_1	12580_8881_01992
1	Experiment	SV20 (9091)	SV19 (8881)	ST133	snp	synonymous change	synonymous_variant c.294A>T p.Arg98Arg	fabZ	3-hydroxyacyl-[acyl-carrier-protein] dehydratase FabZ	0	GCF_003955945_1	not included
1	Experiment	SV20 (9091)	SV19 (8881)	ST133	snp		missense_variant c.1934C>T p.Thr645Ile	yhgF	Protein YhgF	0	GCF_003955945_1	12580_8881_02035
1	Experiment	SV20 (9091)	SV19 (8881)	ST133	snp	synonymous change	synonymous_variant c.105A>G p.Gln35Gln	group_473	hypothetical protein	0	GCF_003955945_1	not included
1	Experiment	SV20 (9091)	SV19 (8881)	ST133	snp	synonymous change	synonymous_variant c.297T>C p.Asp99Asp	ydfJ	Membrane protein YdfJ	0	GCF_003955945_1	not included
1	Experiment	SV20 (9091)	SV19 (8881)	ST133	snp		missense_variant c.1764T>G p.Phe588Leu	ydfJ	Membrane protein YdfJ	0	GCF_003955945_1	12580_8881_02094
1	Experiment	SV20 (9091)	SV19 (8881)	ST133	del	distance from gene		group_2101	hypothetical protein	-104	GCF_003955945_1	not included
1	Experiment	SV20 (9091)	SV19 (8881)	ST133	snp	synonymous change	synonymous_variant c.519C>T p.Gly173Gly	clpL	ATP-dependent Clp protease ATP-binding subunit ClpL	0	GCF_003955945_1	not included
1	Experiment	SV20 (9091)	SV19 (8881)	ST133	snp		missense_variant c.317T>G p.Ile106Ser	ydaP	Putative thiamine pyrophosphate-containing protein YdaP;hypothetical protein	0	GCF_003955945_1	12580_8881_02107
1	Experiment	SV20 (9091)	SV19 (8881)	ST133	snp		missense_variant c.444A>G p.Ile148Met	yydJ_yydJ_2	putative peptide export permease protein YydJ	0	GCF_003955945_1	12580_8881_02120
1	Experiment	SV20 (9091)	SV19 (8881)	ST133	snp	distance from gene		gntT	High-affinity gluconate transporter	323	GCF_003955945_1	not included
1	Experiment	SV20 (9091)	SV19 (8881)	ST133	snp	synonymous change	synonymous_variant c.777G>A p.Arg259Arg	scmP_4	N-acetylcysteine deacetylase	0	GCF_003955945_1	not included
1	Experiment	SV20 (9091)	SV19 (8881)	ST133	snp	synonymous change	synonymous_variant c.2646C>T p.Asp882Asp	sdrC_sdrC_1	Serine-aspartate repeat-containing protein C;hypothetical protein	0	GCF_003955945_1	not included
1	Experiment	SV20 (9091)	SV19 (8881)	ST133	snp	repetitive SD region	missense_variant c.2810C>T p.Ala937Val	sdrC_sdrC_1	Serine-aspartate repeat-containing protein C;hypothetical protein	0	GCF_003955945_1	not included
1	Experiment	SV20 (9091)	SV19 (8881)	ST133	snp		missense_variant c.1795T>G p.Ser599Ala	yitJ	Bifunctional homocysteine S-methyltransferase/510-methylenetetrahydrofolate reductase	0	GCF_003955945_1	12580_8881_02254
1	Experiment	SV20 (9091)	SV19 (8881)	ST133	snp	distance from gene		group_1470	hypothetical protein	6	GCF_003955945_1	not included
1	Experiment	SV20 (9091)	SV19 (8881)	ST133	snp		missense_variant c.487C>T p.Pro163Ser	group_342	hypothetical protein	0	GCF_003955945_1	12580_8881_02364
1	Experiment	SV20 (9091)	SV19 (8881)	ST133	del	distance from gene		agrB	Accessory gene regulator protein B	-108	GCF_003955945_1	not included
1	Experiment	SV20 (9091)	SV19 (8881)	ST133	complex	distance from gene		cysK	Cysteine synthase	21	GCF_003955945_1	not included
1	Experiment	SV20 (9091)	SV19 (8881)	ST133	snp		missense_variant c.119T>C p.Leu40Ser	perR	Peroxide-responsive repressor PerR	0	GCF_003955945_1	12580_8881_02492
1	Experiment	SV20 (9091)	SV19 (8881)	ST133	snp		missense_variant c.524C>T p.Thr175Met	yfhP	putative protein YfhP	0	GCF_003955945_1	12580_8881_02500
1	Experiment	SV20 (9091)	SV19 (8881)	ST133	del	contig length		NA	NA	1	GCF_003955945_1	not included
1	Control	N21	N18	ST133	snp	synonymous change	synonymous_variant c.42G>A p.Val14Val	group_790	hypothetical protein	0	GCF_003955945_1	not included
1	Control	N21	N18	ST133	snp		missense_variant c.757G>A p.Ala253Thr	group_1732	hypothetical protein	0	GCF_003955945_1	12778_N18_00035
1	Control	N21	N18	ST133	snp		missense_variant c.1064G>A p.Gly355Asp	pepT_2	Peptidase T	0	GCF_003955945_1	12778_N18_00038
1	Control	N21	N18	ST133	snp	synonymous change	synonymous_variant c.207G>A p.Leu69Leu	group_1590	hypothetical protein	0	GCF_003955945_1	not included
1	Control	N21	N18	ST133	snp		missense_variant c.1652C>T p.Thr551Met	uvrA	UvrABC system protein A	0	GCF_003955945_1	12778_N18_00054
1	Control	N21	N18	ST133	snp	synonymous change	synonymous_variant c.6A>G p.Arg2Arg	dapH_1	2345-tetrahydropyridine-26-dicarboxylate N-acetyltransferase	0	GCF_003955945_1	not included
1	Control	N21	N18	ST133	snp	distance from gene		group_1083	hypothetical protein;Staphylocoagulase	149	GCF_003955945_1	not included
1	Control	N21	N18	ST133	snp		missense_variant c.836G>A p.Gly279Asp	group_925	hypothetical protein	0	GCF_003955945_1	12778_N18_00116
1	Control	N21	N18	ST133	snp	synonymous change	synonymous_variant c.738T>C p.Gly246Gly	appA	Oligopeptide-binding protein AppA;hypothetical protein	0	GCF_003955945_1	not included
1	Control	N21	N18	ST133	snp	synonymous change	synonymous_variant c.144T>C p.Asn48Asn	dppC	Dipeptide transport system permease protein DppC	0	GCF_003955945_1	not included
1	Control	N21	N18	ST133	ins		frameshift_variant c.468dupA p.Tyr157fs	group_2008	hypothetical protein	0	GCF_003955945_1	12778_N18_00209
1	Control	N21	N18	ST133	snp	synonymous change	synonymous_variant c.396A>G p.Lys132Lys	ltaA	putative glycolipid permease LtaA	0	GCF_003955945_1	not included
1	Control	N21	N18	ST133	del		frameshift_variant c.466_469delTTTA p.Phe156fs	group_1536	hypothetical protein	0	GCF_003955945_1	12778_N18_00232
1	Control	N21	N18	ST133	snp	distance from gene		group_1948	Acetyltransferase;hypothetical protein	54	GCF_003955945_1	not included
1	Control	N21	N18	ST133	snp		missense_variant c.741A>C p.Arg247Ser	qoxA	putative quinol oxidase subunit 2	0	GCF_003955945_1	12778_N18_00262
1	Control	N21	N18	ST133	snp	synonymous change	synonymous_variant c.2322A>G p.Leu774Leu	pycA	Pyruvate carboxylase	0	GCF_003955945_1	not included
1	Control	N21	N18	ST133	snp		missense_variant c.1838C>T p.Ala613Val	pbpB	Penicillin-binding protein 2B	0	GCF_003955945_1	12778_N18_00378
1	Control	N21	N18	ST133	snp	synonymous change	synonymous_variant c.195A>G p.Thr65Thr	lspA	Lipoprotein signal peptidase	0	GCF_003955945_1	not included
1	Control	N21	N18	ST133	snp		missense_variant c.1742C>T p.Thr581Ile	carB	Carbamoyl-phosphate synthase large chain	0	GCF_003955945_1	12778_N18_00402
1	Control	N21	N18	ST133	snp	synonymous change	synonymous_variant c.279G>A p.Pro93Pro	group_1137	Tyrosine recombinase XerC	0	GCF_003955945_1	not included
1	Control	N21	N18	ST133	snp		missense_variant c.2566G>A p.Val856Ile	polC	DNA polymerase III PolC-type	0	GCF_003955945_1	12778_N18_00463
1	Control	N21	N18	ST133	ins			nusA	Transcription termination/antitermination protein NusA	-8	GCF_003955945_1	12778_N18_00465
1	Control	N21	N18	ST133	snp	synonymous change	synonymous_variant c.102A>G p.Ser34Ser	group_1969	hypothetical protein	0	GCF_003955945_1	not included
1	Control	N21	N18	ST133	snp		missense_variant c.22G>A p.Gly8Ser	phaB	Acetoacetyl-CoA reductase	0	GCF_003955945_1	12778_N18_00479
1	Control	N21	N18	ST133	snp	synonymous change	synonymous_variant c.1293C>T p.Gly431Gly	rny	Ribonuclease Y	0	GCF_003955945_1	not included
1	Control	N21	N18	ST133	snp	distance from gene		glnA	Glutamine synthetase	370	GCF_003955945_1	not included
1	Control	N21	N18	ST133	snp			group_1384	hypothetical protein	-60	GCF_003955945_1	12778_N18_00511
1	Control	N21	N18	ST133	ins			ltaE	Low specificity L-threonine aldolase	-7	GCF_003955945_1	12778_N18_00522
1	Control	N21	N18	ST133	snp			plsY	Glycerol-3-phosphate acyltransferase	-75	GCF_003955945_1	12778_N18_00558
1	Control	N21	N18	ST133	snp		missense_variant c.26A>C p.His9Pro	alsT	Amino-acid carrier protein AlsT	0	GCF_003955945_1	12778_N18_00561
1	Control	N21	N18	ST133	snp	synonymous change	synonymous_variant c.1353T>C p.Ala451Ala	group_1641	hypothetical protein	0	GCF_003955945_1	not included
1	Control	N21	N18	ST133	snp		missense_variant c.1108G>A p.Glu370Lys	group_1641	hypothetical protein	0	GCF_003955945_1	12778_N18_00612
1	Control	N21	N18	ST133	snp		missense_variant c.10864A>G p.Thr3622Ala	ebh_1_ebh_ebhA_ebhA_1_ebhA_2_ebh_2	hypothetical protein;Extracellular matrix-binding protein ebh;Extracellular matrix-binding protein EbhA	0	GCF_003955945_1	12778_N18_00637
1	Control	N21	N18	ST133	snp		missense_variant c.1642A>C p.Asn548His	ebh_1_ebh_ebhA_ebhA_1_ebhA_2_ebh_2	hypothetical protein;Extracellular matrix-binding protein ebh;Extracellular matrix-binding protein EbhA	0	GCF_003955945_1	12778_N18_00637
1	Control	N21	N18	ST133	snp		missense_variant c.1282G>A p.Ala428Thr	ebh_1_ebh_ebhA_ebhA_1_ebhA_2_ebh_2	hypothetical protein;Extracellular matrix-binding protein ebh;Extracellular matrix-binding protein EbhA	0	GCF_003955945_1	12778_N18_00637
1	Control	N21	N18	ST133	snp		missense_variant c.13235A>C p.Glu4412Ala	ebh_1_ebh_ebhA_ebhA_1_ebhA_2_ebh_2	hypothetical protein;Extracellular matrix-binding protein ebh;Extracellular matrix-binding protein EbhA	0	GCF_003955945_1	12778_N18_00638
1	Control	N21	N18	ST133	snp		missense_variant c.509G>A p.Arg170Lys	sigA	RNA polymerase sigma factor SigA	0	GCF_003955945_1	12778_N18_00755
1	Control	N21	N18	ST133	snp		missense_variant c.406A>G p.Lys136Glu	ybeY	Endoribonuclease YbeY	0	GCF_003955945_1	12778_N18_00764
1	Control	N21	N18	ST133	del			group_452	hypothetical protein	-79	GCF_003955945_1	12778_N18_00795
1	Control	N21	N18	ST133	snp	distance from gene		mntH_2	Divalent metal cation transporter MntH	5	GCF_003955945_1	not included
1	Control	N21	N18	ST133	snp		missense_variant c.121A>T p.Ile41Phe	group_1577	hypothetical protein	0	GCF_003955945_1	12778_N18_00843
1	Control	N21	N18	ST133	snp		missense_variant c.286A>G p.Ile96Val	hemB	Delta-aminolevulinic acid dehydratase	0	GCF_003955945_1	12778_N18_00850
1	Control	N21	N18	ST133	snp	distance from gene		aroA_2	Protein AroA(G)	230	GCF_003955945_1	not included
1	Control	N21	N18	ST133	ins		conservative_inframe_insertion c.188_193dupAAAATG p.Glu63_Asn64dup	group_1836	hypothetical protein	0	GCF_003955945_1	12778_N18_00920
1	Control	N21	N18	ST133	snp		missense_variant c.4661T>C p.Val1554Ala	group_635	hypothetical protein	0	GCF_003955945_1	12778_N18_00936
1	Control	N21	N18	ST133	ins		frameshift_variant c.691dupA p.Ser231fs	group_708	hypothetical protein	0	GCF_003955945_1	12778_N18_00979
1	Control	N21	N18	ST133	snp	distance from gene		splA	Serine protease SplA	-425	GCF_003955945_1	not included
1	Control	N21	N18	ST133	ins	distance from gene		gdmA_1	Lantibiotic gallidermin	-160	GCF_003955945_1	not included
1	Control	N21	N18	ST133	del	distance from gene		group_652	hypothetical protein	7	GCF_003955945_1	not included
1	Control	N21	N18	ST133	snp		missense_variant c.418A>G p.Ile140Val	bioD	ATP-dependent dethiobiotin synthetase BioD	0	GCF_003955945_1	12778_N18_01065
1	Control	N21	N18	ST133	snp		missense_variant c.157T>C p.Ser53Pro	hlgA_lukEv_1_lukEv_2	Gamma-hemolysin component A;Leucotoxin LukEv	0	GCF_003955945_1	12778_N18_01073
1	Control	N21	N18	ST133	snp		missense_variant c.419A>G p.Glu140Gly	group_305	hypothetical protein	0	GCF_003955945_1	12778_N18_01087
1	Control	N21	N18	ST133	snp	synonymous change	synonymous_variant c.1188A>G p.Lys396Lys	bcr_2	Bicyclomycin resistance protein	0	GCF_003955945_1	not included
1	Control	N21	N18	ST133	ins			group_487	hypothetical protein	-90	GCF_003955945_1	12778_N18_01171
1	Control	N21	N18	ST133	del	distance from gene		auaG	Aurachin C monooxygenase/isomerase	-365	GCF_003955945_1	not included
1	Control	N21	N18	ST133	snp		missense_variant c.128A>C p.Asp43Ala	group_2133	hypothetical protein	0	GCF_003955945_1	12778_N18_01236
1	Control	N21	N18	ST133	snp			rplM	50S ribosomal protein L13	-27	GCF_003955945_1	12778_N18_01273
1	Control	N21	N18	ST133	snp		missense_variant c.632T>C p.Leu211Pro	lacC_2	Tagatose-6-phosphate kinase	0	GCF_003955945_1	12778_N18_01289
1	Control	N21	N18	ST133	snp			group_1693	hypothetical protein	-61	GCF_003955945_1	12778_N18_01298
1	Control	N21	N18	ST133	snp	synonymous change	synonymous_variant c.645C>T p.Asn215Asn	sdrM	Multidrug efflux pump SdrM	0	GCF_003955945_1	not included
1	Control	N21	N18	ST133	snp	synonymous change	synonymous_variant c.862C>T p.Leu288Leu	sdrM	Multidrug efflux pump SdrM	0	GCF_003955945_1	not included
1	Control	N21	N18	ST133	snp	distance from gene		salA	Iron-sulfur cluster carrier protein	98	GCF_003955945_1	not included
1	Control	N21	N18	ST133	del		frameshift_variant c.387delG p.Cys130fs	norB_2	Quinolone resistance protein NorB	0	GCF_003955945_1	12778_N18_01322
1	Control	N21	N18	ST133	del		frameshift_variant c.387delG p.Cys130fs	norB_2	Quinolone resistance protein NorB	0	GCF_003955945_1	12778_N18_01323
1	Control	N21	N18	ST133	snp	synonymous change	synonymous_variant c.1443G>A p.Glu481Glu	sbnC	Staphyloferrin B synthase	0	GCF_003955945_1	not included
1	Control	N21	N18	ST133	snp	distance from gene		yecD	Isochorismatase family protein YecD	37	GCF_003955945_1	not included
1	Control	N21	N18	ST133	snp		missense_variant c.8G>A p.Cys3Tyr	hsdR	Type-1 restriction enzyme R protein	0	GCF_003955945_1	12778_N18_01409
1	Control	N21	N18	ST133	snp		missense_variant c.1007G>A p.Gly336Asp	gsiA	Glutathione import ATP-binding protein GsiA;hypothetical protein	0	GCF_003955945_1	12778_N18_01413
1	Control	N21	N18	ST133	snp		missense_variant c.1457A>G p.Asn486Ser	group_2237	Staphylocoagulase	0	GCF_003955945_1	12778_N18_01437
1	Control	N21	N18	ST133	snp		missense_variant c.298A>G p.Lys100Glu	hmp	Flavohemoprotein	0	GCF_003955945_1	12778_N18_01447
1	Control	N21	N18	ST133	snp		missense_variant c.693A>G p.Ile231Met	degA	HTH-type transcriptional regulator DegA	0	GCF_003955945_1	12778_N18_01480
1	Control	N21	N18	ST133	snp		missense_variant c.835G>A p.Val279Ile	yxeI	putative protein YxeI	0	GCF_003955945_1	12778_N18_01483
1	Control	N21	N18	ST133	snp		missense_variant c.1446A>C p.Lys482Asn	group_1842	hypothetical protein	0	GCF_003955945_1	12778_N18_01488
1	Control	N21	N18	ST133	snp		missense_variant c.89G>A p.Gly30Glu	group_1497	hypothetical protein	0	GCF_003955945_1	12778_N18_01494
1	Control	N21	N18	ST133	snp		missense_variant c.404C>T p.Thr135Ile	group_1201	hypothetical protein	0	GCF_003955945_1	12778_N18_01505
1	Control	N21	N18	ST133	snp		missense_variant c.361A>G p.Thr121Ala	pdxS	Pyridoxal 5-phosphate synthase subunit PdxS	0	GCF_003955945_1	12778_N18_01562
1	Control	N21	N18	ST133	snp		missense_variant c.61T>C p.Ser21Pro	mcsB	Protein-arginine kinase	0	GCF_003955945_1	12778_N18_01567
1	Control	N21	N18	ST133	snp		missense_variant c.1007C>T p.Thr336Ile	group_1750	Putative pyridoxal phosphate-dependent acyltransferase	0	GCF_003955945_1	12778_N18_01593
1	Control	N21	N18	ST133	snp			azo1	FMN-dependent NADPH-azoreductase	-6	GCF_003955945_1	12778_N18_01603
1	Control	N21	N18	ST133	del	distance from gene		sdrD_bbp_sdrD_2_sdrE_1_sdrC	Serine-aspartate repeat-containing protein D;Bone sialoprotein-binding protein;Serine-aspartate repeat-containing protein E;Serine-aspartate repeat-containing protein C	-109	GCF_003955945_1	not included
1	Control	N21	N18	ST133	snp		missense_variant c.55A>G p.Ile19Val	group_932	hypothetical protein	0	GCF_003955945_1	12778_N18_01628
1	Control	N21	N18	ST133	ins			mgrA	HTH-type transcriptional regulator MgrA	-28	GCF_003955945_1	12778_N18_01728
1	Control	N21	N18	ST133	snp	synonymous change	synonymous_variant c.141T>C p.Val47Val	group_2128	hypothetical protein	0	GCF_003955945_1	not included
1	Control	N21	N18	ST133	snp	synonymous change	synonymous_variant c.426G>A p.Arg142Arg	nrdD	Anaerobic ribonucleoside-triphosphate reductase	0	GCF_003955945_1	not included
1	Control	N21	N18	ST133	snp		missense_variant c.1694G>A p.Arg565His	cysJ_cysJ_1	Sulfite reductase [NADPH] flavoprotein alpha-component	0	GCF_003955945_1	12778_N18_01756
1	Control	N21	N18	ST133	del	distance from gene		bceB_3	Bacitracin export permease protein BceB	179	GCF_003955945_1	not included
1	Control	N21	N18	ST133	del	repetitive SD region	disruptive_inframe_deletion c.2433_2468delTTCAGACAGTGAGTCAGATTCAGACAGCGACTCGGA p.Ser812_Asp823del	clfB	hypothetical protein;Clumping factor B	0	GCF_003955945_1	not included
1	Control	N21	N18	ST133	snp	synonymous change	synonymous_variant c.2268G>T p.Ser756Ser	clfB	hypothetical protein;Clumping factor B	0	GCF_003955945_1	not included
1	Control	N21	N18	ST133	snp	distance from gene		argR_2	Arginine repressor	139	GCF_003955945_1	not included
1	Control	N21	N18	ST133	snp		missense_variant c.137A>G p.Asp46Gly	purA	Adenylosuccinate synthetase	0	GCF_003955945_1	12778_N18_01864
1	Control	N21	N18	ST133	snp	synonymous change	synonymous_variant c.744C>T p.Asn248Asn	group_2157	hypothetical protein	0	GCF_003955945_1	not included
1	Control	N21	N18	ST133	snp			slmA	hypothetical protein;Nucleoid occlusion factor SlmA	-33	GCF_003955945_1	12778_N18_01909
1	Control	N21	N18	ST133	snp		missense_variant c.74C>T p.Ala25Val	srtA	Sortase A	0	GCF_003955945_1	12778_N18_01958
1	Control	N21	N18	ST133	snp	distance from gene		ldhD_2	D-lactate dehydrogenase	43	GCF_003955945_1	not included
1	Control	N21	N18	ST133	snp	synonymous change	synonymous_variant c.924T>C p.Gly308Gly	alr1_1	Alanine racemase 1	0	GCF_003955945_1	not included
1	Control	N21	N18	ST133	snp	distance from gene		murF	UDP-N-acetylmuramoyl-tripeptide--D-alanyl-D-alanine ligase	103	GCF_003955945_1	not included
1	Control	N21	N18	ST133	snp		missense_variant c.304A>G p.Thr102Ala	thiE	Thiamine-phosphate synthase	0	GCF_003955945_1	12778_N18_02017
1	Control	N21	N18	ST133	del	distance from gene		sceD	putative transglycosylase SceD	19	GCF_003955945_1	not included
1	Control	N21	N18	ST133	snp	distance from gene		fba	Fructose-bisphosphate aldolase	56	GCF_003955945_1	not included
1	Control	N21	N18	ST133	snp		missense_variant c.1592T>C p.Leu531Pro	group_605	hypothetical protein	0	GCF_003955945_1	12778_N18_02084
1	Control	N21	N18	ST133	snp		missense_variant c.105C>A p.His35Gln	scn_3_scn_1	Staphylococcal complement inhibitor	0	GCF_003955945_1	12778_N18_02098
1	Control	N21	N18	ST133	snp		missense_variant c.898T>C p.Ser300Pro	gatA_2	Glutamyl-tRNA(Gln) amidotransferase subunit A	0	GCF_003955945_1	12778_N18_02150
1	Control	N21	N18	ST133	snp	synonymous change	synonymous_variant c.342C>T p.Ile114Ile	pepS	Aminopeptidase PepS	0	GCF_003955945_1	not included
1	Control	N21	N18	ST133	snp		missense_variant c.40C>G p.Pro14Ala	group_1156	hypothetical protein	0	GCF_003955945_1	12778_N18_02173
1	Control	N21	N18	ST133	del		frameshift_variant&stop_lost&splice_region_variant c.211delT p.Ter71fs	group_839	hypothetical protein	0	GCF_003955945_1	12778_N18_02179
1	Control	N21	N18	ST133	snp		missense_variant c.277G>T p.Asp93Tyr	group_1293	hypothetical protein	0	GCF_003955945_1	12778_N18_02180
1	Control	N21	N18	ST133	complex	synonymous change	synonymous_variant c.315_321delCAGCTACinsAAGTTAT p.108	group_804	hypothetical protein	0	GCF_003955945_1	not included
1	Control	N21	N18	ST133	snp	synonymous change	synonymous_variant c.4C>T p.Leu2Leu	ssbA_4__ssbA_2	Single-stranded DNA-binding protein A;Single-stranded DNA-binding protein	0	GCF_003955945_1	not included
1	Control	N21	N18	ST133	snp		missense_variant c.64G>A p.Asp22Asn	ssbA_4__ssbA_2	Single-stranded DNA-binding protein A;Single-stranded DNA-binding protein	0	GCF_003955945_1	12778_N18_02193
1	Control	N21	N18	ST133	snp	synonymous change	synonymous_variant c.273T>G p.Gly91Gly	group_2190	hypothetical protein	0	GCF_003955945_1	not included
1	Control	N21	N18	ST133	snp		missense_variant c.261T>A p.Asn87Lys	group_1846	hypothetical protein	0	GCF_003955945_1	12778_N18_02229
1	Control	N21	N18	ST133	snp	distance from gene		group_444	hypothetical protein	280	GCF_003955945_1	not included
1	Control	N21	N18	ST133	snp	synonymous change	synonymous_variant c.441T>C p.His147His	fumC	Fumarate hydratase class II	0	GCF_003955945_1	not included
1	Control	N21	N18	ST133	snp		missense_variant c.109T>A p.Ser37Thr	group_1368	hypothetical protein	0	GCF_003955945_1	12778_N18_02326
1	Control	N21	N18	ST133	snp		missense_variant c.320T>C p.Phe107Ser	group_1953	hypothetical protein	0	GCF_003955945_1	12778_N18_02370
1	Control	N21	N18	ST133	snp	distance from gene		ilvA	L-threonine dehydratase biosynthetic IlvA	82	GCF_003955945_1	not included
1	Control	N21	N18	ST133	snp	synonymous change	synonymous_variant c.156C>A p.Ile52Ile	group_1315	hypothetical protein	0	GCF_003955945_1	not included
1	Control	N21	N18	ST133	snp	distance from gene	intergenic_region n.917C>A	lysS	Lysine--tRNA ligase	741	GCF_003955945_1	not included
1	Control	N21	N18	ST133	snp		missense_variant c.595G>A p.Val199Ile	rsmI	Ribosomal RNA small subunit methyltransferase I	0	GCF_003955945_1	12778_N18_02456
1	Control	N21	N18	ST133	snp		missense_variant c.231A>G p.Ile77Met	darA	Cyclic di-AMP receptor A	0	GCF_003955945_1	12778_N18_02462
1	Control	N21	N18	ST133	snp		missense_variant c.73A>G p.Thr25Ala	ruvB_2	Holliday junction ATP-dependent DNA helicase RuvB	0	GCF_003955945_1	12778_N18_02492
1	Control	N21	N18	ST133	snp	synonymous change	synonymous_variant c.300C>T p.Asn100Asn	ssl4_2_ssl4_1	Staphylococcal superantigen-like 4	0	GCF_003955945_1	not included
1	Control	N21	N18	ST133	snp	distance from gene		perR	Peroxide-responsive repressor PerR	275	GCF_003955945_1	not included
1	Control	N21	N18	ST133	snp	contig length	missense_variant c.33A>G p.Ile11Met	group_887	hypothetical protein	0	GCF_003955945_1	not included
1	Control	N21	N18	ST133	snp	contig length	missense_variant c.623A>G p.Lys208Arg	NA	NA	0	GCF_003955945_1	not included
1	Control	N21	N18	ST133	snp	contig length		NA	NA	-1	GCF_003955945_1	not included
1	Control	N21	N18	ST133	snp	contig length		NA	NA	-1	GCF_003955945_1	not included
1	Control	N21	N18	ST133	snp	contig length		NA	NA	-1	GCF_003955945_1	not included
1	Control	N21	N18	ST133	snp	contig length		NA	NA	-1	GCF_003955945_1	not included
1	Control	N21	N18	ST133	snp	contig length		NA	NA	-1	GCF_003955945_1	not included
1	Control	N21	N18	ST133	snp	contig length		NA	NA	-1	GCF_003955945_1	not included
2	Experiment	CH350	CH354	ST151	snp	contig length	missense_variant c.80A>T p.Glu27Val	group_931	hypothetical protein	0	GCF_000009005_1	not included
2	Experiment	CH350	CH354	ST151	complex	contig length	missense_variant c.94_96delAAGinsCAA p.Lys32Gln	group_931	hypothetical protein	0	GCF_000009005_1	not included
2	Experiment	CH350	CH354	ST151	snp	contig length	synonymous_variant c.108T>C p.Ile36Ile	group_931	hypothetical protein	0	GCF_000009005_1	not included
2	Experiment	CH350	CH354	ST151	complex	distance from gene		group_931	hypothetical protein	5	GCF_000009005_1	not included
2	Experiment	CH350	CH354	ST151	complex	contig length		group_645	hypothetical protein	-32	GCF_000009005_1	not included
2	Experiment	CH350	CH354	ST151	complex	distance from gene		group_931	hypothetical protein	32	GCF_000009005_1	not included
2	Experiment	CH350	CH354	ST151	complex	contig length		group_645	hypothetical protein	-20	GCF_000009005_1	not included
2	Experiment	CH350	CH354	ST151	snp	contig length		group_645	hypothetical protein	-7	GCF_000009005_1	not included
2	Experiment	CH350	CH354	ST151	snp	contig length	missense_variant c.464A>G p.His155Arg	group_645	hypothetical protein	0	GCF_000009005_1	not included
2	Experiment	CH350	CH354	ST151	snp	contig length	synonymous_variant c.642C>G p.Thr214Thr	group_645	hypothetical protein	0	GCF_000009005_1	not included
2	Experiment	CH350	CH354	ST151	snp	contig length	synonymous_variant c.648C>A p.Arg216Arg	group_645	hypothetical protein	0	GCF_000009005_1	not included
2	Experiment	CH350	CH354	ST151	snp	contig length	synonymous_variant c.660C>T p.Tyr220Tyr	group_645	hypothetical protein	0	GCF_000009005_1	not included
2	Experiment	CH350	CH354	ST151	snp	contig length	synonymous_variant c.666C>A p.Arg222Arg	group_645	hypothetical protein	0	GCF_000009005_1	not included
2	Experiment	CH350	CH354	ST151	snp	contig length	synonymous_variant c.762G>T p.Val254Val	group_645	hypothetical protein	0	GCF_000009005_1	not included
2	Experiment	CH350	CH354	ST151	snp	contig length	synonymous_variant c.771C>T p.Phe257Phe	group_645	hypothetical protein	0	GCF_000009005_1	not included
2	Experiment	CH350	CH354	ST151	snp	contig length	synonymous_variant c.786A>G p.Gly262Gly	group_645	hypothetical protein	0	GCF_000009005_1	not included
2	Experiment	CH350	CH354	ST151	snp		missense_variant c.412C>T p.Pro138Ser	est_1	Carboxylesterase	0	GCF_000009005_1	12452_CH354_00051
2	Experiment	CH350	CH354	ST151	snp	synonymous change	synonymous_variant c.1269T>C p.Tyr423Tyr	group_346	hypothetical protein	0	GCF_000009005_1	not included
2	Experiment	CH350	CH354	ST151	snp		missense_variant c.299C>T p.Ala100Val	group_946	hypothetical protein	0	GCF_000009005_1	12452_CH354_00262
2	Experiment	CH350	CH354	ST151	snp		missense_variant c.653T>C p.Val218Ala	group_946	hypothetical protein	0	GCF_000009005_1	12452_CH354_00262
2	Experiment	CH350	CH354	ST151	snp	distance from gene		rhaR	HTH-type transcriptional activator RhaR;hypothetical protein	-144	GCF_000009005_1	not included
2	Experiment	CH350	CH354	ST151	snp			group_1016	hypothetical protein	-56	GCF_000009005_1	12452_CH354_00275
2	Experiment	CH350	CH354	ST151	snp	synonymous change	synonymous_variant c.1129T>C p.Leu377Leu	group_2009	hypothetical protein	0	GCF_000009005_1	not included
2	Experiment	CH350	CH354	ST151	del		conservative_inframe_deletion c.202_204delACA p.Thr68del	pepA_1	Cytosol aminopeptidase	0	GCF_000009005_1	12452_CH354_00463
2	Experiment	CH350	CH354	ST151	snp		missense_variant c.683A>C p.Gln228Pro	tarM	Poly(ribitol-phosphate) alpha-N-acetylglucosaminyltransferase	0	GCF_000009005_1	12452_CH354_00556
2	Experiment	CH350	CH354	ST151	ins			qoxA	putative quinol oxidase subunit 2	-81	GCF_000009005_1	12452_CH354_00583
2	Experiment	CH350	CH354	ST151	snp		missense_variant c.185C>T p.Pro62Leu	purL	Phosphoribosylformylglycinamidine synthase subunit PurL	0	GCF_000009005_1	12452_CH354_00591
2	Experiment	CH350	CH354	ST151	snp		missense_variant c.674T>C p.Val225Ala	pyrB	Aspartate carbamoyltransferase	0	GCF_000009005_1	12452_CH354_00719
2	Experiment	CH350	CH354	ST151	snp		missense_variant c.584G>A p.Arg195Gln	plsX	Phosphate acyltransferase	0	GCF_000009005_1	12452_CH354_00749
2	Experiment	CH350	CH354	ST151	snp	synonymous change	synonymous_variant c.66T>C p.Gly22Gly	group_1829	hypothetical protein	0	GCF_000009005_1	not included
2	Experiment	CH350	CH354	ST151	snp		missense_variant c.7A>C p.Ile3Leu	cinA	Putative competence-damage inducible protein	0	GCF_000009005_1	12452_CH354_00802
2	Experiment	CH350	CH354	ST151	snp		missense_variant c.129G>T p.Lys43Asn	group_54	hypothetical protein	0	GCF_000009005_1	12452_CH354_00940
2	Experiment	CH350	CH354	ST151	snp	synonymous change	synonymous_variant c.102G>A p.Val34Val	ypcP	5-3 exonuclease	0	GCF_000009005_1	not included
2	Experiment	CH350	CH354	ST151	snp	distance from gene		group_951	hypothetical protein	43	GCF_000009005_1	not included
2	Experiment	CH350	CH354	ST151	snp		missense_variant c.1052G>A p.Cys351Tyr	asnS	Asparagine--tRNA ligase	0	GCF_000009005_1	12452_CH354_00974
2	Experiment	CH350	CH354	ST151	snp	distance from gene		group_1047	hypothetical protein	146	GCF_000009005_1	not included
2	Experiment	CH350	CH354	ST151	snp	synonymous change	synonymous_variant c.186G>A p.Thr62Thr	nusB	Transcription antitermination protein NusB	0	GCF_000009005_1	not included
2	Experiment	CH350	CH354	ST151	snp		missense_variant c.1192G>A p.Asp398Asn	gcvPA	putative glycine dehydrogenase (decarboxylating) subunit 1	0	GCF_000009005_1	12452_CH354_01060
2	Experiment	CH350	CH354	ST151	snp		missense_variant c.1119T>A p.Asn373Lys	gcvPA	putative glycine dehydrogenase (decarboxylating) subunit 1	0	GCF_000009005_1	12452_CH354_01060
2	Experiment	CH350	CH354	ST151	snp	distance from gene		splA	Serine protease SplA	-197	GCF_000009005_1	not included
2	Experiment	CH350	CH354	ST151	ins	distance from gene		xerC_2_xerC_1	Tyrosine recombinase XerC	265	GCF_000009005_1	not included
2	Experiment	CH350	CH354	ST151	ins		frameshift_variant c.737dupT p.His247fs	MroQ	Membrane-embedded CAAX protease MroQ	0	GCF_000009005_1	12452_CH354_01587
2	Experiment	CH350	CH354	ST151	del		frameshift_variant c.488delT p.Leu163fs	group_342	hypothetical protein	0	GCF_000009005_1	12452_CH354_01593
2	Experiment	CH350	CH354	ST151	snp	distance from gene		tsaE	tRNA threonylcarbamoyladenosine biosynthesis protein TsaE	-180	GCF_000009005_1	not included
2	Experiment	CH350	CH354	ST151	snp		missense_variant c.1091G>A p.Ser364Asn	cshA	DEAD-box ATP-dependent RNA helicase CshA	0	GCF_000009005_1	12452_CH354_01639
2	Experiment	CH350	CH354	ST151	snp		missense_variant c.569G>T p.Ser190Ile	mnaA_1	UDP-N-acetylglucosamine 2-epimerase	0	GCF_000009005_1	12452_CH354_01669
2	Experiment	CH350	CH354	ST151	snp		missense_variant c.356C>A p.Ala119Glu	rpoA	DNA-directed RNA polymerase subunit alpha	0	GCF_000009005_1	12452_CH354_01767
2	Experiment	CH350	CH354	ST151	snp		missense_variant c.100T>A p.Phe34Ile	group_2753	hypothetical protein	0	GCF_000009005_1	12452_CH354_01876
2	Experiment	CH350	CH354	ST151	snp		missense_variant c.190A>T p.Ile64Leu	sarZ	HTH-type transcriptional regulator SarZ	0	GCF_000009005_1	12452_CH354_01926
2	Experiment	CH350	CH354	ST151	snp		missense_variant c.85A>G p.Thr29Ala	group_1692	hypothetical protein	0	GCF_000009005_1	12452_CH354_01933
2	Experiment	CH350	CH354	ST151	snp		missense_variant c.25A>G p.Ser9Gly	opuCB	Carnitine transport permease protein OpuCB	0	GCF_000009005_1	12452_CH354_01989
2	Experiment	CH350	CH354	ST151	snp	synonymous change	synonymous_variant c.846T>C p.Phe282Phe	group_458	N-acetylmuramoyl-L-alanine amidase domain-containing protein	0	GCF_000009005_1	not included
2	Experiment	CH350	CH354	ST151	snp		missense_variant c.614C>T p.Ala205Val	hisD	Histidinol dehydrogenase	0	GCF_000009005_1	12452_CH354_02219
2	Experiment	CH350	CH354	ST151	snp			group_178	hypothetical protein	-51	GCF_000009005_1	12452_CH354_02222
2	Experiment	CH350	CH354	ST151	snp	distance from gene		group_661	hypothetical protein	160	GCF_000009005_1	not included
2	Experiment	CH350	CH354	ST151	snp	synonymous change	synonymous_variant c.693T>C p.Ala231Ala	ldh1	L-lactate dehydrogenase 1	0	GCF_000009005_1	not included
2	Experiment	CH350	CH354	ST151	snp	synonymous change	synonymous_variant c.399C>T p.Asp133Asp	group_1473	hypothetical protein	0	GCF_000009005_1	not included
2	Experiment	CH350	CH354	ST151	snp		missense_variant c.2147A>T p.Asp716Val	essC	Type VII secretion system protein EssC	0	GCF_000009005_1	12452_CH354_02493
2	Experiment	CH350	CH354	ST151	snp		stop_lost&splice_region_variant c.691T>C p.Ter231Glnext*?	group_193	hypothetical protein	0	GCF_000009005_1	12452_CH354_02528
2	Experiment	CH350	CH354	ST151	snp	contig length	missense_variant c.325C>G p.Gln109Glu	group_363	hypothetical protein	0	GCF_000009005_1	not included
2	Control	CH390	IL93	ST151	ins		frameshift_variant c.601dupA p.Arg201fs	group_1900	hypothetical protein	0	GCF_000009005_1	12482_IL93_00026
2	Control	CH390	IL93	ST151	snp		missense_variant c.2375T>C p.Val792Ala	group_2211	hypothetical protein	0	GCF_000009005_1	12482_IL93_00045
2	Control	CH390	IL93	ST151	snp	synonymous change	synonymous_variant c.561C>T p.Gly187Gly	sle1	N-acetylmuramoyl-L-alanine amidase sle1	0	GCF_000009005_1	not included
2	Control	CH390	IL93	ST151	ins	repetitive SD region	disruptive_inframe_insertion c.3081_3098dupCTCAGACAGCGATTCAGA p.Asp1033_Ser1034insSerAspSerAspSerAsp	sdrE_bbp	Serine-aspartate repeat-containing protein E;Bone sialoprotein-binding protein	0	GCF_000009005_1	not included
2	Control	CH390	IL93	ST151	snp		stop_gained c.630T>G p.Tyr210*	group_1298	hypothetical protein	0	GCF_000009005_1	12482_IL93_00189
2	Control	CH390	IL93	ST151	snp		missense_variant c.440G>A p.Cys147Tyr	group_1298	hypothetical protein	0	GCF_000009005_1	12482_IL93_00193
2	Control	CH390	IL93	ST151	snp	synonymous change	synonymous_variant c.330T>C p.His110His	dtpT	Di-/tripeptide transporter;hypothetical protein	0	GCF_000009005_1	not included
2	Control	CH390	IL93	ST151	snp	distance from gene		group_530	hypothetical protein	-175	GCF_000009005_1	not included
2	Control	CH390	IL93	ST151	snp	synonymous change	synonymous_variant c.1887A>G p.Ser629Ser	clfA	Clumping factor A;hypothetical protein	0	GCF_000009005_1	not included
2	Control	CH390	IL93	ST151	snp		missense_variant c.43C>A p.Leu15Ile	hlgA_lukEv_1_lukEv_2	Gamma-hemolysin component A;Leucotoxin LukEv	0	GCF_000009005_1	12482_IL93_00424
2	Control	CH390	IL93	ST151	snp			group_1723	hypothetical protein	-26	GCF_000009005_1	12482_IL93_00453
2	Control	CH390	IL93	ST151	snp		missense_variant c.437C>T p.Thr146Ile	menD	2-succinyl-5-enolpyruvyl-6-hydroxy-3-cyclohexene-1-carboxylate synthase	0	GCF_000009005_1	12482_IL93_00553
2	Control	CH390	IL93	ST151	snp		missense_variant c.238A>G p.Thr80Ala	group_138	hypothetical protein	0	GCF_000009005_1	12482_IL93_00605
2	Control	CH390	IL93	ST151	del		frameshift_variant c.15delA p.Lys5fs	group_2196	hypothetical protein	0	GCF_000009005_1	12482_IL93_00616
2	Control	CH390	IL93	ST151	snp	distance from gene		group_90	hypothetical protein	-296	GCF_000009005_1	not included
2	Control	CH390	IL93	ST151	snp		missense_variant c.1229A>C p.Gln410Pro	carB	Carbamoyl-phosphate synthase large chain	0	GCF_000009005_1	12482_IL93_00710
2	Control	CH390	IL93	ST151	snp	synonymous change	synonymous_variant c.357A>T p.Ile119Ile	rsmB	Ribosomal RNA small subunit methyltransferase B	0	GCF_000009005_1	not included
2	Control	CH390	IL93	ST151	snp		missense_variant c.1140A>G p.Ile380Met	group_2124	hypothetical protein	0	GCF_000009005_1	12482_IL93_00750
2	Control	CH390	IL93	ST151	snp		missense_variant c.578T>C p.Ile193Thr	menH_2	Monoacylglycerol lipase;2-succinyl-6-hydroxy-24-cyclohexadiene-1-carboxylate synthase	0	GCF_000009005_1	12482_IL93_00807
2	Control	CH390	IL93	ST151	snp	distance from gene		group_1240	hypothetical protein	52	GCF_000009005_1	not included
2	Control	CH390	IL93	ST151	snp			ybiT	putative ABC transporter ATP-binding protein YbiT	-20	GCF_000009005_1	12482_IL93_00891
2	Control	CH390	IL93	ST151	snp			group_2191	hypothetical protein	-47	GCF_000009005_1	12482_IL93_00929
2	Control	CH390	IL93	ST151	snp	distance from gene		ndk	Nucleoside diphosphate kinase	81	GCF_000009005_1	not included
2	Control	CH390	IL93	ST151	ins		frameshift_variant c.224_225insA p.Ile76fs	ypdF	Aminopeptidase YpdF	0	GCF_000009005_1	12482_IL93_01042
2	Control	CH390	IL93	ST151	snp		stop_gained c.754C>T p.Gln252*	group_1547	hypothetical protein	0	GCF_000009005_1	12482_IL93_01134
2	Control	CH390	IL93	ST151	snp		missense_variant c.1649A>G p.Asn550Ser	aspS	Aspartate--tRNA ligase	0	GCF_000009005_1	12482_IL93_01140
2	Control	CH390	IL93	ST151	snp	synonymous change	synonymous_variant c.603A>G p.Ser201Ser	clpX	ATP-dependent Clp protease ATP-binding subunit ClpX	0	GCF_000009005_1	not included
2	Control	CH390	IL93	ST151	snp		missense_variant c.1353C>A p.His451Gln	dnaB	Replication initiation and membrane attachment protein	0	GCF_000009005_1	12482_IL93_01185
2	Control	CH390	IL93	ST151	ins		frameshift_variant c.3604dupA p.Thr1202fs	group_1836	hypothetical protein	0	GCF_000009005_1	12482_IL93_01241
2	Control	CH390	IL93	ST151	snp		missense_variant c.1078T>C p.Tyr360His	menE_1_menE_2	2-succinylbenzoate--CoA ligase	0	GCF_000009005_1	12482_IL93_01293
2	Control	CH390	IL93	ST151	snp	synonymous change	synonymous_variant c.132T>C p.Tyr44Tyr	group_1358	hypothetical protein	0	GCF_000009005_1	not included
2	Control	CH390	IL93	ST151	snp		missense_variant c.77A>G p.Lys26Arg	group_1358	hypothetical protein	0	GCF_000009005_1	12482_IL93_01302
2	Control	CH390	IL93	ST151	snp		missense_variant c.67A>G p.Lys23Glu	group_1358	hypothetical protein	0	GCF_000009005_1	12482_IL93_01302
2	Control	CH390	IL93	ST151	ins	distance from gene		gdmA_1	Lantibiotic gallidermin	-158	GCF_000009005_1	not included
2	Control	CH390	IL93	ST151	snp	distance from gene		lukEv_lukEv_1_hlgC_2	Leucotoxin LukEv;Gamma-hemolysin component C	-461	GCF_000009005_1	not included
2	Control	CH390	IL93	ST151	snp		missense_variant c.740T>G p.Ile247Arg	rluD_2	Ribosomal large subunit pseudouridine synthase D	0	GCF_000009005_1	12482_IL93_01432
2	Control	CH390	IL93	ST151	snp		missense_variant c.130G>A p.Val44Ile	group_122	putative protein;hypothetical protein	0	GCF_000009005_1	12482_IL93_01483
2	Control	CH390	IL93	ST151	snp	synonymous change	synonymous_variant c.408T>C p.Ser136Ser	group_486	hypothetical protein	0	GCF_000009005_1	not included
2	Control	CH390	IL93	ST151	snp		missense_variant c.89C>T p.Ala30Val	map_4_map_3	65 kDa membrane protein;Protein map;hypothetical protein	0	GCF_000009005_1	12482_IL93_01548
2	Control	CH390	IL93	ST151	del		frameshift_variant c.1094delT p.Leu365fs	group_1665	hypothetical protein	0	GCF_000009005_1	12482_IL93_01562
2	Control	CH390	IL93	ST151	snp		missense_variant c.69A>C p.Leu23Phe	group_1665	hypothetical protein	0	GCF_000009005_1	12482_IL93_01562
2	Control	CH390	IL93	ST151	snp	contig length	synonymous_variant c.786A>G p.Gly262Gly	group_464	hypothetical protein	0	GCF_000009005_1	not included
2	Control	CH390	IL93	ST151	snp	contig length	synonymous_variant c.771C>T p.Phe257Phe	group_464	hypothetical protein	0	GCF_000009005_1	not included
2	Control	CH390	IL93	ST151	snp	contig length	synonymous_variant c.762G>T p.Val254Val	group_464	hypothetical protein	0	GCF_000009005_1	not included
2	Control	CH390	IL93	ST151	snp	contig length	synonymous_variant c.666A>C p.Arg222Arg	group_464	hypothetical protein	0	GCF_000009005_1	not included
2	Control	CH390	IL93	ST151	snp	contig length	synonymous_variant c.660T>C p.Tyr220Tyr	group_464	hypothetical protein	0	GCF_000009005_1	not included
2	Control	CH390	IL93	ST151	snp	contig length	synonymous_variant c.648A>C p.Arg216Arg	group_464	hypothetical protein	0	GCF_000009005_1	not included
2	Control	CH390	IL93	ST151	snp	contig length	synonymous_variant c.642G>C p.Thr214Thr	group_464	hypothetical protein	0	GCF_000009005_1	not included
2	Control	CH390	IL93	ST151	snp	contig length	missense_variant c.635G>C p.Gly212Ala	group_464	hypothetical protein	0	GCF_000009005_1	not included
2	Control	CH390	IL93	ST151	complex	contig length	missense_variant c.624_626delGAGinsTAA p.Ser209Asn	group_464	hypothetical protein	0	GCF_000009005_1	not included
2	Control	CH390	IL93	ST151	snp	contig length	missense_variant c.617T>C p.Val206Ala	group_464	hypothetical protein	0	GCF_000009005_1	not included
2	Control	CH390	IL93	ST151	snp	contig length	synonymous_variant c.612G>A p.Ser204Ser	group_464	hypothetical protein	0	GCF_000009005_1	not included
2	Control	CH390	IL93	ST151	snp	contig length	synonymous_variant c.606A>G p.Glu202Glu	group_464	hypothetical protein	0	GCF_000009005_1	not included
2	Control	CH390	IL93	ST151	snp	contig length	missense_variant c.317C>T p.Ala106Val	group_464	hypothetical protein	0	GCF_000009005_1	not included
2	Control	CH390	IL93	ST151	complex	contig length		group_464	hypothetical protein	-14	GCF_000009005_1	not included
2	Control	CH390	IL93	ST151	ins	distance from gene		group_931	hypothetical protein	33	GCF_000009005_1	not included
2	Control	CH390	IL93	ST151	del	distance from gene		group_931	hypothetical protein	5	GCF_000009005_1	not included
2	Control	CH390	IL93	ST151	snp		missense_variant c.1171G>A p.Gly391Ser	group_342	hypothetical protein	0	GCF_000009005_1	12482_IL93_01589
2	Control	CH390	IL93	ST151	snp		stop_gained c.256C>T p.Gln86*	nrgA_nrgA_1	Ammonium transporter	0	GCF_000009005_1	12482_IL93_01594
2	Control	CH390	IL93	ST151	snp		missense_variant c.1507T>A p.Leu503Ile	kdpD	Sensor protein KdpD	0	GCF_000009005_1	12482_IL93_01633
2	Control	CH390	IL93	ST151	snp		missense_variant c.457A>G p.Lys153Glu	group_1934	hypothetical protein	0	GCF_000009005_1	12482_IL93_01746
2	Control	CH390	IL93	ST151	snp		missense_variant c.73A>G p.Ile25Val	rplC	50S ribosomal protein L3	0	GCF_000009005_1	12482_IL93_01789
2	Control	CH390	IL93	ST151	ins			pbuG	Guanine/hypoxanthine permease PbuG	-13	GCF_000009005_1	12482_IL93_01792
2	Control	CH390	IL93	ST151	ins		frameshift_variant c.854_855insAATACCAAGCA p.Arg286fs	group_2133	hypothetical protein	0	GCF_000009005_1	12482_IL93_01795
2	Control	CH390	IL93	ST151	snp	synonymous change	synonymous_variant c.813A>T p.Ala271Ala	lnrL_2	Linearmycin resistance ATP-binding protein LnrL	0	GCF_000009005_1	not included
2	Control	CH390	IL93	ST151	snp		missense_variant c.1910C>T p.Ala637Val	narG	Respiratory nitrate reductase 1 alpha chain	0	GCF_000009005_1	12482_IL93_01933
2	Control	CH390	IL93	ST151	snp	synonymous change	synonymous_variant c.231C>T p.Ala77Ala	group_652	hypothetical protein	0	GCF_000009005_1	not included
2	Control	CH390	IL93	ST151	snp		missense_variant c.22A>G p.Ser8Gly	group_507	hypothetical protein	0	GCF_000009005_1	12482_IL93_02028
2	Control	CH390	IL93	ST151	snp		missense_variant c.1081T>G p.Ser361Ala	ldhD_1__bacF_dapL	D-lactate dehydrogenase;Transaminase BacF;LL-diaminopimelate aminotransferase	0	GCF_000009005_1	12482_IL93_02088
2	Control	CH390	IL93	ST151	snp		missense_variant c.1486A>G p.Ile496Val	bceB_3	Bacitracin export permease protein BceB	0	GCF_000009005_1	12482_IL93_02151
2	Control	CH390	IL93	ST151	snp	repetitive SD region	missense_variant c.2351T>G p.Ile784Ser	clfB	hypothetical protein;Clumping factor B	0	GCF_000009005_1	not included
2	Control	CH390	IL93	ST151	snp	distance from gene		group_330	hypothetical protein	8	GCF_000009005_1	not included
2	Control	CH390	IL93	ST151	snp		missense_variant c.716T>C p.Leu239Pro	icaB	Poly-beta-16-N-acetyl-D-glucosamine N-deacetylase	0	GCF_000009005_1	12482_IL93_02202
2	Control	CH390	IL93	ST151	snp		missense_variant c.970A>C p.Ile324Leu	tet38	tetracycline efflux MFS transporter Tet(38);hypothetical protein	0	GCF_000009005_1	12482_IL93_02329
2	Control	CH390	IL93	ST151	snp	synonymous change	synonymous_variant c.615G>A p.Ser205Ser	nrtD	Nitrate import ATP-binding protein NrtD	0	GCF_000009005_1	not included
2	Control	CH390	IL93	ST151	snp			group_648	hypothetical protein	-13	GCF_000009005_1	12482_IL93_02390
2	Control	CH390	IL93	ST151	snp		missense_variant c.1252T>G p.Tyr418Asp	group_1667	hypothetical protein	0	GCF_000009005_1	12482_IL93_02407
2	Control	CH390	IL93	ST151	snp		missense_variant c.137T>C p.Val46Ala	yydK	putative HTH-type transcriptional regulator YydK	0	GCF_000009005_1	12482_IL93_02463
2	Control	CH390	IL93	ST151	snp		missense_variant c.274T>G p.Phe92Val	group_1428	hypothetical protein	0	GCF_000009005_1	12482_IL93_02532
2	Control	CH390	IL93	ST151	snp	contig length	synonymous_variant c.1030T>C p.Leu344Leu	group_1791	Type I restriction enzyme EcoKI M protein	0	GCF_000009005_1	not included
2	Control	CH390	IL93	ST151	snp	contig length	missense_variant c.335A>T p.Lys112Ile	group_2750	ISL3 family transposase ISSau8	0	GCF_000009005_1	not included
2	Control	CH390	IL93	ST151	snp	contig length	missense_variant c.833A>G p.Lys278Arg	group_2750	ISL3 family transposase ISSau8	0	GCF_000009005_1	not included
2	Control	CH390	IL93	ST151	snp	contig length		NA	NA	-1	GCF_000009005_1	not included
2	Control	CH390	IL93	ST151	snp	contig length		NA	NA	-1	GCF_000009005_1	not included
2	Control	CH390	IL93	ST151	snp	contig length		NA	NA	-1	GCF_000009005_1	not included
3	Experiment	IL83	CH381	ST151	snp	distance from gene		recR	Recombination protein RecR	510	GCF_000009005_1	not included
3	Experiment	IL83	CH381	ST151	snp		missense_variant c.1219G>A p.Ala407Thr	group_916	hypothetical protein	0	GCF_000009005_1	12463_CH381_00196
3	Experiment	IL83	CH381	ST151	del		frameshift_variant c.294delA p.Val99fs	group_1298	hypothetical protein	0	GCF_000009005_1	12463_CH381_00197
3	Experiment	IL83	CH381	ST151	snp		missense_variant c.86T>A p.Phe29Tyr	group_278	Putative cytokinin riboside 5-monophosphate phosphoribohydrolase	0	GCF_000009005_1	12463_CH381_00279
3	Experiment	IL83	CH381	ST151	snp		missense_variant c.224C>A p.Thr75Lys	group_2095	hypothetical protein	0	GCF_000009005_1	12463_CH381_00365
3	Experiment	IL83	CH381	ST151	snp		missense_variant c.98C>A p.Thr33Asn	tarM	Poly(ribitol-phosphate) alpha-N-acetylglucosaminyltransferase	0	GCF_000009005_1	12463_CH381_00551
3	Experiment	IL83	CH381	ST151	snp		missense_variant c.479A>G p.Asp160Gly	sspA	Glutamyl endopeptidase	0	GCF_000009005_1	12463_CH381_00565
3	Experiment	IL83	CH381	ST151	snp	synonymous change	synonymous_variant c.513G>A p.Ala171Ala	purF	Amidophosphoribosyltransferase	0	GCF_000009005_1	not included
3	Experiment	IL83	CH381	ST151	snp		missense_variant c.902C>T p.Ala301Val	ctaA	Heme A synthase	0	GCF_000009005_1	12463_CH381_00629
3	Experiment	IL83	CH381	ST151	snp		missense_variant c.521C>A p.Thr174Asn	glpD	Aerobic glycerol-3-phosphate dehydrogenase	0	GCF_000009005_1	12463_CH381_00813
3	Experiment	IL83	CH381	ST151	snp	distance from gene		nikB	Nickel import system permease protein NikB	-108	GCF_000009005_1	not included
3	Experiment	IL83	CH381	ST151	snp		missense_variant c.500G>A p.Ser167Asn	brnQ_3_brnQ_2	Branched-chain amino acid transport system 2 carrier protein	0	GCF_000009005_1	12463_CH381_00914
3	Experiment	IL83	CH381	ST151	snp		missense_variant c.551T>C p.Ile184Thr	group_1657	Tyrosine recombinase XerD	0	GCF_000009005_1	12463_CH381_01008
3	Experiment	IL83	CH381	ST151	ins			proC	Pyrroline-5-carboxylate reductase	-61	GCF_000009005_1	12463_CH381_01014
3	Experiment	IL83	CH381	ST151	del	distance from gene		btuD_2	Vitamin B12 import ATP-binding protein BtuD	-311	GCF_000009005_1	not included
3	Experiment	IL83	CH381	ST151	snp		missense_variant c.338T>C p.Val113Ala	lepA	Elongation factor 4	0	GCF_000009005_1	12463_CH381_01102
3	Experiment	IL83	CH381	ST151	snp	distance from gene		IMPDH	Inosine-5-monophosphate dehydrogenase	54	GCF_000009005_1	not included
3	Experiment	IL83	CH381	ST151	snp		missense_variant c.402G>T p.Met134Ile	group_1721	hypothetical protein	0	GCF_000009005_1	12463_CH381_01249
3	Experiment	IL83	CH381	ST151	snp	distance from gene		hemY	Protoporphyrinogen oxidase	37	GCF_000009005_1	not included
3	Experiment	IL83	CH381	ST151	snp		missense_variant c.260G>A p.Gly87Asp	rutB	Peroxyureidoacrylate/ureidoacrylate amidohydrolase RutB	0	GCF_000009005_1	12463_CH381_01535
3	Experiment	IL83	CH381	ST151	del	distance from gene		ktrB_2	Ktr system potassium uptake protein B	-255	GCF_000009005_1	not included
3	Experiment	IL83	CH381	ST151	snp	distance from gene		group_171	hypothetical protein	-394	GCF_000009005_1	not included
3	Experiment	IL83	CH381	ST151	snp	contig length	missense_variant c.464G>A p.Arg155His	group_645	hypothetical protein	0	GCF_000009005_1	not included
3	Experiment	IL83	CH381	ST151	snp	contig length	synonymous_variant c.441A>G p.Lys147Lys	group_645	hypothetical protein	0	GCF_000009005_1	not included
3	Experiment	IL83	CH381	ST151	complex	contig length	missense_variant c.432_436delTTATAinsATATT p.AsnTyrThr144LysTyrSer	group_645	hypothetical protein	0	GCF_000009005_1	not included
3	Experiment	IL83	CH381	ST151	snp	contig length	missense_variant c.418A>G p.Asn140Asp	group_645	hypothetical protein	0	GCF_000009005_1	not included
3	Experiment	IL83	CH381	ST151	snp	contig length	synonymous_variant c.399G>A p.Leu133Leu	group_645	hypothetical protein	0	GCF_000009005_1	not included
3	Experiment	IL83	CH381	ST151	complex	contig length	missense_variant c.349_362delAGTTACTCGCATACinsTCGTTCAGCCACAG p.TyrSerHisThr118PheSerHisArg	group_645	hypothetical protein	0	GCF_000009005_1	not included
3	Experiment	IL83	CH381	ST151	snp	contig length	missense_variant c.317C>T p.Ala106Val	group_645	hypothetical protein	0	GCF_000009005_1	not included
3	Experiment	IL83	CH381	ST151	ins	distance from gene		group_1550	Accessory gene regulator protein B	-114	GCF_000009005_1	not included
3	Experiment	IL83	CH381	ST151	del		frameshift_variant c.1155delA p.Ter386fs	group_342	hypothetical protein	0	GCF_000009005_1	12463_CH381_01596
3	Experiment	IL83	CH381	ST151	del		frameshift_variant c.1155delA p.Ter386fs	group_342	hypothetical protein	0	GCF_000009005_1	12463_CH381_01597
3	Experiment	IL83	CH381	ST151	snp		missense_variant c.338T>C p.Val113Ala	group_760	Putative aldehyde dehydrogenase	0	GCF_000009005_1	12463_CH381_01684
3	Experiment	IL83	CH381	ST151	snp		missense_variant c.558T>G p.Asn186Lys	cdaR	CdaA regulatory protein CdaR	0	GCF_000009005_1	12463_CH381_01719
3	Experiment	IL83	CH381	ST151	snp	synonymous change	synonymous_variant c.399C>T p.Phe133Phe	auaG	Aurachin C monooxygenase/isomerase	0	GCF_000009005_1	not included
3	Experiment	IL83	CH381	ST151	snp		missense_variant c.592T>C p.Cys198Arg	atl_3	Bifunctional autolysin	0	GCF_000009005_1	12463_CH381_01853
3	Experiment	IL83	CH381	ST151	snp	synonymous change	synonymous_variant c.1284A>G p.Ala428Ala	hutU	Urocanate hydratase	0	GCF_000009005_1	not included
3	Experiment	IL83	CH381	ST151	snp	synonymous change	synonymous_variant c.324T>A p.Gly108Gly	gltT	Proton/sodium-glutamate symport protein	0	GCF_000009005_1	not included
3	Experiment	IL83	CH381	ST151	snp		missense_variant c.182A>G p.His61Arg	sarZ	HTH-type transcriptional regulator SarZ	0	GCF_000009005_1	12463_CH381_01930
3	Experiment	IL83	CH381	ST151	snp		missense_variant c.148A>G p.Ile50Val	sirB	Sirohydrochlorin ferrochelatase	0	GCF_000009005_1	12463_CH381_01945
3	Experiment	IL83	CH381	ST151	snp			cpdA_1	35-cyclic adenosine monophosphate phosphodiesterase CpdA	-5	GCF_000009005_1	12463_CH381_01983
3	Experiment	IL83	CH381	ST151	del		frameshift_variant c.674delT p.Leu225fs	group_1198	hypothetical protein	0	GCF_000009005_1	12463_CH381_02045
3	Experiment	IL83	CH381	ST151	snp			bcrA_1	Bacitracin transport ATP-binding protein BcrA	-13	GCF_000009005_1	12463_CH381_02049
3	Experiment	IL83	CH381	ST151	snp			nrdD	Anaerobic ribonucleoside-triphosphate reductase	-24	GCF_000009005_1	12463_CH381_02153
3	Experiment	IL83	CH381	ST151	snp			group_60	hypothetical protein	-76	GCF_000009005_1	12463_CH381_02347
3	Experiment	IL83	CH381	ST151	snp			group_347	hypothetical protein	-55	GCF_000009005_1	12463_CH381_02392
3	Experiment	IL83	CH381	ST151	snp	contig length	synonymous_variant c.1030C>T p.Leu344Leu	group_1791	Type I restriction enzyme EcoKI M protein	0	GCF_000009005_1	not included
3	Control	IL95	1693-LF2	ST151	snp	contig length	synonymous_variant c.606G>A p.Glu202Glu	group_464	hypothetical protein	0	GCF_000009005_1	not included
3	Control	IL95	1693-LF2	ST151	snp	contig length	synonymous_variant c.612A>G p.Ser204Ser	group_464	hypothetical protein	0	GCF_000009005_1	not included
3	Control	IL95	1693-LF2	ST151	snp	contig length	missense_variant c.617C>T p.Ala206Val	group_464	hypothetical protein	0	GCF_000009005_1	not included
3	Control	IL95	1693-LF2	ST151	complex	contig length	missense_variant c.624_626delTAAinsGAG p.Asn209Ser	group_464	hypothetical protein	0	GCF_000009005_1	not included
3	Control	IL95	1693-LF2	ST151	snp	contig length	missense_variant c.635C>G p.Ala212Gly	group_464	hypothetical protein	0	GCF_000009005_1	not included
3	Control	IL95	1693-LF2	ST151	snp	contig length	synonymous_variant c.642C>G p.Thr214Thr	group_464	hypothetical protein	0	GCF_000009005_1	not included
3	Control	IL95	1693-LF2	ST151	snp	contig length	synonymous_variant c.648C>A p.Arg216Arg	group_464	hypothetical protein	0	GCF_000009005_1	not included
3	Control	IL95	1693-LF2	ST151	snp	contig length	synonymous_variant c.660C>T p.Tyr220Tyr	group_464	hypothetical protein	0	GCF_000009005_1	not included
3	Control	IL95	1693-LF2	ST151	snp	contig length	synonymous_variant c.666C>A p.Arg222Arg	group_464	hypothetical protein	0	GCF_000009005_1	not included
3	Control	IL95	1693-LF2	ST151	snp	contig length	synonymous_variant c.762G>T p.Val254Val	group_464	hypothetical protein	0	GCF_000009005_1	not included
3	Control	IL95	1693-LF2	ST151	snp	contig length	synonymous_variant c.771C>T p.Phe257Phe	group_464	hypothetical protein	0	GCF_000009005_1	not included
3	Control	IL95	1693-LF2	ST151	snp	contig length	synonymous_variant c.786A>G p.Gly262Gly	group_464	hypothetical protein	0	GCF_000009005_1	not included
3	Control	IL95	1693-LF2	ST151	snp		missense_variant c.217G>A p.Ala73Thr	entC1_2_entC2	Enterotoxin type C-1;Enterotoxin type C-2	0	GCF_000009005_1	12446_1693-LF2_00009
3	Control	IL95	1693-LF2	ST151	snp	distance from gene		glmU	Bifunctional protein GlmU	-171	GCF_000009005_1	not included
3	Control	IL95	1693-LF2	ST151	snp	distance from gene		gph	Phosphoglycolate phosphatase	199	GCF_000009005_1	not included
3	Control	IL95	1693-LF2	ST151	snp		missense_variant c.1219A>G p.Thr407Ala	group_916	hypothetical protein	0	GCF_000009005_1	12446_1693-LF2_00190
3	Control	IL95	1693-LF2	ST151	ins		frameshift_variant c.293dupA p.Ter99fs	group_1298	hypothetical protein	0	GCF_000009005_1	12446_1693-LF2_00191
3	Control	IL95	1693-LF2	ST151	snp	synonymous change	synonymous_variant c.150G>A p.Ser50Ser	fepC	Ferric enterobactin transport ATP-binding protein FepC	0	GCF_000009005_1	not included
3	Control	IL95	1693-LF2	ST151	snp	distance from gene		group_2186	hypothetical protein	137	GCF_000009005_1	not included
3	Control	IL95	1693-LF2	ST151	snp	distance from gene		group_2065	putative autolysin LDP	-154	GCF_000009005_1	not included
3	Control	IL95	1693-LF2	ST151	snp	distance from gene		group_1493	hypothetical protein	5	GCF_000009005_1	not included
3	Control	IL95	1693-LF2	ST151	snp	synonymous change	synonymous_variant c.513A>G p.Ala171Ala	purF	Amidophosphoribosyltransferase	0	GCF_000009005_1	not included
3	Control	IL95	1693-LF2	ST151	snp		missense_variant c.280G>A p.Asp94Asn	srtB	Sortase B	0	GCF_000009005_1	12446_1693-LF2_00643
3	Control	IL95	1693-LF2	ST151	snp	synonymous change	synonymous_variant c.1368T>C p.Tyr456Tyr	carB	Carbamoyl-phosphate synthase large chain	0	GCF_000009005_1	not included
3	Control	IL95	1693-LF2	ST151	del	distance from gene		group_1960	hypothetical protein	-141	GCF_000009005_1	not included
3	Control	IL95	1693-LF2	ST151	snp		missense_variant c.184T>C p.Tyr62His	glpP	Glycerol uptake operon antiterminator regulatory protein	0	GCF_000009005_1	12446_1693-LF2_00805
3	Control	IL95	1693-LF2	ST151	snp		missense_variant c.521A>C p.Asn174Thr	glpD	Aerobic glycerol-3-phosphate dehydrogenase	0	GCF_000009005_1	12446_1693-LF2_00808
3	Control	IL95	1693-LF2	ST151	snp		missense_variant c.652T>G p.Ser218Ala	cls_1	Cardiolipin synthase	0	GCF_000009005_1	12446_1693-LF2_00826
3	Control	IL95	1693-LF2	ST151	snp		missense_variant c.500A>G p.Asn167Ser	brnQ_3_brnQ_2	Branched-chain amino acid transport system 2 carrier protein	0	GCF_000009005_1	12446_1693-LF2_00909
3	Control	IL95	1693-LF2	ST151	snp		stop_gained c.331G>T p.Glu111*	group_1641	hypothetical protein	0	GCF_000009005_1	12446_1693-LF2_00910
3	Control	IL95	1693-LF2	ST151	snp			scpA	Segregation and condensation protein A	-1	GCF_000009005_1	12446_1693-LF2_01002
3	Control	IL95	1693-LF2	ST151	snp		stop_lost&splice_region_variant c.641A>C p.Ter214Serext*?	group_1848	hypothetical protein	0	GCF_000009005_1	12446_1693-LF2_01058
3	Control	IL95	1693-LF2	ST151	snp	synonymous change	synonymous_variant c.342G>A p.Glu114Glu	group_1439	putative metallo-hydrolase	0	GCF_000009005_1	not included
3	Control	IL95	1693-LF2	ST151	snp	synonymous change	synonymous_variant c.1485G>A p.Lys495Lys	comEC	ComE operon protein 3	0	GCF_000009005_1	not included
3	Control	IL95	1693-LF2	ST151	snp		missense_variant c.227T>A p.Ile76Asn	group_1322	hypothetical protein	0	GCF_000009005_1	12446_1693-LF2_01207
3	Control	IL95	1693-LF2	ST151	snp		missense_variant c.402T>G p.Ile134Met	group_1721	hypothetical protein	0	GCF_000009005_1	12446_1693-LF2_01245
3	Control	IL95	1693-LF2	ST151	del			group_1358	hypothetical protein	-35	GCF_000009005_1	12446_1693-LF2_01306
3	Control	IL95	1693-LF2	ST151	del			group_545	hypothetical protein	-85	GCF_000009005_1	12446_1693-LF2_01312
3	Control	IL95	1693-LF2	ST151	snp	synonymous change	synonymous_variant c.147C>T p.Asp49Asp	nisC	Nisin biosynthesis protein NisC	0	GCF_000009005_1	not included
3	Control	IL95	1693-LF2	ST151	snp	distance from gene		ftnA	Bacterial non-heme ferritin	-129	GCF_000009005_1	not included
3	Control	IL95	1693-LF2	ST151	snp	synonymous change	synonymous_variant c.870A>G p.Glu290Glu	group_733	hypothetical protein	0	GCF_000009005_1	not included
3	Control	IL95	1693-LF2	ST151	snp		missense_variant c.287C>G p.Ala96Gly	farB_1_mdtD_1	Fatty acid resistance protein FarB;Putative multidrug resistance protein MdtD	0	GCF_000009005_1	12446_1693-LF2_01654
3	Control	IL95	1693-LF2	ST151	snp	distance from gene		rpsI	30S ribosomal protein S9	15	GCF_000009005_1	not included
3	Control	IL95	1693-LF2	ST151	snp	synonymous change	synonymous_variant c.1284G>A p.Ala428Ala	hutU	Urocanate hydratase	0	GCF_000009005_1	not included
3	Control	IL95	1693-LF2	ST151	snp	synonymous change	synonymous_variant c.657T>C p.Ser219Ser	group_1481	Ferredoxin--NADP reductase	0	GCF_000009005_1	not included
3	Control	IL95	1693-LF2	ST151	del		disruptive_inframe_deletion c.767_769delAGA p.Lys256del	cntD	Metal-staphylopine import system ATP-binding protein CntD	0	GCF_000009005_1	12446_1693-LF2_01941
3	Control	IL95	1693-LF2	ST151	snp		missense_variant c.1710A>C p.Gln570His	manR	Transcriptional regulator ManR	0	GCF_000009005_1	12446_1693-LF2_02110
3	Control	IL95	1693-LF2	ST151	snp	synonymous change	synonymous_variant c.468C>G p.Gly156Gly	MENG	2-phytyl-14-beta-naphthoquinone methyltransferase chloroplastic	0	GCF_000009005_1	not included
3	Control	IL95	1693-LF2	ST151	snp			group_347	hypothetical protein	-55	GCF_000009005_1	12446_1693-LF2_02324
3	Control	IL95	1693-LF2	ST151	snp		missense_variant c.944A>G p.Asp315Gly	ahpF	Alkyl hydroperoxide reductase subunit F	0	GCF_000009005_1	12446_1693-LF2_02530
3	Control	IL95	1693-LF2	ST151	snp	contig length	synonymous_variant c.1030C>T p.Leu344Leu	group_1791	Type I restriction enzyme EcoKI M protein	0	GCF_000009005_1	not included
3	Control	IL95	1693-LF2	ST151	snp	contig length		NA	NA	-1	GCF_000009005_1	not included
3	Control	IL95	1693-LF2	ST151	snp	contig length		NA	NA	-1	GCF_000009005_1	not included
6	Experiment	K163	K162	ST188	snp			pta	Phosphate acetyltransferase	-52	GCF_022405575_1	8653_K162_00117
6	Experiment	K163	K162	ST188	complex	synonymous change	synonymous_variant c.1992_1995delCAGTinsTAGC p.666	clfA	Clumping factor A;hypothetical protein	0	GCF_022405575_1	not included
6	Experiment	K163	K162	ST188	complex	synonymous change	synonymous_variant c.2013_2016delCGATinsTGAC p.673	clfA	Clumping factor A;hypothetical protein	0	GCF_022405575_1	not included
6	Experiment	K163	K162	ST188	snp	synonymous change	synonymous_variant c.2022C>T p.Asp674Asp	clfA	Clumping factor A;hypothetical protein	0	GCF_022405575_1	not included
6	Experiment	K163	K162	ST188	snp	synonymous change	synonymous_variant c.2028C>T p.Asp676Asp	clfA	Clumping factor A;hypothetical protein	0	GCF_022405575_1	not included
6	Experiment	K163	K162	ST188	snp	synonymous change	synonymous_variant c.2037G>A p.Ser679Ser	clfA	Clumping factor A;hypothetical protein	0	GCF_022405575_1	not included
6	Experiment	K163	K162	ST188	snp	synonymous change	synonymous_variant c.2055C>A p.Ser685Ser	clfA	Clumping factor A;hypothetical protein	0	GCF_022405575_1	not included
6	Experiment	K163	K162	ST188	complex	synonymous change	synonymous_variant c.2205_2208delCGACinsAGAT p.737	clfA	Clumping factor A;hypothetical protein	0	GCF_022405575_1	not included
6	Experiment	K163	K162	ST188	complex	synonymous change	synonymous_variant c.2220_2232delTTCCGACAGTGACinsCTCAGATAGCGAT p.745	clfA	Clumping factor A;hypothetical protein	0	GCF_022405575_1	not included
6	Experiment	K163	K162	ST188	snp	repetitive SD region	missense_variant c.2293A>T p.Thr765Ser	clfA	Clumping factor A;hypothetical protein	0	GCF_022405575_1	not included
6	Experiment	K163	K162	ST188	snp			group_63	hypothetical protein	-85	GCF_022405575_1	8653_K162_00469
6	Experiment	K163	K162	ST188	snp		missense_variant c.1630T>A p.Phe544Ile	korA	2-oxoglutarate oxidoreductase subunit KorA	0	GCF_022405575_1	8653_K162_00726
6	Experiment	K163	K162	ST188	snp		missense_variant c.1010A>G p.His337Arg	parC	DNA topoisomerase 4 subunit A	0	GCF_022405575_1	8653_K162_00799
6	Experiment	K163	K162	ST188	snp	synonymous change	synonymous_variant c.1731G>A p.Val577Val	group_1641	hypothetical protein	0	GCF_022405575_1	not included
6	Experiment	K163	K162	ST188	snp			hup	DNA-binding protein HU	-73	GCF_022405575_1	8653_K162_00913
6	Experiment	K163	K162	ST188	ins			group_759	hypothetical protein	-88	GCF_022405575_1	8653_K162_00930
6	Experiment	K163	K162	ST188	snp		missense_variant c.919T>C p.Cys307Arg	gcvPA	putative glycine dehydrogenase (decarboxylating) subunit 1	0	GCF_022405575_1	8653_K162_00976
6	Experiment	K163	K162	ST188	snp		missense_variant c.10T>C p.Cys4Arg	gcvPA	putative glycine dehydrogenase (decarboxylating) subunit 1	0	GCF_022405575_1	8653_K162_00976
6	Experiment	K163	K162	ST188	snp	distance from gene		rpsU	30S ribosomal protein S21	48	GCF_022405575_1	not included
6	Experiment	K163	K162	ST188	ins	distance from gene		entA_entA_2_entD	Enterotoxin type A;Enterotoxin type D	76	GCF_022405575_1	not included
6	Experiment	K163	K162	ST188	snp	synonymous change	synonymous_variant c.1128C>T p.Tyr376Tyr	map_4_map_3	65 kDa membrane protein;Protein map;hypothetical protein	0	GCF_022405575_1	not included
6	Experiment	K163	K162	ST188	snp		missense_variant c.1116A>C p.Arg372Ser	map_4_map_3	65 kDa membrane protein;Protein map;hypothetical protein	0	GCF_022405575_1	8653_K162_01424
6	Experiment	K163	K162	ST188	del			group_342	hypothetical protein	-7	GCF_022405575_1	8653_K162_01528
6	Experiment	K163	K162	ST188	snp	distance from gene		yycJ	Putative metallo-hydrolase YycJ	91	GCF_022405575_1	not included
6	Experiment	K163	K162	ST188	snp		missense_variant c.268G>T p.Ala90Ser	group_518	hypothetical protein	0	GCF_022405575_1	8653_K162_02227
6	Control	K165	K164	ST188	snp		missense_variant c.442T>A p.Trp148Arg	walK	Sensor protein kinase WalK	0	GCF_022405575_1	8655_K164_00046
6	Control	K165	K164	ST188	snp		missense_variant c.227A>G p.His76Arg	hsdR	Type-1 restriction enzyme R protein	0	GCF_022405575_1	8655_K164_00175
6	Control	K165	K164	ST188	snp		missense_variant c.2789A>G p.Asp930Gly	esaA	Type VII secretion system accessory factor EsaA	0	GCF_022405575_1	8655_K164_00256
6	Control	K165	K164	ST188	snp	synonymous change	synonymous_variant c.249C>T p.Ile83Ile	group_1162	hypothetical protein	0	GCF_022405575_1	not included
6	Control	K165	K164	ST188	ins	distance from gene		group_550	hypothetical protein	82	GCF_022405575_1	not included
6	Control	K165	K164	ST188	snp		missense_variant c.97G>T p.Val33Phe	group_1246	hypothetical protein	0	GCF_022405575_1	8655_K164_00395
6	Control	K165	K164	ST188	snp	distance from gene		metQ_2_metQ_1	putative D-methionine-binding lipoprotein MetQ	27	GCF_022405575_1	not included
6	Control	K165	K164	ST188	snp	synonymous change	synonymous_variant c.168A>G p.Glu56Glu	yabA	Initiation-control protein YabA	0	GCF_022405575_1	not included
6	Control	K165	K164	ST188	snp		missense_variant c.248T>C p.Val83Ala	group_1655	hypothetical protein	0	GCF_022405575_1	8655_K164_00654
6	Control	K165	K164	ST188	snp	repetitive SD region	missense_variant c.1829A>C p.Glu610Ala	clfA	Clumping factor A;hypothetical protein	0	GCF_022405575_1	not included
6	Control	K165	K164	ST188	snp	synonymous change	synonymous_variant c.1980C>T p.Asp660Asp	clfA	Clumping factor A;hypothetical protein	0	GCF_022405575_1	not included
6	Control	K165	K164	ST188	snp	synonymous change	synonymous_variant c.2001A>G p.Ser667Ser	clfA	Clumping factor A;hypothetical protein	0	GCF_022405575_1	not included
6	Control	K165	K164	ST188	snp	synonymous change	synonymous_variant c.2016T>C p.Asp672Asp	clfA	Clumping factor A;hypothetical protein	0	GCF_022405575_1	not included
6	Control	K165	K164	ST188	complex	synonymous change	synonymous_variant c.2028_2031delCAGTinsTAGC p.678	clfA	Clumping factor A;hypothetical protein	0	GCF_022405575_1	not included
6	Control	K165	K164	ST188	complex	synonymous change	synonymous_variant c.2205_2208delCGACinsAGAT p.737	clfA	Clumping factor A;hypothetical protein	0	GCF_022405575_1	not included
6	Control	K165	K164	ST188	snp	synonymous change	synonymous_variant c.2217A>T p.Ser739Ser	clfA	Clumping factor A;hypothetical protein	0	GCF_022405575_1	not included
6	Control	K165	K164	ST188	snp	repetitive SD region	missense_variant c.2293A>T p.Thr765Ser	clfA	Clumping factor A;hypothetical protein	0	GCF_022405575_1	not included
6	Control	K165	K164	ST188	snp	synonymous change	synonymous_variant c.2337A>G p.Ser779Ser	clfA	Clumping factor A;hypothetical protein	0	GCF_022405575_1	not included
6	Control	K165	K164	ST188	snp	synonymous change	synonymous_variant c.2355G>T p.Ser785Ser	clfA	Clumping factor A;hypothetical protein	0	GCF_022405575_1	not included
6	Control	K165	K164	ST188	snp	synonymous change	synonymous_variant c.2373A>C p.Ser791Ser	clfA	Clumping factor A;hypothetical protein	0	GCF_022405575_1	not included
6	Control	K165	K164	ST188	snp	repetitive SD region	missense_variant c.2378C>T p.Ser793Leu	clfA	Clumping factor A;hypothetical protein	0	GCF_022405575_1	not included
6	Control	K165	K164	ST188	ins			folD	Bifunctional protein FolD protein	-79	GCF_022405575_1	8655_K164_00947
6	Control	K165	K164	ST188	snp		missense_variant c.413T>C p.Leu138Ser	pheT	Phenylalanine--tRNA ligase beta subunit	0	GCF_022405575_1	8655_K164_01020
6	Control	K165	K164	ST188	snp		missense_variant c.1448G>T p.Arg483Met	polX	DNA polymerase/3-5 exonuclease PolX	0	GCF_022405575_1	8655_K164_01024
6	Control	K165	K164	ST188	snp	distance from gene		hly_hly_2_hly_1	Alpha-hemolysin	-147	GCF_022405575_1	not included
6	Control	K165	K164	ST188	snp		missense_variant c.862T>G p.Tyr288Asp	ftsA	Cell division protein FtsA	0	GCF_022405575_1	8655_K164_01094
6	Control	K165	K164	ST188	snp			smc	Chromosome partition protein Smc	-30	GCF_022405575_1	8655_K164_01143
6	Control	K165	K164	ST188	snp			smc	Chromosome partition protein Smc	-15	GCF_022405575_1	8655_K164_01143
6	Control	K165	K164	ST188	snp		missense_variant c.335C>T p.Thr112Ile	group_412	hypothetical protein	0	GCF_022405575_1	8655_K164_01261
6	Control	K165	K164	ST188	snp			tdcB	L-threonine dehydratase catabolic TdcB	-12	GCF_022405575_1	8655_K164_01351
6	Control	K165	K164	ST188	snp		missense_variant c.334A>G p.Ile112Val	vraS	Sensor protein VraS	0	GCF_022405575_1	8655_K164_01813
6	Control	K165	K164	ST188	snp	synonymous change	synonymous_variant c.411T>C p.Asp137Asp	yafV	Omega-amidase YafV	0	GCF_022405575_1	not included
6	Control	K165	K164	ST188	snp			group_766	hypothetical protein	-26	GCF_022405575_1	8655_K164_01967
6	Control	K165	K164	ST188	snp		stop_lost&splice_region_variant c.784T>C p.Ter262Argext*?	yheS	putative ABC transporter ATP-binding protein YheS	0	GCF_022405575_1	8655_K164_01979
6	Control	K165	K164	ST188	snp		missense_variant c.847T>C p.Tyr283His	murF	UDP-N-acetylmuramoyl-tripeptide--D-alanyl-D-alanine ligase	0	GCF_022405575_1	8655_K164_02017
6	Control	K165	K164	ST188	snp			ydjM	Inner membrane protein YdjM	-64	GCF_022405575_1	8655_K164_02108
6	Control	K165	K164	ST188	snp		missense_variant c.116A>T p.His39Leu	group_275	hypothetical protein	0	GCF_022405575_1	8655_K164_02196
6	Control	K165	K164	ST188	snp	distance from gene		auaG	Aurachin C monooxygenase/isomerase	-129	GCF_022405575_1	not included
6	Control	K165	K164	ST188	snp	synonymous change	synonymous_variant c.177T>C p.Asp59Asp	group_1987	Putative acetyltransferase	0	GCF_022405575_1	not included
6	Control	K165	K164	ST188	del	distance from gene		group_1604	hypothetical protein	137	GCF_022405575_1	not included
6	Control	K165	K164	ST188	complex	contig length		NA	NA	-1	GCF_022405575_1	not included
6	Control	K165	K164	ST188	snp	contig length		NA	NA	-1	GCF_022405575_1	not included

## Sheet: Column_info
Table S4: Column information (Table S4C and S4D)
A. The number of the pair analysed
B. Whether the comparison was between a clotter/non-clotter (Experiment) or Controls (Control)
C. The strain identifier for the strain with the clotting phenotype or matching control strain
D. The strain identifier for the strain without the clotting phenotype or comparison strain
E. The sequence type of the strains in the paired comparison
F. The type of variant detected, using the definitions given by snippy for SNPs
G. The rationale for filtering out a variant, if it was filtered out of the analysis
H. The predicted effect on the protein sequence in the Clotting strain. For intergenic SNPs, the affect is listed as Unknown
I. The gene name predicted for the nearest gene using PROKKA. Genes that remained unnamed are listed as 'group_' identifiers matching the pangenome analysis table
J. The distance between the variant and the nearest gene. Variants within or overlapping one or more genes are listed as 0. Negative numbers are used to indicate distances which are included once in the table for each closest gene
K. The annotation description for the nearest gene (PROKKA).
L. The NCBI Identifier for the reference sequence used to align contigs with Mauve
M. The name of the sequence in Supplementary FASTA file N, for sequences that were not filtered out of the analysis.

## Sheet: (e)
Table S4: Genomic variation correlated with clotting phenotype. (e) A list of accessory gene clusters (Panaroo) that exhibited the same presence/absence pattern between more than one gain or loss of function pair or clade respectively.
Panaroo gene name	Pair Type	Pair 1 Clotter	Pair 1 Non-clotter	Pair 1 control	Pair 1 comparison	Pair 3 Clotter	Pair 3 Non-clotter	Pair 3 control	Pair 3 comparison	Rationale for exclusion
dnaC_2	Loss of Function	Present	Absent	Present	Present	Present	Absent	Present	Absent	None
group_2080	Loss of Function	Present	Absent	Present	Present	Present	Absent	Absent	Absent	Conserved gene by paired panaroo analysis in both pairs
group_2302	Loss of Function	Present	Absent	Present	Present	Present	Absent	Present	Absent	None
group_2339	Loss of Function	Present	Absent	Present	Present	Present	Absent	Present	Absent	None

## Sheet: (f)
Table S4: Genomic variation correlated with clotting phenotype. (f) A list of large variations in the accessory genome of gain and loss of function pairs and clades that were confirmed by long-read sequencing.
Pair	Strain	ST	Phenotype	Start (bp)	Stop (bp)	Size (bp)	Phage/gene
Pair1	SV20 (9091)	133	Clotting	313285	359369	46084	Staphy_42E_NC_007052
Pair1	SV20 (9091)	133	Clotting	311257	313215	1958	lip2
Pair1	SV20 (9091)	133	Clotting	1790605	1791333	728	ISSau2
Pair1	SV20 (9091)	133	Clotting	1791357	1792145	788	ISSau2
Pair1	SV20 (9091)	133	Clotting	2674838	2675626	788	ISSau2
Pair1	SV20 (9091)	133	Clotting	2675650	2676378	728	ISSau2
Pair3	IL83	151	Clotting	465286	506015	40729	Staphy_Ipla99_NC_011614
pair4	K125	188	Non-clotting	40150	57551	17401	Staphy_PT1028_NC_007045
pair4	K132	188	Clotting	40148	57549	17401	Staphy_PT1028_NC_007045
pair4	K125	188	Non-clotting	65453	66448	995	hlb
pair4	K132	188	Clotting	64046	64246	200	hlb
