# Supplementary material for: Bacterial metabolic remodeling by convergent evolution unlocks nutrient availability after a host switch
Source: Sci Adv. 2026 Feb 6;12(6):eadw9419. doi: 10.1126/sciadv.adw9419 (PMC12880543; doi:10.1126/sciadv.adw9419)
Supplement: Supplementary file 3 — File S1 [file sciadv.adw9419_file_s1.zip]

Archive with 1 entries (1 files):
- adw9419_file_s1.txt
