# Supplementary material for: Bacterial metabolic remodeling by convergent evolution unlocks nutrient availability after a host switch
Source: Sci Adv. 2026 Feb 6;12(6):eadw9419. doi: 10.1126/sciadv.adw9419 (PMC12880543; doi:10.1126/sciadv.adw9419)
Supplement: Supplementary file 3 — File S1 [file sciadv.adw9419_file_s1.zip › adw9419_file_s1.txt]

Supplementary File 1 : CDS nucleotide sequences corresponding to the variants identified in pairwise analysis

>12452_CH354_00051
ATGAGAATTAAAACACCGAGTCCATCTTATTTAAAAGGCACAAATGGACATGCGATATTA
TTATTACATTCATTTACAGGTACAAATCGGGATGTGAAGCATCTTGCAGCTGAGTTAAAT
GACCAAGGATTTAGTTGTTATGCACCGAATTATCCAGGTCATGGTTTATTGTTGAAAGAT
TTCATGACATATAATGTAGATGATTGGTGGGAAGAAGTTGAGAAAGCTTACCAATTTTTA
GTCAATGAAGGTTATGAATCTATCAGTGCAACTGGTGTGTCTTTAGGTGGATTAATGACA
TTGAAATTGGCGCAACACTATCCGTTGAAACGTATCGCTGTCATGTCAGCACCAAAGGAA
AAGAGTGACGATGGCTTAATAGAACATTTAGTTTATTATAGTCAACGCATGCCGAATATT
TTAAATTTAGATCAGCAAGCATCGAGTGCGCAATTAGCAGCAATTGATGATTATGAAGGT
GAAATTACGAAGTTTCAACATTTTATTGATGATATTATGACAAATTTAAATGTTATTAAA
ATTCCAGCTAATATATTATTTGGTGGTAAAGATGCGCCATCCTATGAAACAAGTGCACAC
TTTATTTATGAACATTTAGGATCAGTAGACAAAGAATTAAATGGTCTGAAGGATTCGCAT
CATTTAATGACGCATGGAGAAGGCAGAGATATTTTAGAAGAAAATGTTATTCGCTTTTTC
AATGCTTTAACATAA
>12452_CH354_00262
ATGAAACCTAAAGTTTTATTAGCAGGTGGAACAGGATATATTGGTAAGTATTTAAGTGAA
GTGATTGAAAATGATGCTGAACTTTTTACTATATCAAAATATCCAGACAATAAAAAAACA
GATGATGTTGAAATGACTTGGATTCAGTGTGATATATTTCATTACGAACAGGTTGTTGCA
GCAATGAATCAAATAGATATTGCTGTATTCTTTATCGACCCAACAAAGAATTCTGCCAAA
ATAACACAATCATCAGCAAGAGATTTAACATTAATCGCAGCAGATAATTTTGGTCGAGCA
GCGGCTATCAATCAAGTAAAAAAAGTAATCTACATACCTGGGAGTCGTTATGATAATGAA
ACAATTGAACGCCTAGGTGCATATGGTACAACTGTAGAAACAACAAATTTAGTTTTTAAA
CGTTCTTTAGTTAATGTAGAATTACAAGTTTCAAAGTATGATGATGTTAGATCAACGATG
AAGGTAGTTTTACCAAAGGGATGGACATTAAAGAACGTTGTAAACCACTTTATTGCATGG
ATGGGTTACACTAAAGGAACTTTTGTGAAAACAGAAAAATCACATGATCAATTTAAGATA
TATATTAAGAATAAGGTGCGACCGCTCGCAGTATTTAAAATAGTAGAAACAGTTGATGGA
ATAATAACTTTAATTTTATTGAGTGGAAGTTTAGTGAAAAAATATACAGTTAATCAAGGG
AAGTTAGAATTTAGATTAATCAAAGAGTCGGCAGTCGTTTATATACATCTATACGATTAT
ATCCCTCGATTATTTTGGCCGATTTATTACTTTATACAAGCACCAATGCAAAAAATGATG
ATTCATGGCTTTGAAGTTGACTGCCGGATTAAAGATTTTCAAAGTCGATTAAAATCAGGA
GAAAATATGAAATATACTAAATGA
>12452_CH354_00275
GTGAAAGTAAAGTATATAGATAAACGTCACTGGCGTCGCCTAATTGATAGGGAATACACA
GAGGTAAAAGTTAATAATAATAGGTTCAAGGGTATTATAGGCTTAGTCACGATGAAAAAG
GTTCGTGATCCTTTAGAGGTGACGGTAGTTGGACAAAATATTATTGTCGCAGATGACAAT
TATAAATGGTTGCAAATACTACCTGAAAAGAAACGTTATAGTATAACTGTAATGTTTGAT
AATAAAGGCAATCCATTAGAATATTATTTTGATATAAATATCAAAAATATAACGCAAAAA
GGTAATGCACGTACAGTAGATTTATGTTTAGATGTTTTAGCATTACCAAGTGGTGAATAT
GAGTTAGTAGATGAAGATGATTTAATGTTTGCATTAGAAAGTGAGCAAATTACAAAAAAG
CAATTTCATGAAGCATATATGATTGCGCATCAAATTATGGCAGAGTTAGAAAATGATTTT
AAAGGATTCCAAAAGAAAATCATGTACTGCTTTAATAAAATTAATGCAAAGGCTCAAAAA
AATCATCAAAAGCCACAAAATAAAACTAATTTTGAAAAAAGCAAACAAATAAAACCTAAG
CAATATAATCAAACTAAAAATCACCAACAACAAAAGAAAAACTAA
>12452_CH354_00463
ATGAATTTTAAATTAAATAACACAATAAGCAACGAAATAAATACGTTGATTATTGGTATA
CCAGAACATTTAAATCAGTTAGAAAGCATTAGTTTTAATCATATCGATATTACAGAATCA
CTTGAAAGACTAAAACATCAACATATTATTGGTAGTAAAGTTGGGAAGATTTATACAACT
GCATTTGATGTACAAGATCAAACATATCGTTTAATTACAGTTGGTTTAGGAAACTTAAAA
ACACGTAGTTATCAAGATATGTTGAAAATATGGGGACATCTTTTCCAATACATAAAGTCA
GAACACATTGAAGATACGTATTTACTTATGGATTCATTTATTTCAAAATATGATCAGTTA
TCAGATGTATTAATGGCATGCGGTATTCAAAGTGAGCGTGCAACATATGAATTCGATCAT
TATAAATCAAGTAAGAAGGCACCGTTTAAGACGAATTTAAACCTTATTAGTGAATCATTA
ATTGAATTAGATTTTATTCATGAGGGTATCAGTATTGGCCAATCCATTAATTTGGCAAGA
GACTTTAGTAATATGCCACCGAATATATTAACACCACAAACATTTGCAGAAGATATTGTT
AATCATTTTAAAAATACAAAGGTCAAAGTAGAGGTTAAAGATTATGACACTTTAGTTTCT
GAAGGATTCGGACTTTTACAAGCGGTAGGTAAAGGTAGTAAGCATAAACCGAGATTAGTA
ACCATCACATATAATGGCAAAGATAAAGATGAAGCACCAATTGCCTTAGTTGGTAAAGGT
ATAACGTATGATTCTGGTGGTTATAGTATTAAAATGAAGAATGGCATGGCTACAATGAAA
TATGACATGTGTGGCGCTGCGAATGTCGTTGGTATCATTGAAGCGGCTAGTCGTTTACAA
CTGCCTGTAAATATTGTCGGAGTGCTTGCTTGTGCTGAAAATATGATAAATGAAGCATCA
ATGAAGCCAGATGATGTATTTACAGCATTAAGTGGTGAAACTGTAGAAGTAATGAATACA
GACGCTGAAGGCAGATTAGTCCTTGCAGATGCTGTGTATTATGCAAATCAATATCAGCCT
AGTGTGATTATGGACTTTGCTACATTAACGGGTGCAGCAATTGTTGCACTAGGCGATGAT
AAAGCTGCTGCATTTGAATCGAATAGTAAAGTGATATTAAACGATATATTACAAATAAGT
TCTAAAGTCGATGAAATGGTATTTGAATTACCGATTACTGCAACCGAACGTGCAAGTATT
AAACACAGTGATATCGCTGATTTAGTTAACCATACGAATGGACAAGGTAAAGCGCTATTT
GCGGCAAGTTTTGTAACACATTTTAGTGGTCAAACACCTCACATTCATTTCGATATTGCA
GGTCCAGCAACGACTAATAAAGCTTCATATAATGGTCCAAAAGGGCCAACAGGATTTATG
ATTCCGACGATAGTACAATGGTTAAAACAACAATAA
>12452_CH354_00556
ATGAAAAAAGTATATATGATGGTGCATGAGTTAGATGTTAATAAAGGTGGCATGACCTCT
TCTATGTTCAATAGAAGTAGGGAGTTTTATGATGCTAATATATCAGCTGATATAGTTACT
TTTGATTACAAAGGTAATTATGACGAAATTATTAAGAATTTAAAAAAACAAGGTAAAATG
GATTCAAGAACAAAAATGTATAATGTGTTTGAGTATTTTAAGCAAATATCCAATAGCAAA
CACTTTAAATCTAATAGATTATTATACAAACATATTTCTGATAGATTGAAAAATACAATT
GAAATTGAAGAAAGTAAAGGTATTTCAAGATTTTTCGATATTACTACAGGAACATATATT
GCTTACATTAGAAAAAGTAAAACTGAAAAAGTGATCGATTTCTTTAAAGATAATCAACGA
ATAGAACGATTTAGTTTTAACAACAATAAAGTGCATATGAAAGAGACATTTAATATAGAT
AATAAGGTGTGTTATCAAGTATTTTATGATGAAAAAGGATTTCCATATATTTCTAGGAAT
ATCAATGCAAGTAACGGCGCAGTTGGTAAAACATATTTAATAGTATGTAAAAAAGAGTTT
AAAAATAATCTTGCACTATGTGTTTACTACTTAGAAAAACTTATCAAAGATAATAAGAAT
AGTATTATGATTTGTGATGGACAAGGTAGTTTTCCTAAAATGTTTAATACAAAACATAAA
AATGCTCAAAAGTATGGCGTTATCCATGTTAATCATCATGAAAATTTTGATGATAGTGGA
GCATTTAAGAAAAGTGAGAAATTTATTATTGAAAATGCTGATAACATAAATGGTGTTATT
GTGTTAACAGATGCACAACGTTTAGATATTCTTCAACAATTTGATGTGAAAAATATATTT
ACTATTAGCAATTTTGTGAAAATACATAAAGCACCTAAGCAATTTCAGACTGAAAAAATT
GTTGGTCATATTTCTAGAATGGTTCCAACTAAAAGAATAGATTTACTTATTGATGTTGCT
GAATTAGTTGTTAAAAAAGATGAAACAGTTAAATTCCACATTTATGGTGAAGGGTCAGTA
AAAGAAAAAATTGCGAAAAAAAATATCGACAAAAAATTAGAGAATCATGTTTTGTTAAAA
GGGTATACAACCACTCCACAAAAATGTTTAGAAGATTTTAAATTAGTTGTTTCTACATCT
CAATATGAAGGTCAAGGGTTAAGTATGATAGAAGCAATGATTTCTAAAAGGCCTGTTGTT
GCCTTTGACATCAAATACGGGCCAAGTGATTTTATAGAAGATAATAAAAATGGTTATTTA
ATAGAAAACCATAATATTAACGACATGGCTGATAAAATACTTCAGCTTGTTAATAATGAT
GTATTAGCAGCGGAGTTTGGTTCGAAAGCGAGAGAAAACATTATAGAAAAATATTCAACG
GAATCAATATTAGAAAAATGGTTAAATCTTTTCAATAGCTAA
>12452_CH354_00583
GTGTCAAAATTTAAGTCTTTGCTTCTATTATTTGGCACACTAATTTTACTTAGTGGTTGT
TCAAATATAGAAATTTTCAACGCAAAAGGGCCAGTAGCAAGTAGTCAGAAGTTCTTGATT
CTTTATTCAATCGTCTTCATGCTTGTTATTTGTTTTGTTGTACTTGGCATGTTCGCCATT
TTTATTTACAAGTATAGTTATAATAAGAATGCCGAATCTGGTAAGATGCACCATAATGCC
ATCATTGAAACAATATGGTTTGTAATACCTATCATAATCGTTGCTGCTTTAGCTATTCCT
ACAGTTAAAACTTTATACGATTACGAAAAACCACCGAAGAGTGAGAAAGATCCAATGGTA
GTATATGCAGTAAGTGCAGGATACAAATGGTTCTTTGCTTATCCAGATGAACATATAGAG
ACTGTTAATACATTAACAATCCCTAAAGATCGTCCTGTTGTATTTAAGCTTCAAGCTATG
GATACAATGACAAGTTTCTGGATTCCACAATTAGGTGGTCAAAAATATGCCATGACTGGC
ATGACAATGAATTGGACGTTAGAAGCATCTCAAACTGGTACGTTCAGAGGTCGTAACTCT
AACTTCAATGGTGAAGGATTCTCACGTCAAACATTTAAAGTAAATGCCGTTAGTCAAAAA
GACTACGACAAATGGGTGAAAGAAGTTAAAGGTAAGAAAACGTTAGATCAAGATACATTT
GATAAACAATTATTACCAAGCACACCTAATAAAGCTTTAGAATTTAATGGTACACATATG
GCGTTTGTTGATCCAGCAGCCGATCCAGAATACATCTTCTATGCATATAAACGTTTCAAT
TTCGAATTGAAAGATCCAAACTTCACTAGTGAAGAAAATATGTTTAAAGATGTATCAGAG
AAACCATTAATACCTGCTCGTAAAGCTCAAATTACAAATGCGAACTATAAACGACATGGT
ATGAAATTGATGATTCTTGGAAATGACGAACCATATAACAATGAGTTCAAGAAAGATGAA
TCGAAAAATGCGAAAGAAATGAAGAAAATTTCAAAAGATGCGCAAGATCAAGACAATGAT
GATCATGGAGGTGGACATTAA
>12452_CH354_00591
ATGTCTAAATTTATCGAACCAAGCGTTGAAGAAATTAAACTTGAAAAAGTATATCAAGAT
ATGGGATTAAGTGATCAAGAATATGAAAAAGTTTGCGATATTTTAGGCAGACAACCTAAC
TTTACAGAAACAGGTATCTTTTCTGTTATGTGGAGTGAACATTGCTCTTATAAACATTCT
AAACCGTTTTTAAAGCAATTTCCTACGTCAGGTGAGCATGTGCTTATGGGGCCAGGTGAA
GGTGCAGGGGTAGTCGATATAGGTGATAATCAAGCCGTAGTATTTAAAGTAGAGTCTCAC
AATCATCCATCAGCAATTGAACCATATCAAGGGGCTGCTACAGGCGTTGGCGGAATCATT
CGTGACATTGTCTCTATTGGGGCTAGACCTATTAATTTGTTAAACAGTCTTAGATTTGGA
GAATTAGATAATAAACAAAACCAAAGATTACTTAAAGGGGTTGTAAAGGGTATCGGAGGT
TATGGTAACTGCATTGGTATTCCAACAACTGCCGGTGAAATCGAATTTGATGAACGTTAT
GATGGCAATCCACTTGTTAATGCAATGTGTGTTGGTGTTATCAATCACGACATGATTCAA
AAAGGCACAGCAAAAGGTGTAGGTAATTCGGTCATTTATGTTGGTTTGAAAACTGGTCGA
GATGGTATTCATGGTGCTACTTTTGCATCTGAAGAATTGACGGAAGAAAGCGAAAGTAAA
CGACCTTCTGTACAAATCGGTGATCCATTTGTAGGTAAAAAATTAATGGAAGCAACACTT
GAAGCAATTACATTTGATGAATTAGTTGGTATTCAAGATATGGGTGCTGCTGGTTTAACA
TCTTCATCTTCTGAAATGGCTGCAAAAGGTGGTAGTGGTTTACATTTGAGATTAGAACAA
GTGCCAACACGTGAGCCAGGTATTTCTCCTTATGAAATGATGCTTTCAGAAACTCAAGAA
CGTATGTTACTAGTTGTTGAAAAAGGTACTGAACAAAAATTCTTAGATTTATTTGATAAG
CACGAATTGGATAGTGCTGTTATAGGTGAAGTTACAGATACAAATCGTTTTGTTTTAACA
TATGATGACGAAGTTTATGCTGACATTCCAGTTGAACCACTAGCTGATGAAGCACCTGTA
TTTATTTTAGAAGGAGAAGAAAAAAATTATAATACTTCTAAAAATGATTATACACACATC
GATGTTAAAGATACTTTCTTTAAATTACTTAAGCATCCGACTATAGCATCTAAACACTAT
TTATATGATCAATACGACCAACAAGTTGGTGCCAATACGATAATTAAGCCTGGACTTCAA
GCATCGGTAGTACGTGTGGAAGGTACAAATAAGGCAATTGCTTCAACAATTGATGGTGAA
GCGCGTTATGTATATAACAATCCATATGAAGGTGGAAAGATGGTAGTAGCTGAAGCTTAT
CGAAATTTAATTGCCGTGGGTGCAACACCATTAGCAATGACAGATTGTTTAAATTATGGT
TCTCCTGAAAAGAAAGAAATCTATCAACAGTTGATAGATTCAACGAAAGGTATGGCAGAA
GCATGCGACATTCTTAAGACACCAGTAGTTTCTGGTAATGTATCTTTATATAACGAAACG
AAAGGTACTTCTATTTTCCCAACACCAGTTGTTGGAATGGTAGGTTTGATTGAAAATGTA
AATTATTTAAATGATTTTGAACCTCAAGTTGGAGATAAATTATATTTAATCGGTGATACT
AAGGACGACTTTGGTGGTAGTCAACTTGAAAAGTTAATTTATGGCAAAGTTAATCATGAA
TTTGAGTCATTAGATTTGAGTTCAGAAGTTGAAAAAGGTGAATCAATCAAGACAGCTATT
CGTGAAGGGGTATTATCACATGTTCAAACGGTTGGTAAAGGTGGCTTACTGATTACCTTA
GCTAAACTAAGTGCGCATTACGGTTTAGGATTAAAGTCTTCAATAGATATAACAAATACA
CAATTGTTTAGTGAGACACAAGGCCGATATGTTGTTTCTGTTAAATCAGGTAAAACTTTA
AATATTGATAATGCAATAGAAATTGGACTTTTAACAGATAGTGATAATTTCAAAGTAACA
ACACCATATACAGAGATTAGTGAAAATGTTTCAGATATTAAACAAATATGGGAAGGGGCA
ATTGCTCAATGTTTAACTACTCAGGATTAA
>12452_CH354_00719
ATGAATCATTTATTATCAATGGAACATTTATCTACAGATCAAATATACAAACTTATCCAA
AAGGCAAGTCAATTTAAATCTGGTGAACGTCAACTACCAAACTTTGAAGGGAAATATGTC
GCAAATTTATTCTTTGAAAATTCTACTCGAACAAAATGTAGTTTTGAAATGGCAGAACTT
AAGCTAGGGTTAAAAACGATTAGCTTTGAAACATCAGCATCATCTGTTTCAAAAGGTGAA
TCTTTATATGACACATGTAAAACTTTAGAAAGTATTGGCTGTGATTTATTAGTCATTAGA
CATCCGTTTAATAACTACTATGAAAAATTAGCGAATATTAACATTCCAATTGCGAATGCT
GGTGATGGTAGTGGACAACATCCAACACAAAGTTTGCTTGATTTAATGACGATATATGAA
GAATATGGATATTTTGAAGGCTTGAATGCATTGATTTGTGGAGACATTAAAAATTCACGT
GTCGCACGTAGTAATTACCATAGTTTAAAAGCATTAGGTGCAAACGTAATGTTTAATAGC
CCAAATGCTTGGATTGATGATTCTTTAGAAGCACCTTATGTAAATATAGATGATGTTATA
GAAACAGTAGATATAGTTATGTTATTAAGAATTCAACATGAAAGACATGGGCTTGCAGAA
GAAACTAGATTTGTAGCAGATGATTATCATCAAAAGCATGGCTTAAATGAAGTGCGCTAT
AACAAATTACAAGAACATGCTATTGTTATGCATCCGGCACCTGTGAATAGAGGAGTAGAA
ATACAAAGCGATTTAGTAGAAGCTTCAAAATCAAGAATTTTTAAGCAAATGGAAAATGGC
GTTTACTTAAGAATGGCAGTCATTGATGAATTATTAAAATAG
>12452_CH354_00749
ATGGTTAAATTAGCAATTGATATGATGGGTGGCGACAATGCGCCTGATATCGTATTAGAA
GCCGTACAAAAGGCTGTTGAAGACTTTAAAGATCTAGAAATTATACTTTTCGGTGACGAA
AAAAAGTATAAACTGAACCATGAACGAATCGAATTTAGACATTGTTCTGAAAAGATTGAA
ATGGAAGATGAGCCTGTTAGAGCGATTAAACGTAAAAAAGATAGTTCAATGGTAAAAATG
GCTGAAGCTGTGAAATCTGGTGAGGCAGATGGATGTGTGTCAGCAGGAAATACTGGTGCT
TTAATGTCAGCTGGTTTATTCATTGTTGGACGTATTAAAGGTGTAGCTAGACCGGCTTTA
GTAGTAACATTGCCAACGATTGATGGAAAAGGTTTTGTCTTTTTAGACGTTGGTGCAAAT
GCAGATGCTAAACCTGAACACTTATTACAGTATGCGCAACTAGGGGATATTTATGCTCAA
AAAATTAGAGGTATTGATAATCCGAAAATCTCATTATTAAATATAGGTACCGAGCCAGCT
AAAGGTAATAGTTTAACGAAAAAATCATATGAGTTATTAAATCGAGATCATTCATTGAAT
TTTGTTGGGAATATTGAAGCGAAGACATTAATGGATGGCGATACAGATGTTGTAGTTACC
GATGGCTATACTGGGAACATGGTCCTTAAAAATTTAGAAGGTACTGCAAAATCAATCGGT
AAAATGTTAAAAGATACGATTATGAGTAGTACTAAAAATAAATTAGCAGGTGCAATATTG
AAGAAAGATTTAGCCGAATTCGCTAAAAAGATGGATTACTCAGAATACGGTGGTTCCGTA
TTATTAGGATTGGAAGGTACCGTAGTTAAAGCACACGGTAGTTCAAATGCTAAAGCTTTT
TATTCTGCAATTAGACAAGCGAAAATCGCAGGAGAGCAAAATATTGTACAAACAATGAAA
GAGACTGTAGGTGAATCAAATGAGTAA
>12452_CH354_00802
ATGTCAATTGCCATTATTGCTGTAGGCTCAGAACTACTGCTAGGTCAAATCGCTAATACC
AACGGACAATTTCTATCTAAAGTATTTAATGAAATTGGACAAAGTGTATTAGAACATAAA
GTTATTGGAGATAATAAAAAACGTTTAGAATCAAGTGTACGTCATGCGTTAGAAAAATAT
GATACTGTTATTTTAACAGGTGGCTTAGGTCCTACGAAAGATGACTTAACGAAGCATACA
GTGGCCCAGATTGTTGGTAAAGATTTAGTTATTGATGACCCTTCTTTAAAATATATTGAA
AGCTATTTTGAGGAACAAGGACAAGAAATGACACCTAATAATAAACAACAGGCTTTAGTA
ATTGAAGGTTCAACTGTATTAGCAAATCATCATGGCATGGCTCCAGGAATGATGGTGAAT
TTTGAAAACAAACAAATTATTTTATTACCAGGTCCACCGAAAGAAATGCAGCCAATGGTA
AAAAATGAATTGTTGTCACATTTTATAAACCATAATCGAATTATACACTCTGAACTATTA
AGATTTGCGGGAATAGGTGAATCTAAAGTAGAAACAGTATTAATAGATCTTATCGATAAA
CAGACTAATCCTACGATTGCGCCTTTGGCAGGAAGTCATGAAGTATATATTAGATTGACT
GCAAATGCCGACTCAAAAGAACAAGCACAATCATTGATTCAACCTGTTAAGCAAGAAATT
CTTGATCGTATTGGAGAATATTATTATGGTTCAGATGACACATTAATTGAGCAAGCTGTA
ATAAAGAAAATTCATGAACCTTTTGTAATATATGATGGTATTACTAATGGTGCTTTATAT
CATCGATTGAAAGAAGTGGATTTAAACGATGTTCTAAAGGGTATGATTAATCACAATGAA
AACTTTGTTGATATTAATAAACCTATTGAGCAGCAATTAAAAGATGCAGTACAATTTGTT
AATAAATTATTTAATGTGCCATCAGCAATTATTCTATTAGAGTATGATGGTGTAGTCTAT
ATAGGCTATGATAATAACTTAGAATTTAAAACTGAGCAATTTAAAATGTCTAAATCTAGA
AATTTATTAAAGAACAGAAGTCAAAATTATGCGCTTATAAGATTATTAAATTGGCTTAGA
ACAACAAATTAA
>12452_CH354_00940
ATGGAAATTTTACGTATAGAGCCAACGCCAAGTCCAAATACAATGAAAGTTGTTTTGTCA
TATACAAGAGAAGACAAGCTATCTAATACTTATAAAAAAGTAGAAGAAACACAACCAGAA
TTTATAAAGCAGTTGTTATCTATAGATGGTATCACTTCTATTTTTCATGTCATGAACTTC
TTAGCTGTTGATAAGTCACCAAAAGCTGATTGGGAAGTCATATTACCTGATATTAAAGCT
GCTTTTTCTGATGCGAATAAGGTTTTAGAATCTGTAAATGAACCTCAAATTGACAATCAT
TTTGGTGAAATTAAAGCTGAACTATTAACTTTTAAGGGTATACCGTATCAAATTAAGCTA
ACTTCTGCTGACCAAGAATTAAGAGAACAATTACCACAAACATATGTTGATCAAATGACG
CAAGCGCAAACAGCACATGACAATATTGTTTTTATGCGTAAATGGCTAGATTTAGGAAAT
CGCTATGGAAATATTGAGGAAGTAATGGATGGTGTCCTAGAAGAAGTGCTAGCTACCTAT
CCAGAATCACAGTTACCCGTATTGGTAAAACATGCTTTAGAAGAAAATCACGCAACTAAT
AATTATCATTTCTATCGACATGTCTCTTTGGATGAATATCATGCGACTGATAATTGGAAG
ACTCGATTACGAACGTTAAACCATTTTCCAAAGCCGACTTTTGAAGATATACCGCTGCTT
GATTTAGCTTTATCTGATGAAAAAGTACCGGTTAGACGTCAAGCGATTGTATTATTAGGT
ATGATTGAAAGTAAAGAAATTTTACCGTATTTATATAAGGGGCTTCGTGATAAAAGTCCT
GCTGTAAGAAGAACAGCAGGGGATTGCATAAGCGATTTAGGGTATCCAGAGGCACTACCA
GAAATGGTGCTACTATTAGATGATCCACAGAAAATCGTTAGGTGGCGTGCTGCTATGTTT
ATCTTTGATGAAGGTAATGCAGAGCAGCTTCCCGCACTTAAAGCTCATATTAATGACAAT
GCGTTTGAAGTTAAATTACAAATTGAAATGGCCATATCTCGTATTGAAAACGGAGATGAA
GCACTTGGTTCAGTATGGAAACAAATGGCAAACAGAACAATTTAA
>12452_CH354_00974
ATGAAAACAACGATTAAACAAGCGAAAGATCATTTAAACCAAGACGTTACAATTGGTGCT
TGGCTAACAAATAAACGTTCAAGTGGTAAAATCGCCTTTTTACAATTACGTGATGGAACA
GGCTTTATGCAAGGCGTAGTAGTTAAATCAGAAGTTGATGAAGAGGTATTCAAACTTGCG
AAAGAAATTACTCAAGAATCATCTCTATATGTTACAGGCACAATTACAGAAGATAATCGT
TCTGACTTAGGATACGAAATGCAAGTGAAATCAATTGAAGTTATTTCAGAAGCGCATGAC
TATCCGATTACACCTAAAAATCATGGTACAGAATTCTTAATGGATCACCGTCATTTATGG
TTACGTTCTAAAAAACAACATGCTGTAATGAAAATTAGAAATGAAGTTATTCGTGCAACG
TATGAATTTTTCAACAAAGATGGATTTACAAAGGTTGATCCACCAATTTTGACAGCAAGT
GCACCAGAAGGTACAAGTGAATTATTCCTTACTAAATACTTTGATCAAGATGCGTTTTTA
TCTCAAAGTGGTCAGTTATACTTAGAAGCTGCGGCAATGGCACACGGAAAAGTATTTTCA
TTTGGTCCAACTTTCAGAGCTGAAAAATCAAAAACACGTAGACACTTGATCGAGTTCTGG
ATGATTGAAGGGGAAATGGCTTTCACAAATCATGCTGAAAGTTTAGAAATTCAAGAACAA
TATGTAACACATGTAGTAAAATCAGTTTTAGAAAATTGTAAACTAGAGTTGAAAATTTTA
GAGCGTGATACATCAAAACTTGAAAAAGTTGCGACACCATTCCCTAGAATTTCATATGAT
GATGCAATTGAATTCTTAAAAGCAGAAGGCTTTGATGATATTGAATGGGGCGAAGATTTT
GGTGCGCCACATGAAACTGCCATTGCTAATCATTATGATTTACCGGTGTTTATTACTAAT
TATCCAACTAAAATTAAGCCTTTCTATATGCAACCAAATCCTGAGAATGAAGAAACTGTA
TTATGTGCAGACTTAATTGCACCTGAAGGATGCGGTGAAATTATAGGTGGATCTGAACGT
GTGGATGACTTAGAATTGTTAGAACAACGCGTTAAAGAACATGGATTAGACGAAGAAGCA
TATAGTTACTACTTAGACTTACGTCGTTATGGTAGTGTGCCACACTGTGGATTTGGTTTA
GGTTTAGAGCGTACAGTAGCATGGATTTCTGGTGTTGAACACGTTCGTGAAACTGCGCCA
TTCCCAAGATTATTAAACCGTTTATATCCATAA
>12452_CH354_01060
GTGAGTCATCGTTATATACCTTTAACTGAAAAAGACAAGCAAGAAATGTTACAAACAATT
GGTGCAAAATCTATAGGAGAATTATTCGGTGATGTACCAAGTGACATTTTATTAAATAGA
GATTTAAATATTGCTGAAGGCGAAGCGGAAACAACGTTACTTAGAAGATTAAATCGCATT
GCAAGCAAGAATGTTACTAAAGAAACGCATACATCATTTTTGGGTGCTGGTGTTTATGAT
CATTACGCGCCATCAGTTGTGGATGCTATGATTTCAAGATCAGAATTTTACACAGCATAT
ACGCCATATCAACCGGAAATTTCTCAAGGTGAATTACAAGCCATTTTTGAGTTCCAAACT
TTAATTTGTGAATTAACAGATATGGATGTAGCAAATTCTTCTATGTATGATGGGATGACT
AGCTTTGCTGAAGCATGTATTTTAGCATTTAGTCAAACAAAGAAAAATAAAATTGTAGTC
TCAAAAGGTTTGCATTATCAAGCATTACAAGTACTTCATACTTATGCTAAGACGCGTAAG
GAATTCGAAGTAGTGGAAATCGATTTAGATGGCACTGTTACAGATTTGAAAAAATTAGAA
GCAGCAGTGGATGATGAAACAGCAGCTGTTGCAGTACAATATCCAAACTTCTACGGTTCA
ATTGAAGATCTTGAAAAGATTCATAGCTTTATTGAAGATAAAAAAGCATTATTTATCGTA
TATGCAAATCCATTAGCATTGGGATTACTTACACCTCCAGGTTCATTTGGTGCAGATATT
GTTGTAGGTGATACTCAGCCATTCGGAATTCCTGCTCAATTCGGTGGGCCACATTGTGGA
TATTTTGCAACGACGAAAAAGTTAATGCGTAAAGTGCCAGGTAGATTAGTCGGTCAAACA
CAAGATGATGAAGGTAATCGTGGCTTTGTATTAACATTACAAGCACGTGAACAACATATT
CGACGCGATAAAGCGACATCTAATATTTGTTCTAACCAAGCATTAAATGCCCTAGCGTCA
TCAATTGCAATGTCAGCACTTGGTAAACAAGGTATGTATGATATTGCAGTTCAAAATATA
GAACATGCTAACTATGCTAAACAACAATTTATTAAAAATGGTTTTGAAGTATTAGATGGT
ACATCTTTCAATGAGTTTGTAGTCAAATTTGACAAACCAATTCAACAAGTTGACGAGGAA
TTAGTGAAGTACAATATTATCGGTGGTTTTGATTTAGGTGTTGTTTCAGACGACTTTAAA
AATCACATGTTAATAGCTGTAACTGAATTAAGAACAAAGGATGAAATCGATACATTTGTA
GAAAAGGCTGGTGAGTTAAATGACTAG
>12452_CH354_01587
ATGACAAGACTATGGGCATCATTGCTAACTGTTATTATTTATATATTGTCTCAATTTTTA
CCGCTTCTCATTGTAAAAAAATTACCATTTGTACAATATAGTGGCATAGAACTGACTAAA
GCAGTCAATTACATACAACTTGTTCTATTTTTAATCGCCGCCACGACGATTATTTTAATT
AATTTAAAAATTAAAAATCCAACAAAATTAGAATTAGAAGTTAAAGAACCTAAAAAATAT
ATCATTCCATGGGCATTGCTTGGATTTGCACTGGTAATGATTTATCAAATGGTAGTTAGT
ATTGTATATACTCAAATTTTTGGCACACAACAAACAAGTCCAAATACTGAGCGTTTAATC
GTTATTGCACGAAAGATTCCATTGTTTATCTTTTTCGTATCAATCGTTGGTCCTCTATTA
GAAGAATATGTATTTAGAAAAGTAATCTTTGGCGAATTATTTAATGCAATTAAAGGTAAC
CGTATCGTCGCATTTGCTATTGCAACGACTGTAAGCTCATTAATCTTTGCTTTAGCGCAT
AATGACTATAAATTTATTCCTATTTACTTTGGTATGGGCGTCATTTTTTCATTAGCATAT
GTATGGACGAAACGACTTGCTGTTCCAATTATTATTCATATGTTACAAAATGGATTTGTC
GTTATATTCCAATTACTTAATCCTGAAGCTTTGAAAAAAGCCACGGAACAAGCGAATTTT
ATATATCACTTTTTTTTCCATAATATAAAAAACGAATCACACACGGATTATCGTCGCTGT
GATTCGTTTTTATTTTTCTTTTTATTTCGCTTTACAAATAAGAATAGCATGATTGAAAAT
ATCACCATCATAGAACATACAATTGCTAGCCAACTTTTACTATAA
>12452_CH354_01593
ATGGAAACAATAAACAACATAGCTATGGCCACTTTTCAATTAGTAATACTTTTTACAGTA
GCCAAATTCATTTCCTTTGTTAAATTTAATTTAAGGGATTATTTTATTATAGTTGGAATT
ATAATTCCAACCATGTTTTTGTATTACTTTTATGGAAGTAGAGCCGTATTGATTCCAACT
TTTTCATCTATCATATTTTTATTCTTTAAGTTAAAGTACTATGCAATAGTAACAATTTTA
GTGACCATGATCATAATGTATTTGAGTAATTTTGCAACAGTAGGTTTGTTTTTAACTTTA
AGAAAATACACTACTGATCCTGCAATACTATTACCATTATATATACTTTCTTTTTCATCA
GTTTCATTATTAGCAACATATTTGGTAAGAATATCTCTAAAGAAATTAAAAAAATCATAC
CTATCTTTAAATAGAACCTATATGATTATAATTTCATTCGTATTATTTGCAACTTTTGCA
TTTTTTTTATATTTATTCTACAAATACCAGTTCAAACGGTGA
>12452_CH354_01639
TTGCAAAATTTTAAAGAACTAGGGATTTCGGATAATACGGTTCAGTCACTTGAATCAATG
GGATTTAAAGAGCCGACACCTATCCAAAAAGACAGTATCCCTTATGCGTTACAAGGAATT
GATATCCTTGGGCAAGCTCAAACCGGTACAGGTAAAACAGGAGCATTCGGTATTCCTTTA
ATTGAGAAAGTAGTATGGAAACAAGGGGTTCAATCGTTGATTTTAGCACCTACAAGAGAA
TTGGCAATGCAGGTAGCTGAACAATTAAGAGAATTTAGCCGTGGACAAGGTGTCCAAGTT
GTTACTGTATTCGGTGGTATGCCTATCGAACGCCAAATTAAAGCCTTGAAAAAAGGCCCA
CAAATCGTAGTCGGAACACCTGGGCGTGTTATCGACCATTTAAATCGTCGCACATTAAAA
ACGGACGGAATTCATACTTTGATTTTAGATGAAGCTGATGAAATGATGAATATGGGATTC
ATCGATGATATGAGATTTATTATGGATAAAATTCCAGCAGTACAACGTCAAACAATGTTG
TTCTCAGCTACAATGCCTAAAGCAATCCAAGCTTTAGTACAACAATTTATGAAATCACCA
AAAATCATTAAGACAATGAATAATGAAATGTCTGATCCACAAATCGAAGAATTCTATACA
ATTGTTAAAGAATTAGAGAAATTTGATACATTTACAAATTTCCTAGATGTTCATCAACCT
GAATTAGCAATCGTATTCGGACGTACAAAACGTCGTGTTGATGAATTAACAAGTGCTTTG
ATTTCTAAAGGATATAAAGCTGAAGGCTTACATGGTGATATTACACAAGCGAAACGTTTA
GAAGTATTAAAGAAATTTAAAAATGACCAAATTAATATTTTAGTCGCTACTGATGTAGCA
GCAAGAGGACTAGATATTTCTGGTGTGAGTCATGTTTATAACTTTGATATACCTCAAGAT
ACTGAAAGCTATACACACCGTATTGGTCGTACGGGTCGTGCTGGTAAAGAAGGTATCGCG
GTAACATTTGTAAATCCAATTGAAATGGATTACATTAGACAAATTGAAGATGCTAATGGT
AGAAAAATGAGCGCACTTCGTCCACCACATCGTAAAGAAGTACTTCAAGCACGTGAAGAT
GACATCAAAGAAAAAGTTGAAAACTGGATGTCTAAAGAGTCAGAATCACGCTTGAAACGC
ATTTCTACAGAGTTGTTAAATGAATATAACGATGTTGATTTAGTTGCTGCACTTTTACAA
GAGTTAGTAGAAGCGAACGATGAAGTTGAAGTTCAATTAACTTTTGAAAAACCATTATCT
CGCAAAGGCCGTAACGGTAAACCAAGTGGTTCTCGTAACAGAAATAGTAAGCGTGGTAAT
CCTAAATTTGACAGTAAGAGTAAACGTTCAAAAGGATACTCAAGCAAGAAGAAAAGTACA
AAAAAATTCGACCGTAAAGAGAAGAGCAGCGGTGGAAGCAGACCTATGAAAGGTCGCACA
TTTGCTGACCATCAAAAATAA
>12452_CH354_01669
ATGAAAAAGATTATGACCATATTTGGAACAAGACCCGAAGCCATAAAGATGGCTCCTTTA
GTTAAAGCTTTGGAACAAGAAAAAATGCTCGAGCCAATTGTTGTTGTTACAGCACAGCAT
AGAGAAATGCTTGATTCAGTATTAAGTACCTTTGAAATCAAACCAAAATACGATTTGAAT
ATTATGAAATCAGGACAGACACTTTCTGAGATAACTTCTAAATCAATCACTCAATTAGAA
CAAGTGATTCAATTAGAAAAACCAGACATGGTACTTGTACATGGTGATACGATGACGACA
TTTGCAGGTGGTTTAGCGGCATTTTATAATCAAGTGCCGATTGGACACGTTGAAGCAGGG
CTTAGAAGTTATGATAAATATTCACCTTTTCCAGAAGAGGTGAATAGACAATTAGTTGGT
GTATTAGCTGACTTACATTTTGCACCTACTAAAAACGCTGCATCGCATTTGTTAAGTGAA
GGGAAATATTCAGAAAGTGTTGTTGTCACTGGTAATACAGCGATTGATGCTATGAAATAT
ACAGTTGATGACAATTATAAATCTAACAGCATGGATAAATACCATGACAAAAAATTCATT
CTTATGACAGCACACCGACGAGAAAATATCGGGCAACCCATGGAAAATATATTTAAAGCG
GTTAGACGCTTAATAGATGAGTATACTGATTTAGCACTAGTATATCCAATGCATAAAAAC
CCGAAAGTTCGAGAGGTGGCTCAAAAGATTTTAGGTAGTCATGACAGAATTGAATTGATT
GAACCTTTGGACGTAGTAGATTTCCATAATTTTGCTAAAAAATCTTATTTTATTTTGACA
GATTCAGGTGGAATTCAGGAAGAAGCGCCATCATTTAATAAGCCAGTTTTAGTTTTGCGA
AGCGTTACAGAACGTCCTGAAGGTGTTGAAGCTGGCACATTAAAAGTCATTGGAACAAAT
AAGCAAAATGTGTATCAAGCTGCAAAAGAATTAATCGATGATGAGAGATTGTATCATCAA
ATGTCTGAAGCATCTAATCCTTACGGTGATGGATTTGCTTCAGAAAGAATAGTTAATCAT
ATTAAGTATTATTTGAATTTAATCACTGAAAAACCAAGCGATTTCTGA
>12452_CH354_01767
ATGATAGAAATCGAAAAACCTAGAATTGAGACAATTGAAATTAGTGAAGATGCTAAATTC
GGTAAGTTCGTTGTTGAACCACTAGAACGTGGCTACGGTACTACACTAGGAAACTCCTTA
CGTCGTATCCTACTATCTTCATTATCAGGTGCAGCCGTTAAGTATATTGAAATTGAGGGA
GTTTTACATGAATTCTCAGCAGTAGACAATGTAGTTGAAGATGTTTCTACAATTATTATG
AACATTAAACAATTAGCATTGAAAATTTACTCTGAAGAAGATAAAACTTTAGAAATTGAT
GTACGTGATGAAGGCGAAGTAACAGCAAGCGACATTACACATGATAGTGATGTTGCAATT
TTAAACCCAGAGCTTAAAATTGCAACAGTATCTAAAGGTGGTCACTTAAAAATTCGTCTA
GTTGCTAACAAGGGTAGAGGTTACGCATTAGCAGAACAAAATAATACTAGTGATTTACCA
ATTGGTGTAATCCCTGTTGATTCATTGTATTCACCTGTTGAACGTGTGAACTATACTGTT
GAAAATACACGTGTAGGTCAAAGCAGTGATTTTGATAAATTAACATTGGATGTTTGGACT
AATGGTTCAATCACACCACAAGAATCAGTTTCATTAGCAGCAAAAATAATGACTGAACAC
TTGAATATCTTCGTTGGTCTTACTGATGAAGCGCAAAACGCTGAAATCATGATTGAAAAA
GAAGAAGATCAAAAAGAAAAAGTATTGGAAATGTCTATTGAAGAATTAGACTTATCTGTA
CGTTCATATAACTGCTTAAAACGCGCAGGAATCAATTCTGTTCAAGAGTTAGCTGACAAA
TCTGAAGCTGACATGATGAAAGTGCGTAATTTAGGTCGTAAATCTTTAGAAGAAGTTAAA
TACAAATTAGAAGATTTAGGATTAGGATTAAGAAAAGAAGATTGA
>12452_CH354_01876
ATGATACGAGAAACTGTAGTAGCTGACACAGAGCAGGATTTCGCTATAGATTTTTCAGAA
CGAATTTCTGCTGCTTTATTAAGTACAGCTGATCGTGTTTTTTTTGATATAAAACAGTAT
TTATCAACTTCAGGTGTTTCAGCTGTAAAGTATCGTTCGCACGTTTTACATTTAAAACGT
TGCTTACGCAACATGATATAA
>12452_CH354_01926
ATGTATGTAGAAAACAGCTATCTTAGCAAACAGTTGTGTTTTTTATTTTATGTTTCTTCA
AAAGAAATAATTAAAAAATACACAAACTATCTTAAGGAATATGATTTAACCTATACTGGT
TACATTGTTTTAATGGCGATTGAAAATGATGAAAAACTTAACATCAAAAAATTAGGTGAA
CGTGTATTCATAGATTCTGGAACACTGACACCATTACTAAAGAAATTAGAAAAGAAAGAT
TACGTTGTTCGAACACGTGAAGAGAAAGATGAAAGAAACCTACAAATTTCTCTAACAGAA
CAAGGTAAAGCAATAAAAAGCCCTCTTGCTGAAATTTCTGTTAAGGTCTTTAATGAATTC
AACATTTCAGAACGAGAAGCATCAGATATAATTAATAATTTGCGGAATTTTGTTTCTAAA
AATTTTGACTATTCCGACAGAAAGTAA
>12452_CH354_01933
TTGACACCAGAAGCAATAATTGAAGATCGTAGATTTCAAGAGACATTAGATAAAATACGC
AAAGAAGAGGGTTATGATTTTGCGACAATCGCTTTCTATGAATCTAACAAACCATCATCT
CCAATAAAATGGCACTATGTTTCAGGTAATAAAAATAATCGATTTAAATTGATTATTCTA
AGAAAAGGTCGTGGATTAGCTGGAACTGTTATGAAAACAGGAAAGCGTATGGTAATAGCC
AATGTTGGTTTAGCTTTAGGGCCTGAAGAAAAGATTGACTATCCAATTTTATTGAGCGAA
TCATTAACAGCAGTTTTAGCAGTGCCGCTTTGGTATAAGAATAAAGTGTATGGCGTACTA
TTATTTGGTCAAAGAGATGGTCGTCCTTTACCAAAAATATTTGATAATGATGATATTCAA
CGTAAGTTTGGTATTTTCAATGATGATAAATAA
>12452_CH354_01989
ATGATCGAGTTCCTACATGAACATAGTGGACAGTTGATGTCGAAAACACTGGAACATTTC
TATATTTCTATAGTGGCATTATTACTTGCCATCATTGTTGCAGTACCTATAGGCATTTTA
TTATCAAAAACAAAGCGAACTGCCAATATTATATTAACTGTGGCAGGTGTCTTACAAACT
ATTCCAACACTAGCTGTACTTGCTATTATGATACCGATTTTTGGTGTTGGTAAAACGCCT
GCAATTGTAGCGCTATTTATTTATGTATTATTACCTATTTTAAATAACACGGTACTCGGT
GTTCAAAATATTGATAGCAACATTAAAGAAGCTGGAAAAAGTATGGGAATGACGCAATTT
CAATTGATGAAGGATGTGGAATTGCCATTAGCCTTACCGCTTATACTAGGCGGTATTCGC
TTGTCGTCTGTGTATGTAATTAGTTGGGCTACACTTGCAAGTTATGTAGGTGCGGGTGGA
TTAGGTGATTTCATTTTTAATGGTTTAAATTTATATGATCCACTGATGATTGTAACTGCA
ACGGTACTCGTTACTGCACTAGCATTAGGTGTTGATGCCTTATTAGCTTTAGTTGAAAAA
TGGGTAGTTCCCAAAGGCTTAAAAGTATCTGGATAA
>12452_CH354_02219
ATGCTTAATGCACAACAATTTTTAAATCAATTTTCATTAGAAGCACCATTAGATGAGTCA
TTGTATCCAATTATTCGCGATATTTGTCAGGAAGTTAAAGTTCATGGAGATAAGGCTTTG
AAAATGTATAATCTAACATTCGATCATACGAAAACAGATCATTTAGAAATTAGTCATGAA
CAAATTAAAGCAGCATTTGACACATTAGATGAAAAAACAAAACAAGCATTACAACAAAGT
TATGAAAGAATTAAAGCATATCAAGAAAGTATTAAGCAGACGAATCAACAGTTAGAAAAA
TCAGTGGAGTGTTATGAAATATACCATCCACTAGAAAGTGTGGGTATTTATGTGCCTGGT
GGCAAAGCAAGTTATCCATCAACGGTTCTAATGACAGCGACTTTAGCACAAGTAGCGGGT
GTAGAAAATATTGTTGTTGTGACACCACCTCAACCTAACGGAGTATCCCAAGAGGTATTA
GCTGCATGTTATATTACGCAAGTTAATCAAGTGTTTCAAGTTGGTGGTGCTCAAAGTATT
GCTGCATTGACTTATGGAACAGAAACGATACCTAAAGTTGATAAGATTGTAGGTCCAGGT
AACCAATTTGTTGCATATGCCAAAAAATATTTATTTGGACAGGTAGGTATTGATCAAATT
GCAGGACCAACAGAAATAGCACTGATTATTGATGACACCGCAGATTTAGATGCCATCGTA
TATGATGTATTTGCGCAAGCAGAACATGATGAATTAGCACGTACATATGTCATTAGTGAA
GATGCGCAAGTCCTTAAAGATTTAGAATCACGTATTACTAAAGCATTGCCTAATGTGGAC
AGATACGACATTGTTTCTAAAAGTATCGCTAATCAACACTACCTTATCCATGCTAGTAAT
TTTGATGACGCATGCCATGTCATGAATACAATCGCGCCTGAACATGCGTCGATTCAAACA
GTAAATCCTCAACCATATATTGAAAAAGTGAAATATGTGGGCGCATTGTTTATTGGACAT
TATTCGCCAGAGGTTATAGGTGATTATGTCGCTGGACCTAGTCATGTATTACCTACAAAT
AGAACAGCTAGATTTACCAATGGGTTATCGGTCAATGATTTCTTAACACGGAACACGGTC
ATCCATTTATCAAAAGATACGTTTGAACAAATTGCTGATTCAGCACAACATATTGCTCAT
GTTGAAGCATTATACAATCACCAACAGTCCATTTTAATACGTCAGTCTTAG
>12452_CH354_02222
ATGCATAAAAAATATTTATTGCTATTTTTTCTGTTATTATCAGTTGCATTGTTATATAGC
TGTTCCAAGCAAAATGAGAAAGCTCAAAATAAATCTGTTAATCCAAATGAGTATGCAAAG
CATAAATCGAAAATGGATGAACATTGGGAAACATATCACGGCCAAGTTTATCATGTGTTT
TATCATCCATTAATTACAGACCCAAAAGTTGCGTTTACAGGAGATACACACCAAGCTAAG
GGCAACAATGATTGGATGATTACTGTAAGTGAATTTAAAAAATCATTGAACGAATTATAT
AAAAATAATTACATCATCGTTAATCCACATGATGTATACGACTTATCATCTCATCATGTA
AAAGCCAAAAAAATAAAATTGCCGAAAGGTAAAAAGCCACTAATCATCTCAATTGATGAT
ATGAATTACTATAGTTACATGAGACACCATGGTTATGCTGACCGCTTAGTACTTGATAAA
AATAAGCATGTTGTATCTGAAACGACAGACTCAAAAGGCCATGCTACTTATTCTGATGAC
AATGATATCGTGCCAATTTTAAATAAATTTGTAAAAGAGCATCCAGATTTTTCTTTAAAT
GGTGAAAAAGGTGTTGTTGCTTTAACCGGTTATGAGGGCGTATTAGGTTATCGCACGAAT
GAATTAACGAGTAAAGATTATACAAAGAATAAAAAGGCAGCTGAGGAAGTTGTTCGCGCA
ATGAAACGGGATGGATGGTCATTTGCGAGTCATTCATATGGTCACATTAATTTTGAAAAA
ACATCTTTAGATGGTATTAAACGTGATACTAAAAGATGGAAAAATGAAGTTGAACCAATT
GTAGGTAAAACAGATATGTTTGTATTTCCACATGGCGCACAGGATAGACATACACAAGCG
TATGATTATTTGGTAGATGAAGCAGAGTTTAAGTTTATTGCAGGTGTCGGTCCAAACAAT
TTTACAGATATATCAGCAACGAACGTTTACCAAGATAGGGTTGCGATTGATGGTCTAAAC
TTATTTGAATTTAAATATAAACTCAAACCATTTTTTAATCCTGAAAATGTATATAGTAAA
CAAGATAGACAATTCTTTAAAGGTAATCGGGATTATGAAGAATAG
>12452_CH354_02493
ATGCATAAATTGATTATAAAATATAACAAACAATTGAAGATGCTCAATTTGCGAGATGGT
AAGACATATACTATTAGCGAAGACGAGCGTGCAGATATTACGTTGAAATCGTTAGGCGAA
GTCATTCATTTAGAACAAAATAATCAAGGTACTTGGCAAGCAAATCATACTTCTATTAAT
AAGGTGCTTGTTAGAAAATGTGACCTTGATGACATTACATTACAGCTTTATACAGAAGCT
GATTATGCATCATTTGCTTGTCCTTCAATTCAAGATACGATGACAATTGGACCAAATGCG
TATGATGATATGGTTATTCAAAGCTTAATGAATGCCATCATTATTAAAGATTTTCAATCA
ATACAAGAATCACAATACGTACGCATTGTGCACGATAAAAATACAGATGTGTATATTAAC
TATGAACTACAAGAGCAATTAACGAACAAAGCTTACATTGGTGATCATATTTATGTTGAA
GGGATATGGCTCGAAGTACAAGCTGATGGTTTAAATGTATTGAGTCAGAATACAGTGGCA
TCGTCATTAATTCGTTTAACACAAGAGATGCCACATGCACAGGCAGATGATTACAATACG
TACCATCGTTCGCCAAGGATTATTCACCGTGAACCGACCGATGATATTAAGATTGAAAGA
CCACCACAGCCAATACAGAAGAACAATACAGTGATATGGCGTTCCATTATACCGCCATTA
GTAATGATTGCTTTAACTGTTGTCATCTTTTTAGTGAGACCAATTGGTATTTATATTTTA
ATGATGATTGGTATGAGTACAGTAACGATAGTATTTGGTATTACAACGTATTTCTCTGAA
AAGAAAAAGTATAACAAAGATGTTGAAAAACGAGAGAAAGATTACAAAGCTTATTTGGAT
AATAAATCTAAAGAAATTAATAAAGCGATTAAAGCACAACGTTTTAGTTTGAATTATCAT
TATCCAACGGTTGCTGAAATTAAAGATATCGTTGAAACGAAAGCACCAAGAATATATGAA
AAAACATCGCATCATCACGATTTCTTACATTATAAGTTAGGTATTGCGAATGTAGAAAAG
TCATTCAAATTAGATTACCAAGAAGAAGAATTTAACCAACGTCGTGATGAACTATTCGAC
GATGCTAAAGAATTGTATGAATTTTACACAGATGTAGAACAAGCACCATTAATCAATGAT
TTAAATCATGGACCAATTGCATATATTGGTGCACGACATCTCATTTTAGAAGAATTGGAG
AAAATGCTAATCCAATTGTCAACATTCCATAGTTATCATGATTTAGAGTTTCTATTTGTG
ACACGTGAAGATGAAGTTGAAACATTGAAATGGGCACGTTGGTTGCCACATATGACATTG
AGAGATCAAAACATTAGAGGGTTTGTTTACAATCAACGAACACGTGACCAAATTTTAACG
TTAATTTATAGCATGGTCAAAGAACGTATCCAAGCTGTGCGTGAACGCAGCAGAAGTAAT
GAGCAAATTATTTTCACACCGCAATTAGTGTTTGTCATTACAGATATGTCATTAATTATT
GATCATGTCATTTTAGAATATGTAAACCAAGATTTATCAGAATATGGTATTTCATTAATC
TTTGTTGAAGATGTGATTGAAAGTTTGCCAGAGCATGTAGATACCATTATTGATATCAAG
TCTCGTACTGAAGGCGAACTGATTACGAAAGAAAAAGAATTAGTTCAATTGAAATTTACA
CCTGAAAATATTGATAACGTAGATAAAGAATATATCGCGCGACGTTTGGCGAATTTGATA
CACGTCGAACATTTGAAAAATGCAATTCCTGATAGTATTACATTTTTAGAGATGTATAAC
GTGAAAGAAGTAGATCAGCTTGATGTGGTTAATCGATGGAGACAAAACGAAACATACAAA
ACGATGGCAGTACCTTTAGGTGTAAGAGGTAAAGATGATATTTTATCATTGAACTTACAT
GAAAAAGCACATGGGCCACATGGTTTAGTTGCTGGTACCACTGGTTCAGGGAAATCTGAG
ATTATCCAATCATACATTTTATCTTTAGCTATTAATTTTCACCCTCATGAAGTTGCGTTC
CTATTGATTGACTATAAAGGTGGGGGTATGGCGAACTTATTTAAAGATTTAGTCCATTTA
GTTGGTACGATTACAAACTTAGATGGCGATGAAGGGATGCGTGCCTTAACATCAATCAAA
GCCGAATTGAGAAAACGTCAACGTTTATTCGGAGAGCATGATGTTAACCATATTAATCAA
TACCATAAGTTATTTAAAGAAGGTGTTGCGACAGAACCAATGCCACATTTATTCATTATT
TCCGATGAGTTTGCCGAATTAAAATCAGAACAACCTGATTTTATGAAAGAACTTGTATCA
ACGGCACGTATTGGACGTTCGTTAGGTATTCATTTAATACTTGCGACACAAAAACCATCG
GGCGTTGTTGATGACCAAATTTGGTCTAACTCTAAATTTAAATTGGCATTAAAAGTACAA
GATAGACAAGACAGTAATGAAATTTTAAAAACACCAGATGCAGCAGACATTACATTACCA
GGTCGTGCGTATTTACAAGTTGGTAATAATGAAATTTATGAATTGTTCCAATCTGCATGG
AGTGGAGCAACATATGACATCGAAGGCGATAAATTAGAAGTTGAAGATAAGACGATTTAC
ATGATTAATGACTATGGTCAACTGCAAGCGATCAACAAAGACTTGAGTGGACTTGAAGAT
GAAGAAACGAAAGAAAACCAAACTGAGTTAGAAGCGGTTATCGATCATATCGAATCTATT
ACAACACGATTAGAAATTGAAGAAGTTAAGCGTCCATGGCTACCACCATTGCCAGAAAAT
GTATATCAAGAAGATTTAGTAGAAACAGATTTCAGAAAATTATGGTCAGATGATGCAAAA
GAAGTGGAATTAACATTAGGACTTAAAGACGTACCAGAAGAACAATATCAAGGACCGATG
GTATTGCAATTGAAAAAAGCTGGGCACATCGCGTTAATCGGAAGTCCAGGATATGGTAGA
ACAACGTTCTTACACAACATTATTTTTGATGTTGCAAGACACCATCGTCCTGATCAAGCA
CACATGTACTTGTTCGATTTCGGTACCAATGGTTTGATGCCAGTCACAGACATACCGCAT
GTTGCTGATTACTTTACAGTAGATCAAGAAGACAAGATTGCGAAGGCGATACGTATATTT
AATGATGAAATCGATCGTCGTAAGAAGATTTTAAGTCAGTATCGTGTTACTAGTATTTCT
GAATATCGAAAATTAACTGGTGAAACAATTCCGCATGTCTTTATTCTTATTGATAACTTT
GACGCAGTAAAAGATTCACCTTTCCAAGAAGTTTTTGAAAATATGATGATTAAAATGACA
CGTGAAGGGCTAGCATTAGACATGCAAGTAACCTTAACCGCCTCAAGAGCTAACGCTATG
AAAACACCAATGTACATTAATATGAAAACGCGTATCGCCATGTTTTTATATGATAAATCA
GAGGTGTCGAACGTAGTAGGACAGCAAAAATTTGCGGTTAAAGATGTAGTGGGTCGAGCA
TTGTTAAGTAGTGATGACAACGTATCATTCCATATTGGCCAACCATTTAAACATGATGAG
ACCAAATCATATAATGATCAAATTAATGATGAAGTATCGGCGATGACAGAATTTTATAAA
GGTGAAACACCAAGTGATATTCCTATGATGCCAGATGAAATTAAATATGAAGATTACAGA
GAATCATTAAGCTTACCAGATATAGTTGCCAATGGTGCCTTACCAATTGGATTAGATTAT
GAAGGTGTTACACTACAAAAAATTAAATTAACTGAACCAGCAATGATTTCATCAGAAAAC
CCGAGAGAAATTGCGCATATTGCCGAAATTATGATGAAAGAAATTGACATATTAAATGAA
AAATATGCGATTTGTATCGCAGACTCAAGTGGAGAGTTTAAAGCTTATAGGCATCAAGTG
GCTAACTTTTCCGAAGAAAGAGAAGACATTAAAGCGATTCATCAACTAATGATTGAAGAC
TTAAAACAAAGAGAAATGGACGGTCCATTTGAAAAATATTCACTTTACATTATCAATGAT
TTTAAAACATTTATTGATTGCACGTATATCCCGGAAGATGATGTTAAAAAGCTTATTACA
AAAGGACCAGAACTTGGCTTGAACATTTTATTTGTCGGCATTCATAAAGAATTAATAGAT
GCTTATGATAAACAGATTGATGTTGCACGTAAAATGATTAACCAATTTAGTATAGGTATT
CGTATTTCAGACCAACAATTCTTTAAATTTAGATTTATTCAACGAGAACCTGTTATTAAA
GAAAACGAAGCGTATATGGTCGCGAATCAAGCTTATCAAAAGATTAGATGGTTTAAATAG
>12452_CH354_02528
ATGAGTAATTTAGAGAAATCTGTAAATATTAATTTAGAGAACACTGCGCATTATGAAAAT
ATTTCAAATCTAGATATAACTTTTAGAACAGGAGAGAGTGATTCTTCTGTTCTTCTTTTT
AATATTACTAAAAATAATCAACCGTTATTCTTGAGTGAAGAAAATATCAAAGCACGAATA
GTGATTAGGGGCAAAGGAGTTATGGTAGTTGCTCCACTAGAAATATTAGATCCATTTAAA
GGCGCATTAAAATTTCAATTACCTAACGATGTAATTAAACGAGATGGAAGTTATCAAGCT
CAAGTTTCGGTTGCAGAGTTAGGCAATTCAGACGTGGTAGTTGTCGAGAGAACTATCACA
TTTAACGTTGAAAAAAGCTTGTTTAGCATGATTCCATCTGAAACAAAATTACACTATATT
GTTGAATTTCAGGAATTAGAAAAAACTATTATGGATCGTGCGAAAGCAATGGACGAGGCT
ATAAAAAATGGTGAAGATTATGCGAGCCTGATTGAAAAAGCTAAAGAAAAAGGTTTGTCA
GATATTCAAATAGCAAAATCTTCAAGTATAGATGAATTAAAGCAACTTGCAAATAGCCGT
ATAACCGATTTGGAAAATAAAGCGCAAACTTATTCAAGAGCATTCGATGAGCAAAAGCGG
TATATGGATGAGAAACATGAAGCTTTTAAGTAA
>12463_CH381_00196
ATGAGTATTGGCATGTATTTAGACAGATCTCGAAACCAAGCTTCAAGTGTGGGTAATTTG
AGTCAAACAATGAATTCAAATTATGATGCGTTGGAAAAAGCAATTACTCAATTTATCAAT
GATGATGCGCTTAAAGGTAAAGCGTATACGTCAGCTAAGCAATTTTTTAGTACGGTGTTA
ATTCCATTATCAACAAGTATGAAAACATTGAGTGATTTAACGAAGCAAGCTTGCGATAAT
TTTGTGTCACGTTATACGAGTGAGGTTGATAGCATATCTTTAAAAGAATCAGAGCTTGAA
GAAGATATCAGATCATTAAGTCAACAAATTACGCGATATGAAAATTTGAATAACAATTTG
AAAAAGCATGCTTCCGATAATCAGCAAGCCATTTCATCGAACCAACAAATAATACAAACA
TTAGGTCAACAAAAACATGAATTAGAAGAGAAGCTACGCAAATTGCGTGAGTTTAATCAA
AAATCACCAGAAATATTTAAAGAAGTTGAAGAATTTCAAAAAATTGTCCAACAAGGACTT
ACCCAAGCGCAAAATTTTTGGAACTTTTCAACAAATCAATTTAATATTCCTTCAGGTAAA
GAACTTGATTGGGCCAAAGCAAGTCATGAAAAATATTTGAAAGTTGCTATGGGGAAAATT
GAACATAAAGCAGAGAAAGAAACTTTAAATAAAGCAGACTTTGCTGTTATAAAGGCATAT
GCCAAAGAGCATCCAGAAGACGATATCCCGAAAAGTATAATGAAATATATAAATGACAAT
AAAGATAGTATTAAACGAGATATGGGATTAGATATTACGTCAACACTTTTAGAGCAAGGC
GGTATAAATGCAAGTAAATTCGGTGTATTTATCAATACAGCAGGTGGAGTGAAAGGCCCA
GCTGGTCCAAATTCATTTGTGGAAGTCAAACGTACATCAGGTAATGTGTTTATAGAAAAT
GGTAGTAAATTTGCAAAAGGCGGAAAATATCTAGGTAAAGGTGTTGCAGGTGTAGGTTTT
GCTTTAGGTATGTATGATGACCTTGCAAATGATGATAAAACAGTTGGTGAAGCGTTGTCG
CATAATGGTATGACACTTGCAGCTGGAATAGGAGGATCAGCTGCAGTGGGTGCAATAGCA
GCTATTGCCTTAAGTAGTAATCCAGTAGGATGGACAGTTTTAGCTGGATTAGCTGTGGGT
TCTGGATTAGCATTTGCTGCAGATTGGGCTTACCAAACAAATAAACTTGGATTAAAAGAT
AAAACAGATTGGGTTGGTCACAAAATAGATGAAAGTATAGAAGTTGTAGGAAAGTCTGCA
GATAGTGTTAGAAATACAGTTGGAGAAGCTACAAAAAATATCGGTAAACATATTAATTCA
ATGAAATGGGCGTGGTAA
>12463_CH381_00197
GTGCTTTGTGAATCTAAACAAATTTATAAAAATCCTAAATATCGAGTTATTAGATATAAT
AATGAATATTTCATGGTCGATTTAGTAAGTACTTGGATTACTTATTTTTTCCCTTTGATT
AATTGGTTTATGCCCAAAAAGTATGCAAAAATTAGTGAAAAAGAATTTGAAAGTTTAAAT
ATTGTTAAACCTGTTAAAAACAACGTTTTTTGGCCGGTTGCAGGCAGTTCAGTTCTATTC
GGAATAATATTGAGAAAATACGGTAACTTCTTTAATGTTCAGTTTGAAAAAAAAGTAGCA
ATCACGGTATTTTTTATCATGTTAATAGGGATTTTAATATTTTATTTCTATCTAAATAAA
AAATTAAAATTAAAAATTTTTAATACCAACGTGGTTAATAAGAATAGAATTGTATTAATA
CCGACTTTCAAACAAGGGTGTTTAATAGTTTTTGTGTACCTTTTTTTAGGAAGCGCTTCA
ATATTTACTTTAGCCATTCTTTTGACGACAGAGTCACAAAATATAATAATATTTTTAACT
TGGGTTATAATCACGATGTTTTTCTTTTTAGTGAATATGGCTTCGATAGGTAATACAAAT
ATTCATGTTATTTTAAGAATAAACGAGTAG
>12463_CH381_00279
ATGAAGCGAATCGCAGTTTATTGTGGTGCAAGCAAAGGTCATGACCCTTCATATGTACAA
AAAGCATACGATTTAGGTAAATATTTTGCTGAACAAGGCTATGAATTAGTATTTGGTGCA
GGGTCAATTGGTATTATGGGTGCCATTCAAGATGGTGTATTAGATCATGGCGGCAAAGCT
ATTGGCGTCATGCCTAAAATGTTAGATGAACATGAAATCACAAGCCAACGTTTAACTGAA
TTAATTTTAGTTGATTCTATGCATGAACGTAAAAATAAAATGGCAGAACTTGCAGATGCA
TTTGTCATGGCTCCTGGTGGCGCAGGTTCACTAGAAGAATTTTTCGAAATGTATAGTTGG
GCTCAAATAGGTATCCATGAAAAGCCTATTGCCATTTATAATATTAATGGCTTTTTCAAT
CCACTACAAACAATGATTGACCATATGATTGAGGAAGGTTTTATTGATCCTAAGTATCGT
GCACTTGCACCGTTATGCGACACTAAGGAATCATTAATAGAATCAATATTAAATTTCAAA
CCTCTAGGTACTCGTTCATACGATTAA
>12463_CH381_00365
ATGAAAATGCGCTTGCAACAAGCTTTTTTCAACTCTAGTCAGGGGCCCCAACACAGAGAA
TTTCGAAAAGAAATTCTACAGGCAATGCGAGTTGGGGTGTGGGCCCCAACAAAGAGAAAT
TGGATTCCCAATTTCTACAGACAATGCAAGTTGGCGGAGCCCCAACACAGAGAAATTGGA
TTCCCAATTTCTACAGACAATGCAAGTTGGCGGGGCCCCAACACAGAGAAATTGGATTCC
CAATTTCTACAGACAATGCAAGTTGGGGGCGGGGCCCCAACACAAAAGCTGGCGGAAAGT
CAGCTTACATTAATGTGCAAGTTGGGGTGGGACAACGAAATAAATTTTGTAAAAATATCA
TTTCTGTCCCACTCCCATAAAGTTATAAGTTTAATATAA
>12463_CH381_00551
ATGAAAAAAGTATATATGATGGTGCATGAGTTAGATGTTAATAAAGGTGGCATGACCTCT
TCTATGTTCAATAGAAGTAGGGAGTTTTATGATGCTACTATATCAGCTGATATAGTTACT
TTTGATTACAAAGGTAATTATGACGAAATTATTAAGAATTTAAAAAAACAAGGTAAAATG
GATTCAAGAACAAAAATGTATAATGTGTTTGAGTATTTTAAGCAAATATCCAATAGCAAA
CACTTTAAATCTAATAGATTATTATACAAACATATTTCTGATAGATTGAAAAATACAATT
GAAATTGAAGAAAGTAAAGGTATTTCAAGATTTTTCGATATTACTACAGGAACATATATT
GCTTACATTAGAAAAAGTAAAACTGAAAAAGTGATCGATTTCTTTAAAGATAATCAACGA
ATAGAACGATTTAGTTTTAACAACAATAAAGTGCATATGAAAGAGACATTTAATATAGAT
AATAAGGTGTGTTATCAAGTATTTTATGATGAAAAAGGATTTCCATATATTTCTAGGAAT
ATCAATGCAAGTAACGGCGCAGTTGGTAAAACATATTTAATAGTATGTAAAAAAGAGTTT
AAAAATAATCTTGCACTATGTGTTTACTACTTAGAAAAACTTATCAAAGATAATAAGAAT
AGTATTATGATTTGTGATGGACCAGGTAGTTTTCCTAAAATGTTTAATACAAAACATAAA
AATGCTCAAAAGTATGGCGTTATCCATGTTAATCATCATGAAAATTTTGATGATAGTGGA
GCATTTAAGAAAAGTGAGAAATTTATTATTGAAAATGCTGATAACATAAATGGTGTTATT
GTGTTAACAGATGCACAACGTTTAGATATTCTTCAACAATTTGATGTGAAAAATATATTT
ACTATTAGCAATTTTGTGAAAATACATAAAGCACCTAAGCAATTTCAGACTGAAAAAATT
GTTGGTCATATTTCTAGAATGGTTCCAACTAAAAGAATAGATTTACTTATTGATGTTGCT
GAATTAGTTGTTAAAAAAGATGAAACAGTTAAATTCCACATTTATGGTGAAGGGTCAGTA
AAAGAAAAAATTGCGAAAAAAAATATCGACAAAAAATTAGAGAATCATGTTTTGTTAAAA
GGGTATACAACCACTCCACAAAAATGTTTAGAAGATTTTAAATTAGTTGTTTCTACATCT
CAATATGAAGGTCAAGGGTTAAGTATGATAGAAGCAATGATTTCTAAAAGGCCTGTTGTT
GCCTTTGACATCAAATACGGGCCAAGTGATTTTATAGAAGATAATAAAAATGGTTATTTA
ATAGAAAACCATAATATTAACGACATGGCTGATAAAATACTTCAGCTTGTTAATAATGAT
GTATTAGCAGCGGAGTTTGGTTCGAAAGCGAGAGAAAACATTATAGAAAAATATTCAACG
GAATCAATATTAGAAAAATGGTTAAATCTTTTCAATAGCTAA
>12463_CH381_00565
ATGAAAGGTAAATTTTTAAAAGTTAGTTCTTTATTCGTTGCAACTTTGACAACAGCGACA
CTTGTGAGTTCTCCAGCAGCAAATGCGTTATCTTCAAAAGCTATGGACAATCATACACAA
CAAACGCAGACAGACAAACAGCAAACACCTAAGATTCAAAAAGGCGGTAACCTTAAACCA
TTAGAACAACGTGAACACGCAAATGTTATATTACCAAATAACGATCGTCACCAAATTACA
GATACAACGAATGGTCATTATGCACCCGTAACTTATATTCAAGTTGAAGCACCTACTGGT
ACATTTATTGCTTCCGGTGTAGTTGTAGGTAAAGATACTCTTTTAACAAATAAACACGTC
GTAGATGCTACGCACGGTGATCCTCATGCTTTAAAAGCATTCCCTTCTGCAATTAACCAA
GACAATTATCCAAATGGTGGTTTCACTGCTGAACAAATCACTAAATATTCAGGCGAAGAT
GATTTAGCAATAGTTAAATTCTCCCCTAATGAGCAAAACAAACATATTGGCGAAGTAGTT
AAACCAGCAACAATGAGTAATAATGCTGAAACACAAGTTAACCAAAATATTACTGTAACA
GGATATCCAGGTGATAAACCTGTCGCAACAATGTGGGAAAGTAAAGGAAAAATAACGTAC
TTAAAAGGTGAAGCAATGCAATATGATTTAAGTACAACTGGTGGTAACTCAGGTTCACCT
GTATTTAATGAGAAAAATGAAGTGATTGGAATTCATTGGGGCGGTGTACCAAATGAATTT
AATGGTGCAGTATTTATTAACGAAAATGTGCGCAACTTCTTAAAACAAAATATTGAAGAT
ATCAATTTTGCCAACGATGACCAACCTAATAATCCTGATAACCCTAACAACCCAGACGAA
CCAAATAACCCTGATAATCCAGACAATCCAGACAATGGCGATAACAATAATTCAGACAAC
CCTGACGCTGCATAA
>12463_CH381_00629
ATGTCGTCCACTTACAATACTTGTAAAATTAAATCATATTTCCTGCGTTGGATCCCACCT
TTTCATATCCTACAATCAGGTCAATTTATAGTATCATCTCAAATCCGGCTATTAATTCTA
ATTCTCAGTGGTGCGTTTTTTTATGATGGGGTGTATAAATTGTTTGGCAAAAAGAATTTA
AAATGGTTAGGTGTCGTAGCAACGTTAATGATGACATTTGTACAACTTGGTGGTGCCTTA
GTTACCAAAACCGGATCAGCTGATGGTTGTGGTTCTTCTTGGCCACTATGTCATGGTGCG
TTGATTCCAGAATTCTTTCCTATTGATACGATTATTGAGTTAAGTCATAGAGCCGTTTCA
GCTTTGTCTTTATTAATGGTCTTATGGTTAGTTATCACTGCATGGAAACATATAGGCTAT
ATTAAAGAAATTAAACCTTTATCAATCATTAGTGTTGGATTCTTATTATTGCAAGCATTA
ATCGGAGCTGCTGCTGTTATTTGGCAACAAAACGATTACGTTTTAGCATTGCACTTTGGT
ATATCATTAATCAGTTTCTCATCTGTATTTTTAATAACATTAATTATTTTCTCTATAGAT
CAAAAATATGAAGCTGCCGAATTATATATCAAAAAGCCATTAAGACGTTTAACATGGTTA
ATGGCAATCATCATTTATTGTGGTGTTTACACTGGTGCACTAGTGAGACATGCGGATGCA
AGTTTAGCATATGGTGGTTGGCCATTGCCATTCCACGATCTTGTACCACATTCAGAACAA
GATTGGGTCCAACTCACGCATCGTATCATGGCTTTTATAGTGTTTACGATTATTATGATT
ACTTATATTCACGCTGTTAAAAATTATCCAAATAACCGTACTGTTCATTATGGTTATACA
GCTGCATTTATACTTGTTATATTACAAGTTATCACAGGTGCATTGTCTATTATGACAAAT
GTTAACTTGATAATCGCACTATTCCATGCATTATTTATCACTTATTTATTTGGTATGACA
ACATACTTTATCATGCTAATGTTACGATCAGTAAGAAGTGACAAGCAATAA
>12463_CH381_00813
ATGGCATTGTCTACTTTTAAGAGAGAACATATTAAAAAGAATTTAAGAAATGATGAATAT
GATTTAGTAATTATTGGTGGCGGTATTACAGGTGCAGGTATTGCACTAGACGCGAGTGAA
AGAGGAATGAAAGTTGCATTAGTTGAAATGCAAGACTTTGCACAAGGAACAAGCTCAAGA
TCTACAAAATTAGTCCATGGTGGTTTACGTTACTTAAAACAATTCCAAATTGGAGTAGTT
GCCGAAACTGGTAAAGAACGTGCGATTGTTTATGAAAATGGGCCTCATGTTACGACTCCA
GAGTGGATGCTTTTACCAATGCATAAAGGTGGAACATTTGGTAAATTCTCAACATCAATT
GGTTTAGGGATGTATGATCGTTTAGCAGGTGTTAAAAAGTCTGAACGTAAAAAAATGTTA
TCTAAAAAAGAAACTTTAGCTAAAGAACCATTAGTTAAAAAAGAAGGTCTAAAAGGCGGC
GGTTACTATGTTGAATATCGTACTGACGATGCGCGTTTAACTATTGAAGTTATGAAGCGT
GCTGCTGAAAAAGGCGCAGAAATTATCAACTATACTAAGTCAGAACACTTCACTTATGAT
AAAAATCAACAAGTAAATGGTGTTAAAGTTATTGATAAATTAACTAATGAAAATTATACA
ATTAAGGCTAAAAAAGTGGTTAATGCAGCAGGTCCATGGGTTGATGATGTTAGAAGTGGT
GATTATGCACGCAATAATAAAAAATTACGTTTAACTAAAGGTGTACATGTTGTTATTGAT
CAATCAAAATTCCCATTAGGTCAAGCAGTATACTTTGATACTGAAAAAGATGGAAGAATG
ATTTTTGCAATCCCGCGTGAAGGAAAAGCGTATGTAGGTACTACAGATACATTCTATGAC
AATATCAAATCTTCACCATTAACTACACAAGAAGACAGAGACTATTTAATCGATGCTATT
AATTACATGTTCCCTAGTGTTAATGTTACAGATGAAGATATTGAATCAACATGGGCAGGA
ATTAGACCATTAATTTACGAAGAAGGCAAAGACCCTTCTGAAATCTCTCGTAAGGATGAA
ATTTGGGAAGGTAAATCAGGTTTATTAACTATTGCAGGTGGTAAATTAACAGGCTATCGT
CACATGGCTCAAGACATTGTTGATTTAGTATCTAAACGCTTGAAAAAAGACTACGGTTTA
ACATTTAGTCCATGTAATACAAAAGGTCTGGCAATTTCAGGTGGCGATGTAGGTGGTAGT
AAGAACTTTGATGCGTTTGTAGAGCAAAAAGTAGATGTAGCTAAAGGATTCGGCATTGAT
GAAGATGTTGCAAGACGTTTAGCATCTAAATATGGTTCAAATGTTGATGAATTGTTCAAC
ATTGCGCAAACATCTCAATACCATGATAGCAAGTTACCATTAGAAATATATGTAGAACTT
GTTTATAGTATTCAACAAGAAATGGTATACAAACCTAACGATTTCTTAGTTCGTCGTTCT
GGTAAAATGTACTTCAATATTAAAGATGTATTAGATTATAAAGATAGTATCATCGATATT
ATGGCTGATATGTTAGACTACTCACCAGCTCAAATTGAGGCTTATACTGAAGAAGTTGAG
CAAGCAATTAAAGAAGCGCAACATGGAAATAATCAACCAGCAGTTAAAGAATAA
>12463_CH381_00914
ATGAATAAAAATACATGGGTCATTGGGTTTACGCTCTTCGCTATGTTTTTTGGCGCAGGC
AATCTAATTTTTCCTCCTAATCTCGGATTGGATAGTGGTCAATTTTTCTGGCCCGCCATT
TTAGCGTTTGTTCTAACTGGGATTGATTTACCATTATTAGGTGTGATTGTAGGTGCACTT
GATAAAGAAGGATATATTGGCGCATTAAATAAAATTTCACCTAAATTTTCAATATTGTTC
TTAATCATCATTTATTTGACTATAGGGCCACTTTTCGCAATACCTAGAACTGCATCTACA
TCTTTTGAAATGACAATTACACCAATTATACATAGCAATAGTAGTATCGCTTTATTTATA
TTTACGATTATCTACTTCATAGTCGTTTTGTATATTTGTTTAAATCCATCTAAGTTAATC
GATCGTATTGGTTCATTATTAACACCATTATTATTGATTACTATTTTAGCGATGATTATT
AAGGGATACTTAGATTTTAGCGGTAATACTGCTGGAAAGGGCAATGAAGCACTATATCAT
TCTAATTTTTCAAGTTTTGCTGAAGGCTTTACACAAGGCTATTTAACAATGGATGCCATT
GCAGCAATTGCTTTTTCAATGATTGTTGTTAATGCAGTAAAACTTACAGGTATTACTAAA
ACAAATCAAATATTCAAACAAACTTTGACTGCTGGTTTAATTGCAGCGGTTGCTTTAATT
TTCATATATATTTCATTAGGTTATATTGGTAATCATATGCCAGTAAGTGACATGACGTTA
GATCAATTGAAATCCAAAGATCGAAACATTGGGACATATTTATTAACTACAATGGCTTCA
ACAGGATTTGGTTCATTCGGAAAATATTTATTGGGCATCATTGTGGCGTTGGCATGTCTA
ACTACAGCATGCGGACTTATTGGTGCAGTTTCTGAATATTTCCATAGAATCGTACCTAAA
GTATCATACAAAGCATTTGTATTAGTTTTCATTTTAATGAGTTTTATTATTGCTAACCAA
GGTTTAAATGCTGTTATCTCAATGTCAATTCCGGTATTAAGCATTGTATACCCAGTAGCA
ATAACTGTTGTGTTATTAATTTTAATTGCCAAATTCATACCGACAAAACGCATTTCACAA
CAAATTCCAGTTATTATCGTATTTATATTGTCGATTTTCAGTGTTATTAGTAAGTTAGGT
TGGCTGAAAATTAACTTTATAGAATCATTGCCTCTAAGAGCGTATTCTTTAGAGTGGTTC
CCAGTAGCAATTATTGCAACGATATTAGGCTATCTAGTCGGCATATTTGTAAAACAAGAT
CCAATTAAATATCAACAGGAATAA
>12463_CH381_01008
ATGGAAACAATTATTGAAGAATATTTGCGTTTTATACAAATTGAAAAAGGACTAAGTTCT
AACACAATTGGTGCTTATAGACGTGATTTGAAAAAGTATCAAGATTATATGACTGAACAT
CATATCTCGCATATTGATTTTATAGATCGACAATTAATTCAAGAGTGTTTGGGGCATTTA
ATAGACCAAGGGCAATCTGCTAAATCTATTGCGCGATTTATTTCAACAATCCGTAGTTTT
CATCAATTTGCTATAAGAGAAAAATATGCGGCGAAAGATCCAACGGTATTATTAGATTCA
CCAAAATATGACAAAAAATTGCCTGACGTTTTAAATGTTGACGAAGTGTTGGCTTTATTA
GAAACGCTGGATTTAAATAAAATTAATGGTTATCGTGATCGTACGATGTTAGAACTTCTG
TACGCAACGGGAATGCGTGTATCTGAATTGATACATTTAGAGTTAGAGAACGTGAACTTA
ATAATGGGGTTTGTACGCGTATTTGGTAAAGGCGATAAAGAAAGAATTGTACCATTAGGC
GACGCAGTCATTGAGTACTTAACCACTTATATTGAAACGATTAGACCGCAACTTTTAAAA
AAGACTGTTACCGAAGTCTTATTTTTAAATATGCATGGTAAACCTTTATCACGACAAGCA
ATATGGAAAATGATTAAACAAAATGGTGTAAAGGCAAACATTAAAAAGACGTTAACGCCA
CATACGTTACGCCACTCTTTTGCGACACATTTATTGGAAAATGGCGCAGATTTAAGGGCA
GTGCAAGAGATGTTAGGTCACTCTGACATATCTACTACCCAACTCTATACACATGTTTCA
AAATCTCAAATTAGAAAAATGTATAACCAATTTCATCCTAGAGCATAA
>12463_CH381_01014
ATGAAACTCGTATTTTATGGAGCTGGTAATATGGCACAAGCTATATTTACAGGAATTATT
AACTCAAGCAACTTAGATGCCAATGATATATATTTAACAAATAAATCTAATGAACAAGCT
TTAAAAGCATTCGCTGAAAAACTAGGTGTTAACTATAGTTATGATGATGCGACATTATTA
AAAGATGCAGATTATGTATTTTTAGGTACCAAACCACATGACTTTGATGCTCTAGCAACA
CGCATCAAACCACATATCACAAAAGACAATTGCTTCATTTCAATTATGGCAGGTATTCCG
ATTGATTATATTAAACAACAATTAGAATGCCAAAATCCAGTTGCTAGAATTATGCCAAAC
ACAAATGCGCAAGTTGGACACTCAGTTACTGGCATTAGTTTTTCAAACAACTTTGACCCT
AAATCTAAAGATGAAATTAACGATTTAGTTAAAGCATTTGGTTCTGTAATTGAAGTATCA
GAAGATCATTTACATCAAGTAACAGCTATCACCGGAAGCGGCCCAGCATTTTTATATCAT
GTATTCGAGCAATACGTTAAAGCTGGTACGAAACTTGGTCTAGAAAAAGAACAAGTTGAA
GAATCTATACGCAACCTTATTATAGGTACAAGTAAGATGATTGAACGTTCAGATTTGAGC
ATGGCTCAATTAAGAAAAAATATTACCTCTAAAGGTGGTACGACACAAGCTGGCCTTGAT
ACATTGTCACAATATGATTTAGTATCTATTTTCGAAGATTGTCTAAATGCTGCCGTCGAC
CGTAGTATTGAACTTTCTAATATAGAAGACCAATAA
>12463_CH381_01102
ATGGATAATGAGCAACGCTTAAAAAGAAGAGAGAATATAAGGAATTTCTCGATTATAGCA
CATATTGACCACGGAAAATCTACATTGGCTGATAGAATTTTAGAAAATACCAAATCAGTT
GAAACAAGAGATATGCAAGATCAGTTACTAGATTCAATGGATTTAGAAAGAGAACGTGGT
ATTACAATCAAATTAAACGCAGTACGTTTAAAGTACGAAGCTAAAGATGGAAATACTTAT
ACATTCCATTTAATCGATACGCCTGGACACGTCGATTTTACATATGAAGTGTCACGTTCT
TTGGCAGCTTGTGAGGGCGCGATTTTAGTAGTAGATGTGGCTCAAGGTATCGAAGCACAA
ACATTAGCAAATGTTTATTTAGCATTAGATAATGAGTTAGAGTTATTGCCTGTTATTAAC
AAAATTGATTTACCTGCTGCTGAACCTGAACGCGTGAAACAAGAAATTGAAGATATGATA
GGTTTAGACCAAGACGATGTTGTTTTAGCAAGTGCTAAATCTAACATTGGAATTGAAGAG
ATACTAGAGAAAATAGTTGAAGTTGTGCCAGCTCCAGATGGTGACCCAGAAGCACCATTA
AAAGCATTAATATTTGATTCTGAGTATGATCCATATAGAGGGGTAATTTCATCGATAAGA
ATTGTAGACGGTGTTGTTAAAGCCGGAGATAAAATTCGAATGATGGCCACTGGTAAAGAG
TTCGAAGTAACAGAAGTTGGAATTAATACACCTAAGCAGCTTCCAGTTGATGAATTAACA
GTTGGTGATGTTGGTTATATTATTGCAAGTATTAAAAATGTTGATGATTCTAGGGTTGGT
GACACAATCACATTAGCTAGTAGACCTGCATCAGAACCATTGCAAGGTTATAAGAAAATG
AATCCAATGGTATATTGCGGACTGTTCCCGATAGATAACAAAAATTATAATGATTTAAGA
GAAGCATTAGAAAAATTACAATTGAATGATGCATCGTTAGAATTCGAGCCTGAATCATCA
CAAGCATTAGGTTTTGGTTATAGAACTGGTTTCTTAGGTATGTTACACATGGAAATAATT
CAAGAAAGAATTGAAAGAGAATTTGGCATTGAATTAATTGCAACCGCACCATCTGTAATT
TATCAATGTATTTTAAGGGATGGTTCAGAAGTGACGGTTGATAACCCAGCACAAATGCCA
GATCGTGATAAAATTGATAAAATATTTGAGCCATATGTTCGTGCAACTATGATGGTTCCA
AATGACTATGTAGGTGCTGTAATGGAATTATGTCAACGTAAACGCGGACAATTTATAAAT
ATGGACTATTTAGATGATATTCGTGTAAATATTGTTTATGAATTACCTTTAGCTGAAGTT
GTATTTGATTTCTTCGATCAACTTAAATCTAATACCAAAGGATATGCATCATTTGATTAT
GAGTTCATCGAAAATAAAGAAAGTAATTTAGTGAAGATGGATATTTTATTAAACGGCGAT
AAAGTGGATGCTCTAAGCTTCATAGTTCATAGAGATTTTGCATATGAACGTGGTAAAGCA
TTAGTTGAAAAACTTAAAACCTTAATTCCAAGACAGCAATTTGAAGTACCTGTACAGGCT
GCAATAGGACAAAAAATTGTAGCACGTACAAATATTAAATCAATGGGTAAAAACGTTTTA
GCTAAATGTTATGGCGGTGACATAAGCCGTAAACGTAAATTACTTGAAAAACAAAAAGCA
GGTAAAGCTAAGATGAAAGCAGTTGGTAATGTTGAAATTCCACAGGATGCTTTCTTGGCT
GTATTAAAAATGGATGACGAATAA
>12463_CH381_01249
ATGAATACCTTTCAAATGAGAGATAAATTAAAGGAACGTTTAAGCCATTTAGACGTTGAT
TTTAAATTTAATCGTGAAGAAGAAACTTTGCGTATTTATCGAACAGATAATAACAAAGGT
ATCACGATTAAACTTAACGCTATAGTCGTAAAATATGAAGATAAAAAAGAAAAAATTGTA
GATGAAATTGTTTATTACGTTGATGAAGCTATTGCACAAATGGCAGATAAAACCCTTGAG
AGTATATCATCTAGTCAAATTATGCCTGTCATTAGAGCGACTAGCTTTAATAAAAAAACT
AAACAAGGTGTTCCTTTTATCTATGATGAGCATACTGCAGAAACAGCAGTTTATTATGCA
GTCGATTTAGGAAAATCATATCGTTTAATTGATGAAAGCATGTTAGAGGATTTGAAGTTA
ACTGAACAACAAATAAGAGAAATGTCTCTGTTTAATGTTAGAAAATTGTCAAATTCATAT
ACGACTGATGAAGTAAAAGGTAATATTTTTTATTTTATTAACTCAAATGACGGGTATGAT
GCAAGTAGGATACTAAATACTGCATTTTTAAATGAAATTGAGGCACAATGTCAAGGCGAA
ATGCTCGTAGCAGTGCCACACCAAGATGTGTTAATTATTGCAGATATACGCAATAAAACA
GGATATGATGTGATGGCACATTTAACAATGGAATTTTTCACTAAAGGTCTAGTTCCAATT
ACATCATTATCCTTTGGATATAAACAGGGTCATCTTGAACCGATATTTATTTTAGGTAAA
AATAATAAACAAAAAAGAGATCCAAACGTGATTCAGCGTTTAGAAGCAAATCGTCGTAAA
TTTAATAAAGATAAATAG
>12463_CH381_01535
ATGACACATCGCGCACTATTAGTTGTTGACTATTCATATGACTTTATCGCAGACGACGGC
TTACTAACATGCGGTAAACCTGGACAAAATATTGAAGATTTTATTGTTTCTCGTATCAAT
GACTTTAATTATTATCAAGACCATATATTCTTTTTAATGGATTTACATTATTTACATGAC
AATCATCATCCTGAAAGTAAATTATTCCCACCACACAATATCGTAGATACAAGTGGTAGA
GAATTATACGGTAAAGTAGGTAAATTATACGAAACAATTAAAGCGCAACCTAATGTACAT
TTCATTGATAAAACGCGCTATGATTCGTTCTTTGGTACCCCGCTTGATAGTTTATTGAGA
GAAAGAAGTATTAATCAAGTCGAAATCGTTGGTGTATGTACCGATATTTGTGTGTTACAT
ACAGCAATTTCTGCATACAACTTAGGTTATAAAATTTCAGTACCTGCTGAGGGAGTGGCT
TCATTTAATCAAAAAGGGCATGAATGGGCACTTGCACATTTCAAAAACTCATTAGGTGCA
GAGGTAGAACAACACGTTTAA
>12463_CH381_01596
ATGGAAACAATAAACAACATAGCTATGGCCACTTTTCAATTAGTAATACTTTTTACAGTA
GCCAAATTCATTTCCTTTGTTAAATTTAATTTAAGGGATTATTTTATTATAGTTGGAATT
ATAATTCCAACCATGTTTTTGTATTACTTTTATGGAAGTAGAGCCGTATTGATTCCAACT
TTTTCATCTATCATATTTTTATTCTTTAAGTTAAAGTACTATGCAATAGTAACAATTTTA
GTGACCATGATCATAATGTATTTGAGTAATTTTGCAACAGTAGGTTTGTTTTTAACTTTA
AGAAAATACACTACTGATCCTGCAATACTATTACCATTATATATACTTTCTTTTTCATCA
GTTTCATTATTAGCAACATATTTGGTAAGAATATCTCTAAAGAAATTAAAAAAATCATAC
CTATCTTTAAATAGAACCTATATGATTATAATTTCATTCGTATTATTTGCAACTTTTGCA
TTTTTTTATATTTATTCTACAAATACCAGTTCAAACGGTGATAGTTTAATTCCATATGCA
CTTGTATTTATAGGATTAATAATTTTTATCTCTGTTGTGATACTTATAATGTCGCTATTT
ACTCTTAAAGAGATGAAATACAAACGAAATCAAGAAGAAATTGAGACCTATTACGAATAC
ACATTAAAGATTGAAGCAATTAATAATGAAATGCGCAAGTTCCGACATGATTATGTCAAT
ATCTTAACGACACTTTCAGAATACATTCGAGAAGATGACATGCCTGGTCTACGTGACTAT
TTCAATAAAAATATAGTGCCAATGAAAGATAACTTACAAATGAACGCTATTAAGTTAAAT
GGTATTGAGAATCTTAAAGTACGTGAAATTAAAGGCTTAATCACTGCTAAAATTTTACGT
GCACAAGAAATGAGTATACCGATTAGTATTGAAATACCAGATGAAGTAACTCACATTAAT
TTGAATATGATTGATTTAAGTCGCAGTATTGGTATTATTCTTGATAACGCAATAGAGGCA
TCAACTGAAATTGATGATCCTATCATTCGAGTTGCATTTATTGAAAGCGAAAATTCAGTA
ACGTTTATTGTTATGAATAAATGTGCAGATGATATACCACGTATTCATGAATTGTTCCAA
GAAAGTTTTTCTACATAA
>12463_CH381_01597
ATGAATTGTTCCAAGAAAGTTTTTCTACATAAAGGTGAAGGTCGTGGTTTAGGTCTATCA
ACTTTAAAAGAAATTGCTGATAATGCAGACAATGTCTTATTAGATACAATTATCGAGAAT
GGTTTCTTTATTCAAAAGGTTGAAATTATTAACAACTAA
>12463_CH381_01684
ATGAGAGACTACACAAAGCAGTACATTAATGGCGAATGGGTAGAAAGTAATAGTAATGAA
ACGATAGAAGTTATAAATCCAGCAACCGAAGAAGTAATCGGGAAAGTTGCTAAAGGTAAT
AAAGCTGATGTTGATAAAGCCGTCGAGGCGGCAGACAATGCTTATTTAGAGTTCCGTCAT
ACATCTGTGAAAGAAAGGCAAGCATTATTAGATAAAATTGTAAAAGAATATGAAAACAGA
AAAGACGATATTGTACAAGCTATTACGGATGAGTTAGGTGCTCCTTTATCATTATCTGAG
CGTGTCCATTATCAAATGGGACTAAACCATTTTGTTGTAGCGAGAGACGCATTAGATAAC
TACGAATTTGAAGAACGTCGCGGAGATGATTTAGTTGTTAAAGAAGCTATCGGTGTATCT
GGCTTAATTACACCGTGGAACTTCCCTACAAACCAAACATCATTAAAATTAGCAGCAGCA
TTTGCGACTGGTAGTCCAGTTGTACTTAAACCATCTGAAGAAACACCATTTGCAGCTGTT
ATTTTAGCTGAGATTTTTGATAAAGTCGGTGTTCCTAAAGGTGTATTTAACCTTGTTAAT
GGTGATGGTGCTGGCGTTGGGAATCCTTTATCTGAACATCCTAAAGTACGCATGATGTCA
TTTACAGGATCAGGCCCTACTGGTTCTAAAATTATGGAAAAAGCTGCTAAAGACTTTAAA
AAGGTATCATTAGAGCTTGGTGGCAAATCACCATACATCGTCCTAGATGACGTAGATATT
AAAGAAGCGGCTAAAGCAACAACAGGCAAAGTTGTTAATAATACTGGTCAAGTATGTACA
GCTGGTACACGTGTTTTAGTGCCTAACAAAATTAAAGATGCATTCTTAGCTGAATTAAAA
GAACAATTTAGCCAAGTGCGTGTCGGTAATCCAAGAGAAGATGGTACACAAGTAGGCCCT
ATGATTAGTAAAAAACAATTTGATCAAGTACAAAATTATATTAATAAAGGTATTGAAGAA
GGTGCTGAATTATTTTATGGTGGTCCTGGTAAACCAGAAGGACTTGAAAAAGGATACTTT
GCACGTCCGACAATTTTTATTAATGTAGATAATCAAATGACGATAGCACAAGAAGAAATT
TTTGGGCCAGTAATGTCGGTTATCACTTATAACGATTTAGATGAAGCGATTCAAATTGCA
AATGATACAAAATATGGTTTGGCAGGATATGTTATTGGTAAGGACAAAGAAACATTGCAT
AAAGTAGCTCGTTCTATTGAAGCAGGCACAGTAGAAATAAACGAAGCAGGTAGAAAGCCA
GACTTACCATTTGGTGGCTATAAACAATCTGGTTTAGGTCGTGAATGGGGCGATTATGGT
ATTGAAGAGTTCTTAGAAGTGAAATCTATAGCTGGCTATTTTAAATAA
>12463_CH381_01719
ATGCTAGAAAGTAAATGGGGCTTGAGATTTATTGCCTTTCTTTTGGCATTGTTTTTCTTT
TTATCTGTTAACAATGTTTTTGGAAATATCTTTAACACTGGTAATCTTGGTCAAAAGTCT
AGTAAAACGATTCAAGATGTACCCGTTGAAATTCTTTATAACACTAAAGATTTGCATTTA
ACAAAAGCGCCTGAAACAGTTAATGTGACTATTTCAGGACCACAATCAAAGATAATAAAA
ATTGAAAATCCAGAAGATTTAAGAGTAGTGATTGATTTATCAAATGCTAAAGCTGGAAAA
TATCAAGAGAAGTATCAAGTTAAAGGGTTAGCTGATGACATTCATTATTCTGTAAAACCT
AAATTAGCAAATATTACGCTTGAAAACAAAGTAACTAAAAAGATGACAGTTCAACCTGAT
GTAAGTAAGAGTGATATTGATCCACTTTTTAAAATTACAAAGCAAGAAGTTTCACCACAA
ACAGTTAAAGTAACAGGTGGAGAAGAACAATTGAATGATATTGCTTATTTAAAAGCCACT
TTTAAAACTAATAAAAATATTAATGGTGACACAAAAGATGTCGCAGAAGTAACGGCTTTT
GATAAAAAACTGAATAAATTAAATGTATCGATTCAACCTAATGAAGTGAATTTACAAGTT
AAAGTAAAGCCTTTTAGCAAAAAGGTTAAAGTAAATGTTAAACAGAAAGGTAGTTTAGCA
GATGATAAAGAATTAAGTTCGATTGACTTAGAAGATAAAGAAATTGAAATCTTCGGTAGT
CGAGATGACTTGCAAAATATAAGCGAAGTTGATGCAGAAGTTGATTTAGATGGTATTTCA
GAATCAACTGAAAAGACTGTAAAAATCAACTTACCAGAACATGTCACTAAAGCACAACCA
AGTGAAACGAAGGCTTATATAAATGTAAAATAA
>12463_CH381_01853
ATGAAGAAGAATTTCAAGTTACGCATTTCAACGCTACTATTGATAGTTATTTTAGTTGTT
TTTGCTGTATTACTCATCGTGAATGAAACTAAATTGTTTAAAAATGATGTGAATTACTCT
TTTGATGAGGCTGTTTCAATGCAACAAGGGAAAGGTATTGTACAGACAAAAGAAGAGGAT
GGTAAATTTGTTGAAGCAAATAATAATGAAATTGCTAAAGCAATGACTATTTCACATAAA
GACAATGATATGAAGTATATGGATATCACAGAAAAAGTGCCAATGTCGGAATCTGAAGTT
AACCAATTGCTAAAAGGTAAGGGGATTTTAGAAAATCGAGGGAAAGTTTTTCTAGAAGCT
CAAGAAAAATATGAGGTTAATGTCATTTATCTTGTTAGCCATGCATTAGTAGAAACAGGT
AACGGCAAATCAGAATTAGCAAAAGGCATTAAAGATGGAAAAAAACGCTATTACAACTTT
TTTGGTATAGGAGCATTCGATAGTAGTGCTGTTCGTAGTGGGAAAAGTTATGTTGAAAAG
GAACAATGGACATCACCAGATAAGGCGATACTTGGTGGTGCAAAGTTCATTTGTAATGAA
TATTTTGAAAACAATCAACTGAATTTATATCAAATGCGATGGAATCCAGAAAATCCTGCG
CAACATCAATATGCGAGTGATATTCGCTGGGCAGATAAAATTGCCAAATTAATGGATAAA
TCCTATAAGCAATTTGGTATAAAGAAAGACGATATTAGACAAACATATTATAAATAA
>12463_CH381_01930
ATGTATGTAGAAAACAGCTATCTTAGCAAACAGTTGTGTTTTTTATTTTATGTTTCTTCA
AAAGAAATAATTAAAAAATACACAAACTATCTTAAGGAATATGATTTAACCTATACTGGT
TACATTGTTTTAATGGCGATTGAAAATGATGAAAAACTTAACATCAAAAAATTAGGTGAA
CATGTATTCTTAGATTCTGGAACACTGACACCATTACTAAAGAAATTAGAAAAGAAAGAT
TACGTTGTTCGAACACGTGAAGAGAAAGATGAAAGAAACCTACAAATTTCTCTAACAGAA
CAAGGTAAAGCAATAAAAAGCCCTCTTGCTGAAATTTCTGTTAAGGTCTTTAATGAATTC
AACATTTCAGAACGAGAAGCATCAGATATAATTAATAATTTGCGGAATTTTGTTTCTAAA
AATTTTGACTATTCCGACAGAAAGTAA
>12463_CH381_01945
GTGAATGGGAATATCATTGTTGCACATGGCATGAGGTACGGACGACAGAATCAAGCATTA
TTAGCATTTATTTCTGAATTAGTAAAAGATGATATACATCACTATGATATTACGTTTTTA
GAAAGTGAGCATCAGGATTTAGAGACGATAATGACGACGTTGGTTCAAAGTGGGGTTGAC
CATTTTAAAATTGTACCATTGCTAATCTTTAGTGCAATGCATTATCTCAAGGATATACCG
GATATCGTACATGAAATGAAACGACGGTATCCAGACATAAAGGTAGAAGTAAGCGAGCCA
CTTGGCACACATCCTTTAATGAGACGATTAATTGAACAACGTATTTGTGACGCATTAGCA
GGTGACGAACAACAAGTTGGAGTTATGGTTGTTGCACACGGCAATATTAATGGAAAGTTT
ACTAAGGCACACGAAGAGTTACAAATATGCGCTCAAAATTTGCAAATTAGCAAGCCGACA
TATGCGAGAACGCTATATGGAGAGATTAGTTTTACACATGATTTAGAAAGCATCTCGAAA
CGGTATCAAAAATTGATTGTCGTACCTTTATTTTTATATGACGGAAGACTTGTTAACAAA
GTGAAGCAGCAAATGAATGACATGGTTATTAATACAGATATACACATCACACCTTCAATT
AACTTCGACCCGATATTAAAACAAATTATTAACGATAGATTAGAAAGTCTTAATGACTCC
AATGAAAATATAAAAGCACAAACGAAAATTAAAACCTTTTTGAAATAA
>12463_CH381_01983
ATGAAGATAGGGACAATCGCCGATTTACATATTGATCGTCATAATAAAAAAACATCCGAC
GATTACTTAGAGGCATTGGTTGAAATAGTTAAGTATAAAAATTTGGATATATTGTTGATT
GCGGGGGATATCTCAAATCATTATCAATTGACGCACCAATTTATAACGCAATTGACAAAA
CAATTAGATATACCTGTGAAATTTGTTCCTGGAAACCATGATTTATGGGAAGTTGAAAGT
ATGACTACGCAAGACATTTGGAATAATTATAAGAGTATGTCACAGTGCTTGGTAGGAAAA
CCATTTATAGTAAATGAAGAATGGGCAGTAATAGGACATACAGGTTGGTATGATTATAGC
TTTGCAGCACAACGATTTTCATTAGATGAGTTACAAAAAGGAAAACATTATGGTGCGACT
TGGCAAGATAAAGAACGAATATCTTGGGGCATATCAGATCAAAATTTATCTAAAATAGCG
GCTGAACAAGTGAAGAAAGATATATTAGAAGTAGGAAATAGACGAGTGATTTTAGTCACA
CATGTTGTGACGCACCCTGATTTTATTGTTCCTATGCCGCATCGTATATTCGATTTTTAT
AATGCATTTATTGGGACAAGTGATTTCAATCCTTTGTATGCGATGTTCGATATACCATAT
AGTATTATGGGCCATGTTCATTTTCGGAAAAGTGTGATGGATAATGGCAGATGTTATCTC
TGTCCGTGTCTAGGCTATCCAAGACAATGGCGTTCAGAAGATATTTACCAGGAAATAAAT
GAGACGATACAAATAATAGAAATTTAA
>12463_CH381_02045
ATGTGTTGCGTAATTAAAATTTATAGCAACAAATTCATTTTAACTATGCTAATAAAAAGA
TTATGGAAATATTTTGACAAGGAAAGGAGAAGTCGAAATGACATCTTTTTGACATCACTC
ATAAAAATCAATCGACTTAACTTAGACTTTTATAAAGGTGTAAGACAGGGACTGTTAATG
ATTATTCCTGCAATAATCGGTTACTTATGTGGTAATTTCCAATTTGGATTATTAGTTGCA
ACTGGAACACTAGCCCATATTTATGTTTTTAAAGGTCCGTCGCGATCTAAGCTGCGAACT
GTAATAATTTGTAATTTAGCGTTTGCAATATGTATGATGCTTGGTACGCTAACAGCCAAA
ACGCCACTCGTTTTTGGAATGACATTATTAATTGTTACGGTTATACCATTTTATATATTT
ACTGCCTTAAAAATAGCTGGACCGTCATCGACATTCTTCATTGTGACATTCAGTCTACCC
ATTAACTTACCTATAGCTCCCGAAGAAGCATTATATAGAGGCTTTGCGATTTTAGTAGGC
GGTATACTTGCCACTATGATGGTGTTAATCACAATCGTATTTTCTAAAAACAAAGCTGAA
GAACAAGCAATTCAAAATGATTTTAAACTCATATCTAAGTTGTTACACACTTATAATGAT
AAATCTGCTTTTTTAAAAGTAGCAAAAACAGCGGTGGATAGTTTTAAAGCATCTGATAAA
TTATTAATCACTTCTACTTCAAGTAACGATAAATTAAGTAGACGTTTCCAAAAATTATTA
TTATTACACACATCTGCCCAAGGGATTTATTCTGAACTGTTAGAGTTGAACGCTAAACAA
ATTCGACCATTGCCAGATGAGTTAATTGAAATGATGGATCATATCATTGCACAACTAGAT
AATAGTGATGAAAATGTAAGATATTGGCGAAAAGAAGTGACAGTAACAGAGGAATTTCAA
AATTTATTCAACCATATATTGAAAATTGATGAAATGGTGCATGCAAATGAAGCGCGTATT
GCGTATGAAGCAGACATGCGAAAACCTTTATATAGTAAACGCATTTATCAAAATTTAACA
TTAGACTCTATTGTTTTTAGAAATACATTGAGGTATACAGCGATTATGATGATAGCGATA
TTTATTGCGTTAATGTTTGATTTTGAAAAAGCATACTGGATACCATTATCTGCACATACA
ATATTACTAGGCACATCAACTATACATGCAATCGAGAGAGGTATGGCACGAGGTTTAGGT
ACTATTTTAGGTGTGTTAGTACTTTCAGTCATATTGTTGTTTTCAATACCAACACCTGTT
GCGGTAATTTTAATGGGCATTGCAGCATTATTTACTGAAGCATTGGTGGGAGCAAATTAT
GCGATTGCAGTAGTTTTTATTACAATACAAGTTATTTTAATGAATGGATTAGCATCACAG
AATTTAACAATTAACATTGCGTTTCCAAGAGTTATTGACGTTGCAATGGGTATTGTGATT
GCAATCATAGGTTTATTTGTCCTTGGACAACGTACCGCATCCGCATTAGTCCCAAATGTA
ATGGCTGAAGTTGTTCGTAAAGAAGCAACGCTCTTTCATTATTTATTTTCTGAAAACCAA
TATAAAGATGATGTGTATCAGAAAAACACGGCTATGAACCTATCTGTGAAATTAAATAAC
ATGACGCAAGTTTATAATGCAGCTAATGGTGAATTATTTAGTGATAAGACATTGATTCAA
AATTATTATCCTAGCTTATTCGCATTAGAAGAAATTAGCTTTATGTTAAATAGAGCCATG
GCTAATGAAGATAGACTTACAATAAATGAACAATTAATGGGCGAGTATTTAGCAACATTT
GAAAACATCGCTAAGCATTTAGAATTAAATACAGAATTAGAAATAAAGATATTACCAGTT
TTACCACAGTATAATTATATTCAATCAGCAATGATGAATATTCAACACAATGGTTTTCGT
GAGAGAGACAAGAACGTTTAA
>12463_CH381_02049
ATGGATGTTTTAACAATAGAACATTTAACAAAGAAGATAGGCAACAAAACGATTCTCGAA
GATGTATCATTTAAGCTGAAACGCGGACAAATAGTTGGTCTTGTTGGAGCGAATGGTGCA
GGTAAAACAACTTTAATGAAAGTTATATTAGGTTACTCTAGTTTCCAAAGCGGGAATTTT
AATGTTATTAACAGCATGGACAGCAAAAGCAATATCGGTGCGTTGATTGAAAATCCAGGA
ATATATCCTTTTATGTCTGGATATGAAAACTTGAAGTTATTGAACGAATCAAAAAACACT
CAAGATATCGATAAAATTGTCTCACAACTTCATATGAATGAATACATTCATAAAAAAGCT
AAAACGTATTCTCTTGGTATGAAACAAAAATTAGGAATTGCTATAGCATTTTTAAATGAC
CCTCAATTTATTATCTTAGATGAACCAATGAACGGCTTAGATCCAAAAGCTGTGCGAGAT
GTACGTGAATTGATTGTCCAAAAAGCGCAAGAAGGTGTCACTTTCTTAATTTCGAGTCAT
ATTTTAAGTGAATTAGTTAAAATCACAAACTCTATCCTTATTATTAACAAAGGTAAAATT
GTTACAGAAACATCGGAAGAAGAACTTAAACAATTTAAAGATAATGATTTAGAAAATGTA
TTACTAGACATCATAGAAAAGGAGGATCAAGCATAA
>12463_CH381_02153
ATGAATCAAATCGAAGAAGCATTAACGGGTTTGATTTCTAAAGATCCTGCTATTGTTAAC
GAAAATGCCAACAAAGATAGTGATACATTTTCAACAATGAGAGATTTAACAGCAGGTATC
GTTTCTAAATCTTACGCATTAAATCATTTATTACCAAAGCACGTTGCAGATGCACATCAA
AGAGGGGACATACATTTTCACGACTTAGATTATCATCCATTCCAACCGCTAACAAACTGT
TGTTTAATAGATGCTAAAAATATGCTACATAATGGATTTGAAATAGGCAACGCGAATGTA
ACTTCACCAAAATCAATACAAACTGCATCAGCGCAGCTTGTACAAATTATAGCCAATGTT
TCTAGCAGTCAATATGGTGGCTGTACGGTTGACCGCGTTGACGAATTACTTAGTACATAT
GCACGACATAATGAAGAACAACATAGAAATATCGCAAAGCAATTTGTCAAAGAATCTGAA
ATTGATCGTTATGTTGATCAACAAGTCACTAAAGACATCAATGATGCGATTGAAAGTTTA
GAATATGAAATTAATACCTTATATACATCTAATGGACAGACACCTTTTGTAACATTAGGA
TTCGGCTTAGGCACAGATCATTTAAGTCGCAAAATTCAACAAGCTATCTTAAATACTCGT
ATCAAAGGCTTAGGAAAAGACCGCACGACAGCGATTTTCCCAAAACTTGTATTTTCAATT
AAAAAAGGAACCAACTTTAGTCCGCAAGATCCGAACTATGACATTAAACAACTAGCATTA
AAGTGTTCAACGAAACGTATGTATCCAGATATTTTAAATTATGACAAACTCGTAGAAATA
TTAGGTGATTTCAAAGCACCAATGGGTTGTCGTTCATTTTTACCAAGTTGGAAAGATGCG
GAAGGTCATTTTGAAAATAATGGTCGTTGTAATCTTGGTGTTGTTACACTTAATTTACCT
AGAATGGCATTAGAATCTGCCGGTAATATGACGAAATTCTGGGAAATCTTTTATGAACGT
ATCGATGTGTTACATGATGCATTACTTTATCGTATAAATCGTTTGAAAGATGCTGTACCG
AATAACGCACCAATTTTATATAAAAGTGGCGCTTTTAACTATAAATTAAAAGAAACAGAT
GATGTTGCTGAGTTATTTAAAAACAAACGTGCAACGATTTCAATGGGCTATATTGGGTTA
TACGAAACAGCTACTGTTTTCTATGGTCCAGACTGGGAAACATCTCAAGAAGCAAAAGCA
TTTACGCTTGAAATTCTTAAAGAAATGAAACGTTATCAAACGAAATGGACAGAATTATAT
GACATTTGGTTCAGTATTTACAGTACGCCGAGTGAATCGCTAACGGATCGTTTTTGTCGT
TTAGACCAAGAGAGATTTGGAGATATTAAAGACATTACAGATAAAGGATATTATCAAAAC
TCTTTCCATTATGATGTACGTAAAGATGTTACACCTTTTGAAAAGTTAGATTTTGAAAAA
GATTATCCTTATTATGCGAGTGGTGGTTTCATTCACTATTGTGAGTATCCGAAATTGCAA
CACAATTTGAAAGCACTAGAAGCGGTATGGGACTACTCTTATGACAAAGTTGGTTACTTA
GGTACAAATATTCCGATTGATCATTGTTATGAATGTGATTACGATGGAGATTTTGAAGCA
ACTGAAAAAGGATTTAAATGCCCGAACTGTGGCAATGATAATCCTAAAACAGTTGATGTC
GTTAAACGAACATGTGGTTACTTAGGCAATCCAGTTCAACGTCCAGTAATTAAAGGCCGT
CATAAAGAAATTTGCGCACGAGTAAAACATATGAAAGCGCCTAAAGAATGA
>12463_CH381_02347
ATGAAAAAAATATATAAGTCATTAACTGTCTCTGTAATTGTTGCAACGGTATCATTAAGT
GCTTTACCGCAATCTTTAGCTATAACGCATGAATCGCAACCTACAAAGCAACAGCGAACG
GTATTATTCGATCGTTCTCATGGTCAAACAGCTGGTGCTGCAGATTGGGTTAGTGATGGT
GCATTTTCAGATTATGCGGATTCAATACAAAAACAAGGTTATGACGTTAAAGCTATTGAT
GGTCATTCGAACATAACAGAAGCAAGTTTGAAAAGTTCCAAAATATTTGTAATTCCTGAG
GCTAACATTCCTTTCAAAGAATCAGAACAGGCAGCAATTGTTAACTATGTGAAACAAGGG
GGAAATGTTGTCTTTATTTCAGATCATTACAATGCTGACCGAAATTTAAATCGTATTGAT
TCATCAGAAGCAATGAATGGTTATCGACGTGGAGCGTATGAAGATATGTCGAAAGGTATG
AATGCAGAAGAAAAAAGTTCTACTGCAATGCAAGGTGTGAAAAGTTCAGATTGGTTATCT
ACAAACTTTGGCGTACGTTTTCGATATAATGCACTAGGTGATTTAAATACGAGCAATATT
GTTTCTTCAAAAGAAAGTTTCGGTATTACTGAAGGTGTGAAATCTGTATCTATGCATGCT
GGATCGACATTAGCAATTACTAATCCAGAGAAAGAAAAAGGTATTGTGTATACACCAGAA
CAATTGCCAGCGAAAAGTAAATGGTCACATGCTGTAGATCAAGGTATTTATAATGGGGGC
GGTAAAGCAGAAGGTCCCTATGTAGCAATTTCTAAAGTTGGAAAAGGTAAAGCAGCATTT
ATCGGTGACTCATCACTTGTGGAAGATAGTTCGCCCAAATATGTAAGAGAAGATAATGGA
GAAAAGAAGAAAACATATGATGGTTTTAAAGAACAAGACAACGGTAAGCTATTAAATAAT
ATAACGGCTTGGATGTCTAAAGATAATGATGGGAAATCACTTAAGGCGAGTGGCCTAACA
TTAGATACAAAGACTAAGTTGCTTGATTTTGAACGACCAGAGCGTTCAACTGAGCCTGAA
AAAGAGCCATGGTCACAACCGCCTAGTGGTTATAAATGGTATGACCCAAAAACATTTAAA
GCAGGTAGTTATGGCAGTGAAAAAGGTGCAGATCCTCAGCCAAACACACCAGATGATCAT
ACGCCACCAAATCAGAACGTAAAAATATCATTTGATATCCCGCAAAATGTTTCTGTAAAT
GAGCCATTTGAAGTGACAATACATTTAAAAGGATTTGAAGCAAATCAAACACTTGAAAAT
CTTAGAGTTGGTATTTACAAAGAAGGCGGACGTCAAATCGGACAATTTTCAAGTAAAGAT
AACGATTATAACCCGCCAGGTTACAGTACTTTGCCAACAGTTAAAGCAGATGAAAACGGA
AATGCCACAATTAAGGTCAATGCCAAAGTACTCGAAAGAATGGAAGGTTCAAAGATTCGT
TTAAAACTCGGTGACAAAACCTTGATTACAACAGACTTCAAATAA
>12463_CH381_02392
ATGAAGGGGGCTTTAATTGATGATCTTAAAATTCAAAATTTAAAGGGAGAGCGAACTATC
AATGATGCTGCAAAACACAATAGCAAAGAAAAAACAGGCGCGTCACCTTATGAAGGTATA
CGCACCTGTTTATAG
>12580_8881_00005
ATGAAAGTTTCCAAATTCGGTGGTAGCTCCGTCTCCAATGCTACTCAAATTAAAAAGGTT
TTAAATATTGTTAATTCTGATCCAGAGCGAAAGATTGTTATCGTTTCTGCTCCAGGTAAA
AGACATGATAATGATATTAAAACAACTGATTTATTAATCAGATTATATGAAAAGGTCATT
AATCATCTTGATTATCATGATAAAAAAAGAGAAATTATTCAGCGTTATGATGATATTGTA
AAAGAATTGCAAATGGATGAAAGTATTTTACGGACGATAGATGTGACTTTGGAACATTAT
ATTAATCAATTAAAAAATGAACCGAAGAGACTATTAGATGCATTACTTTCTTGTGGTGAA
GATTTTAATGCGCAATTGATAGCTCTATATAATAATAGTCAAGGTATACCAACAAAATAT
ATATCACCGAAGGAAGCGGGTATTTTTGTTACTGACGTCCCACAAGAAGCACAAATATTA
GATAGTGCTTACTCTGAAATTAAAAAATTAAGAGATTATGACGAAAAACTAATTATCCCA
GGATTTTTTGGCGTATCTCATGAAGGATATATAGTTACATTTCCACGTGGCGGATCAGAT
ATAACTGGCGCCATCATATCAAGTGGTGTTAGAGCCACAATTTATGAAAATTTCACCGAT
GTGTCTGGTATTTATAAAGCTAATCCAAATATCATCAAAGATCCTGAATTAATCGAAGAA
ATCACTTATCGAGAAATGCGTGAATTATCTTATGCTGGTTTTAGTGTTTTCCATGATGAA
GCCTTACAACCACTTTATAAAGATCGCATCCCTGTGGTGATTAAAAATACGAACCGCCCT
CAAGATAAGGGTACATTTATAGTGCATGATAGAGAAATAAATGCGAAAAAATGTGATTAG
>12580_8881_00006
ATGCGAAAAAATGTGATTAGCGGTATAAGTTGTGATAAAGATTTTACTGTTATTAATATC
AAAAAGTATTTAATGAATAGACAAGTCGGCTTTACTAGAAAGATATTAGGTGTCTTAGAG
GATAATAATATTTCATTTGATCATATGCCTTCAGGTATTGATACTATCAGTATCGTTATG
CGTTCAAAACAAATTCAAAATAAAGAAACAAAAGTATTAAATGAAATTCGTCAAAAATGT
GATGTTGATGAGCTAAGTATTGAGCATGATTTAGCAATTTTAATGATTGTCGGCGAAGGT
ATGAATAAAGTCATTGGTACTGCAAATAAAATTACACATGCCTTAGCTGAATCAAAAATT
AACTTAAAAATGATTAACCAAGGTGCTTCGGAAATATCGATGATGTTTGGAATTCATGTA
GATGATGCTGAAAAAGCTGTATTATCTACATATGAGTTTTGCTATCACGGGGTTGCATTA
AAAAACTTGTGTGATAAAAACTAA
>12580_8881_00177
ATGAAAAAGAACATCATGAATAAATTAGTTTTATCAACAGCATTGTTACTTTTAGGAACC
ACATCAACACAACTTCCTAAAACACCAATCAGTTTTTCATCTGAAGCAAAAGCCTATAAT
ATCAGTGAAAACGAGACTAATATCAATGAACTAATCAAATATTACACTCAGCCGCATTTT
TCATTATCTGGAAAATGGTTATGGCAAAAGCCCAATGGTAGCATTCATGCAACATTGCAA
ACGTGGGTTTGGTATAGTCATATTCAAGTGTTTGGTTCCGAGAGTTGGGGAAACATTAAT
CAGTTGAGAAATAAATACGTTGATATATTTGGAACTAAAGATGAGGACACAGTTGAAGGT
TACTGGACTTATGATGAAACATTTACTGGTGGTGTTACGCCAGCAGCTACTTCATCTGAT
AAGCCTTATAGACTATTTTTAAAATATAGTGATAAACAACAAACTATCATCGGTGGACAT
GAATTTTACAAAGGAAATAAACCAGTATTAACTTTAAAAGAATTAGATTTCCGTATTCGT
CAAACATTAATAAAGAATAAAAAGTTATATAACGAAGAATTTAATAAAGGTCAAATTAAG
ATAACTGCTGATGGAAATAATTACACGATTGATTTAAGTAAAAAATTAAAATTAACTGAT
ACAAACCGTTATGTTAAAAATCCTAAAAATGTACAAATTGAAGTCATACTCGAAAAATCT
AACTAA
>12580_8881_00202
ATGTTGATATCAAATGAATGGTTGAAAGAATATGTAACAATCGATGATTCTGTAAGTAAT
TTGGCAGAACGTATTACGCGCACTGGTATTGAAGTGGATGATTTAATTGACTACACAAAA
GATATCAAAAATTTAGTTGTCGGTTTCGTTAAGTCAAAAGAGAAACATCCTGATGCTGAT
AAATTAAATGTTTGCCAAGTTGATATTGGAGAAGACGAACCTGTACAAATAGTATGTGGT
GCACCGAACGTTGATGCAGGACAATATGTCATTGTTGCTAAAGTAGGTGGAAGATTGCCT
GGTGGTATTAAAATTAAGCGTGCCAAATTACGCGGTGAACGTTCAGAAGGTATGATTTGT
TCGTTACAAGAAATTGGTATTTCAAGTAATTATATACCGAAAAGTTTTGAATCAGGCATT
TATGTATTTAGTGAATCCCAAGTTCCAGGAACAGATGCCTTACAAGCTTTATATTTAAAT
GATCAAGTAATGGAATTTGATTTAACGCCGAATCGTGCAGATGCTTTAAGTATGATAGGT
ACTGCTTATGAAGTTGCAGCATTATATAATACAAAAATGACTAAGCCAGAGACAACATCA
AATGAGCTTGAGTTATCTGCAAATGATGAACTAACTGTGACAATTGAAAATGAAGATAAA
GTACCATATTATAGTGCACGTGTTGTTCACGACGTGACAATTGAACCCTCGCCAATTTGG
ATGCAAGCACGCTTAATAAAAGCAGGTATACGTCCTATTAATAATGTTGTCGACATTTCA
AATTATGTGTTATTAGAATACGGTCAACCATTGCATATGTTTGATCAAGATGCGATTGGT
TCACAACAAATTGTTGTTCGTCAAGCTAATGAAGGCGAAAAAATGACAACATTAGATGAT
ACAGAACGTGAATTATTAACGAGCGATATTGTCATTACTAATGGACAAACTCCAATTGCA
TTAGCCGGTGTTATGGGTGGCGATTTTTCAGAAGTTAAAGAACATACATCAAATATAGTT
ATTGAAGGTGCTATTTTTGATTCTGTTTCCATTCGTCATACATCAAGACGTTTAAATTTA
CGCAGTGAATCATCTAGTCGTTTTGAAAAAGGAATAGCTACTGAATTTGTAGATGAAGCA
GTCGACCGTGCATGTTATTTATTACAAACTTATGCAAACGGAAAAGTGCTAAAAGATAGA
GTATCTTCAGGAGAACTTGGTGCATTTATTACACCAATCGACATCACTGCTGATAAAATT
AATCGCACTATTGGATTTGATTTGTCACAAAATGATATTGTTACTATTTTTAATCAACTA
GGGTTTGATACAGAAATAAATGATGATGTTATTACAGTGCAAGTACCATCACGTCGTAAA
GATATTACAATTAAAGAAGATTTAATTGAAGAAGTTGCACGTATATATGGTTACGACGAT
ATTCCATCAACGTTACCTGTCTTCGAAAAAGTTACTAGTGGTCAGCTAACTGATCGTCAA
TATAAAACTAGAATGGTTAAAGAAGTGTTAGAAGGTGCTGGATTAGACCAAGCTATTACG
TATTCGTTAGTTTCTAAAGAAGATGCTACTGCATTTGCGATGCAACAGCGTCAAACAATT
GATTTATTGATGCCAATGAGTGAAGCGCATGCGTCATTACGTCAAAGTTTATTACCACAT
TTAATCGAAGCGGCATCATATAATGTGGCACGCAAAAATAAAGATGTAAAATTATTTGAA
ATCGGCAATGTCTTCTTTGCTAATGGTGAAGGTGAACTACCAGATCAAGTTGAATATTTA
AGTGGTATTTTAACTGGAGATTATGTAGTCAATCAATGGCAAGGTAAGAAAGAAACGGTT
GATTTCTATTTAGCAAAAGGTGTCGTGGATCGAGTATCTGAAAAGTTAAACCTTGAATTT
AGTTATCGTCGTGCTGATATTGATGGATTACATCCAGGTCGCACAGCTGAAATCTTATTA
GAGAATAAAGTTGTTGGTTTTATTGGTGAATTACATCCAACATTAGCAGCTGAAAATGAT
TTAAAACGGACGTATGTTTTTGAGTTGAATTTTGATGCATTAATGGCTGTGTCGGTAGGT
TACATTAATTACCAGCCAATTCCGAGATTCCCAGGCATGTCTCGTGACATTGCATTAGAA
GTAGATCAAAATATTCCAGCAGCTGATTTATTATCAACGATTCATGCACACGGTGGCAAT
ATATTAAAAGACACACTTGTCTTTGATGTATATCAGGGTGAACATTTAGAAAAAGGTAAA
AAATCAATTGCAATACGATTAAATTATTTAGACACAGAAGAAACATTGACAGATGAACGC
GTTTCAAAAGTACAAGCGGAAATTGAAGCAGCATTAATTGAACAAGGTGCTGTTATTAGA
TAA
>12580_8881_00284
ATGGCGAAAAAATTCAATTACAAACTACCATCAATGGTTGCATTAACGCTTGTAGGTTCA
GCAGTCACTGCACATCAAGTTCAAGCAGCTGAGACGACACAAGATCAAACTACTAATAAA
AACGTTTTAGATAGTAATAAAGTTAAAGCAACTACTGAACAAGCAAAGGCTGAGGTAAAA
AATCCAACGCAAAACATTTCTGGCACTCAAGTATATCAAGACCCTGCTATTGTCCAACCA
AAAACAGCAAATAACAAAACAGGCAATGCTCAAGTAAGTCAAAAAGTTGATACTGCACAA
GTAAATGGTGACACTCGTGCTAATCAATCAGCGACTACAAATAATACGCAGCCTGTTGCA
AAGTCAACAAGCACTACAGCACCTAAAACTAACACTAATGTTACAAATGCTGGTTATAGT
TTAGTTGATGATGAAGATGATAATTCAGAAAATCAAATTAATCCAGAATTAATTAAATCA
GCTGCCAAACCTGCAGCTCTTGAAACGCAATATAAAGCCGCAGCACCTAAAGCTGCAACT
ACAACAGCACCTAAAGCTAAAACTGAAGCGACACCTAAAGTAACTACTTTTAGCGCTTCA
GCACAACCAAGATCAGTTGCTGCAACACCAAAAACGAGTTTGCCAAAATATAAACCACAA
GTAAACTCTTCAATTAACGATTACATTCGTAAAAATAACTTAAAAGCACCTAAGATTGAA
GAAGATTATACATCTTACTTCCCTAAATACGCATACCGTAACGGTGTTGGGCGTCCTGAA
GGTATCGTAGTTCATGATACAGCTAATGATCGTTCGACGATAAATGGTGAAATTAGTTAT
ATGAAAAACAACTATCAAAACGCATTCGTACATGCATTTGTTGATGGGGATCGTATAATC
GAAACAGCACCAACGGATTACTTATCTTGGGGTGTCGGTGCAGTCGGTAACCCTAGATTC
ATCAATGTTGAAATCGTTCATACACACGATTATGCTTCATTTGCACGTTCAATGAATAAC
TATGCTGACTATGCAGCTACACAATTGCAATATTATGGTTTGAAACCTGATAGTGCTGAA
TATGATGGAAATGGTACAGTATGGACTCACTACGCTGTAAGTAAATATTTAGGTGGTACG
GACCATGCCGATCCACATGGATATTTAAGAAGTCATAATTATAGTTATGATCAATTATAT
GACTTAATTAATGAAAAATATTTAATAAAAATGGGTAAAGTGGCGCCATGGGGTACGCAA
TCTACAACTACCCCTACTACACCATCGAAACCAACAACACCGTCGAAACCATCAACACCA
TCAACTGGTAAATTAACAGTTGCTGCTAATAATGGTGTCGCTCAAATTAAACCGACAAAT
AGTGGCTTATATACTACTGTTTACGACAAAACTGGTAAAGCAACTAATGAAGTTCAAAAA
ACATTTGCTGTATCTAAAACAGCTACATTAGGTAATCAAAAATTCTATCTTGTTCAAGAT
TACAATTCTGGTAATAAATTTGGTTGGGTTAAAGAAGGCGATGTGGTTTACAACACAGCT
AAATCACCTGTAAATGTAAATCAATCATATTCAATCAAACCTGGTACGAAACTTTATACA
GTACCTTGGGGTACATCTAAGCAAGTTGCTGGTAGCGTGTCTGGCTCTGGAAACCAAACA
TTTAAGGCTTCAAAGCAACAACAAATTGATAAATCAATTTATTTATATGGCTCTGTGAAT
GGTAAATCTGGTTGGGTAAGTAAAGCATATTTAGTTGATACTGCTAAACCTACGCCTACA
CCAACACCTAAGCCATCAACACCTACAACAAACAATAAATTAACAGTTTCATCATTAAAC
GGTGTTGCTCAAATTAATGCTAAAAACAATGGCTTATTCACTACAGTTTATGACAAAACT
GGTAAGCCAACGAAAGAAGTTCAAAAAACATTTGCTGTAACAAAAGAAGCAAGTCTAGGT
GGAAACAAATTCTACTTAGTTAAAGATTACAATAGTCCAACTTTAATTGGTTGGGTTAAA
CAAGGTGACGTTATTTATAACAATGCAAAATCACCTGTAAATGTAATGCAAACATATACA
GTAAAACCAGGCACTAAATTATATTCAGTACCTTGGGGTACTTATAAACAAGAAGCTGGT
GCGGTATCTGGTACAGGTAACCAAACTTTTAAAGCGACTAAGCAACAACAAATTGATAAA
TCTATCTATTTATATGGAACTGTAAATGGTAAATCCGGTTGGGTAAGTAAAGCATATTTA
GCTGTACCTGCTGCACCAAAAAAAGCAGTAGCACAACCAAAAACAGCTGTAAAAGCTTAT
GCTGTTACTAAACCTCAAACGACTCAAACAGTTAGCAAAATTGCTCAAGTTAAACCAAAC
AACACTGGTGTTCGTGCTTCTGTTTATGAAAAAACAGCGAAAAACGGCGCAAAATATGCG
GATCGTACATTCTATGTAACAAAAGAACGTGCACATGGTAATGAAACATATGTATTATTA
AACAATACAAGTCATAATATTCCATTAGGTTGGTTCAATGTTAAAGACTTAAATGTTCAA
AACTTAGGCAAAGAAGTTAAAACAACTCAAAAATATACTGTTAATAAATCAAATAACGGC
TTATCAATGGTTCCTTGGGGTACTAAAAACCAAGTCATTTTAACAGGCAATAACATTGCT
CAAGGTACATTTAATGCAACGAAACAAGTATCTGTAGGCAAAGATGTTTATTTATACGGT
ACTATTAATAACCGCACTGGTTGGGTAAATGCAAAAGATTTAACTGCACCAACTGCTGTT
AAACCAACTACATCAGCTGCCAAAGATTATAACTACACTTATGTAATTAAAAATGGTAAT
GGTTATTACTATGTAACACCAAATTCTGATACAGCTAAATACTCATTAAAAGCATTTAAT
GAACAACCATTCGCAGTTGTTAAAGAACAAGTCATTAATGGACAAACTTGGTACTATGGT
AAATTATCTAACGGTAAATTAGCATGGATTAAATCAACTGATTTAGCTAAAGAATTAATT
AAGTATAATCAAACAGGTATGACATTAAACCAAGTTGCTCAAATACAAGCTGGTTTACAA
TATAAACCACAAGTACAACGTGTACCAGGTAAGTGGACAGATGCTAACTTTAATGATGTT
AAGCATGCAATGGATACGAAGCGTTTAGCTCAAGATCCAGCATTAAAATATCAATTCTTA
CGCTTAGACCAACCACAAAATATTTCTATTGATAAAATTAATCAATTCTTAAAAGGTAAA
GGTGTATTAGAAAACCAAGGTGCTGCATTTAACAAAGCTGCTCAAATGTATGGCATTAAT
GAAGTTTATCTTATCTCACATGCCCTATTAGAAACAGGTAACGGTACTTCTCAATTAGCA
AAAGGTGCAGATGTAGTGAACAACAAAGTTGTAACTAACTCAAACACGAAATACCATAAC
GTATTTGGTATTGCTGCATATGATAATGATCCTTTACGTGAAGGTATTAAATATGCTAAA
CAAGCTGGTTGGGACACAGTATCAAAAGCAATCGTTGGTGGTGCTAAATTCATCGGCAAC
TCATATGTAAAAGCTGGTCAAAATACGCTTTACAAAATGAGATGGAATCCTGCACATCCA
GGAACACACCAATATGCTACAGATGTAGATTGGGCTAACATCAATGCTAAAATCATCAAA
GGCTACTATGATAAAATTGGCGAAGTCGGCAAATACTTCGACATCCCACAATATAAATAA
>12580_8881_00417
ATGATAAACATCGGATTAACAGGTTGGGGTGATCACTATTCATTATATGAAGATTTAGAA
CGCCAAACCGATAAACTTAAAACATATGCTGGACATTTTCCGGTTGTCGAATTAGATGCG
ACATACTATGCGATACAACCGGAAAGAAATATATTGAAATGGATAAAAGAAACGCCTGAT
ACATTTGAATTTGTGGTCAAAATTCATCAAGCACTCACATTGCATGCAGACTACAAAACA
TTTGCAGATACAAGGCAAGAACTATTTGACCAATTTAAGAATATGTTAGAGCCCTTACAA
ACACAGAAAAAATTAGCAATGGTATTGGTTCAATTTCCTCCATGGTTTGACTGCAATGCA
CAAAATATCAAATATATTTTGTATGTAAGACAGCAATTACAAGCATTTCCAATGTGTGTA
GAATTTAGGCATCAATCATGGTTTAGTGATGCATTTAAAGAACAAACATTGGCATTTTTA
ACAGAACATCAAATCATTCATGCAGTAGTTGATGAACCACAAGTGAAAGATGGCAGTGTA
CCTTTAGTCAATCGAATCACAAATGAAATTGCGTTTGTACGTTATCATGGACGTAATCAT
TACGGTTGGACTAAGAAAGATATGTCAGATCAAGAATGGCGAGATGTACGCTATTTATAT
GATTATAATGAGCAAGAATTAATAGACTTGGCACAAAAGGCACAAATATTAGCTCAAAAA
GCTAAGAAAGTTTACGTCATATTTAACAATAATTCTGGTGGTCATGCAGTAAATAATGCC
AAAACATATCAGCGATTATTGAATATAGAATATGAAGGGTTAGCACCACAACAATTAAAA
TTATTTTAA
>12580_8881_00454
ATGAAAAGGAAAGTACTAGTACTAACAATGGGTGTAATTTGTGCAACTCAATTATGGCAT
TCTAATCACGCAAACGCATTAGTGACAGAGAGTGTTGAAACTAATTTTGTTGTAAAAGAT
TCGGATAATGAAAATGTTTTACAAACCCATACTGAAATTACTACTGAGGAGAAATTTTCA
ATAGTAGAAAAGAGTCAATTAAATAAATTAAAATCACTATCTAATGACAACTACATAGAA
TATGATTTACATACTAATCAAACAGGCATTAAAAAAGGTTGGTTATATGGTTATAGTGAA
ATTGACTCATCACATTTCACAGACCGTGACAAACGCGTTATTAGACGTGATCATGTTAAA
GAAGCACAAAGCTTAATTAACGATTATAAAGATACACAAAGCTATGAAGATCTCGCTAAG
GCAACTGCAAAAGTAAGTACACTTAGTCAGTCTCACCAAAATTATTTAAATAAACAAATT
GATAAAGTGAATAATAAAATAGAGAAAACTGAAAAACGCTAA
>12580_8881_00525
ATGGAAGCATATAAAATTGAACATTTAAATAAATCTTATGCCGATAAGACTATATTCGAT
AACCTAGATTTATCAATTTCAGAAGGTGAAAAAATAGGTTTGGTAGGCATAAATGGTACA
GGGAAAAGTACGTTGTTAAAAGTAATTGGTGGTATTGATGATGATTTTACAGCCAATGTT
ATGCATCCAAATCAATATCGAATTCGATATTCGTCTCAGAAACAGGACCTTAATGAAGAT
ATGACAGTTTTTGATGCAGTATTAAGTTCTGATACAACAACTTTACGTATCATCAAGCAA
TATGAGCAGGCAGTACAAGCTTATGCGGATGACCAAAGTGATAAATTGTTCAAGCGAATG
ATGGATGCGCAAGATGCTATGGATCAACATGATGCTTGGGACTATAACGCTGAAATTAAA
ACAATCCTCTCAAAACTAGGTATACATGATACTACTAAATACATTAAAGAATTATCCGGC
GGACAACAAAAACGTGTTGTACTTGCTAAAACATTAATAGAACAACCAGATTTATTGTTA
TTAGATGAACCTACGAACCATTTAGACTTCGAATCAATCAGCTGGTTGATCAATTATGTG
AAGCAATATCCTCATACAGTTTTATTCGTAACCCATGATCGATATTTTTTAAATGAAGTT
TCCACTAGAATTATTGAACTAAACAGAGGTAAGTTAGCGTCATATCCTGGTAACTATGAA
TCTTATATTGAAATGCGCGCTGAAAGAGAAGTAACAATTCAAAAGCAACAACAAAAACAA
CGAGCTTTATATAAGGAAGAACTTGCTTGGATGAGGGCTGGAGCTAAGGCTCGTACTACA
AAGCAACAAGCTAGAATTAATCGATTTAATGACCTAGAAAATGAAGTTAACCAGCAATAT
AAAGACGATAAAGGTGAATTGAATCTTGCTTATTCAAGATTAGGTAAGCAAGTGTTTGAA
TTAGAAGACTTATCAAAGGCTATTAATGATAAAGTATTATTTGAACATCTGACGGAAATT
ATTCAAAAAGGTGAGCGTATTGGTGTTGTTGGGCCAAATGGAGCTGGTAAAACAACACTC
TTAAATATTTTGAGTGGAGAAGACCAACAATTCGAAGGTAAATTGAAGACTGGGCAGACG
GTTAAAGTAGCTTATTTTAAGCAAACAGATGAGACCCTGGATAGAGATATTCGTATGATT
GATTATTTAAGAGAAGAAAGTGAGATCGCAAAAGAAAAAGATGGAACCTCGGTATCTATT
ACACAACTTCTTGAACGATTTTTATTTCCAAGTGCCACTCATGGTAAAAAAGTTTATAAA
TTATCTGGTGGAGAGCAAAAGCGTTTGTATTTATTACGTCTACTCGTACACCAGCCAAAT
GTTCTGTTGTTAGATGAACCGACAAATGATTTAGATACTGAGACTTTAACAATACTTGAA
GATTATATTCATACTTTCGGTGGTACAGTGATTACCGTAAGCCATGATCGTTACTTCTTA
AATAAAGTTGCACAGTCATATTGGTTTATTCATGATGGTCAGATGGAAAAGATTATAGGA
ACTTTTGAAGATTATGAAAGTTATAAAAAATCATTAGATAAAAATAAATCCACATTGAAG
CAACAATCTAAATCTTCTACAATTGTACGTAAGAAAAATGGGTTATCATATAAAGAAAAA
TTAGAATATGAACAATTGATGAAACGCATAGAACAAGCGGAAGTAAGAATGGAAGAAATT
GATGTGCTCATGATTGAGGCAAGTGCAGATTATGGGAAAATTAAAGAATTAAACGAAGAA
AAAGAACAACTTGAAATTCAATATGATTTAGACATCACAAGATGGAGTGAGTTAGAAGAA
ATTAAAGAACAACAATAA
>12580_8881_00542
TTGGAAACTTCGACCATAATTAGTTTGATTATATTTATTCTATTAATTGCATTAACCACA
GTATTTGTTGGTTCAGAATTTGCATTAGTAAAAATTAGAGCAACAAGAATTGAACAGCTA
GCAGATGAAGGAAATAAACCTGCTAAAATAGTAAAAAAGATGATTGCTAATCTAGATTAT
TATCTTTCTGCTTGTCAGTTAGGTATAACAGTAACATCTTTAGGGTTAGGTTGGCTTGGT
GAACCAACGTTTGAAAAGCTATTACACCCGATATTTGAAGCAATCAATTTACCAACTGCA
TTAACAACGACGATTTCGTTTGCAGTATCATTTATAATCGTTACGTATTTGCATGTAGTA
CTTGGTGAATTAGTGCCTAAATCTATAGCGATTCAACATACTGAAAAGCTTGCTTTAGTA
TATGCAAGACCATTGTTCTATTTCGGTAACATTATGAAACCATTGATTTGGCTGATGAAT
GGTTCTGCACGTGTTATTATTAGAATGTTTGGTGTAAATCCTGATGCCCAAACCGATGCA
ATGTCAGAAGAAGAAATCAAAATTATTATTAACAATAGTTATAATGGTGGAGAAATCAAC
CAAACTGAATTGGCATATATGCAAAATATCTTTTCATTCGATGAAAGACATGCAAAAGAT
ATAATGGTACCTAGAACTCAAATGATTACACTAAATGAACCTTTTAATGTAGACGAATTA
CTAGAAACAATAAAAGAACATCAATTTACGCGTTATCCAATTACTGATGATGGTGATAAA
GACCACATTAAAGGATTTATTAACGTCAAAGAATTTTTAACTGAATATGCTTCTGGAAAA
ACGATTAAAATAGCAAACTATATACATGAGTTGCCAATGATTTCAGAGACAACACGTATA
AGTGATGCATTAATTAGAATGCAACGTGAACATGTTCATATGAGTCTTATTATAGATGAA
TATGGTGGAACGGCAGGTATTTTAACGATGGAAGATATTTTAGAAGAAATCGTTGGGGAA
ATTCGTGATGAATTTGATGATGATGAAGTGAATGATATCGTTAAAATTGATAATAAGACA
TTCCAAGTAAATGGTAGAGTACTATTGGATGATTTAACTGAAGAGTTCGGTATAGAATTT
GATGACTCTGAGGATATTGATACGATAGGTGGATGGTTACAATCTCGTAATACCAACTTA
CAAAAAGATGATTACGTGGATACAACTTATGATCGCTGGGTTGTTTCAGAAATCGATAAC
CACCAAATTATTTGGGTGATGTTAAACTATGAATTTAATGAAGCGAGACCTACTATCGGA
CAGTCTGATGAAGATGAAAAATCAGAATAG
>12580_8881_00670
ATGAATTTAGTAAAATTCAGTAGGATAAAGAAAGCGGGTGAAACAATGGCAACTTGGTTA
GCAATTATTTTTATAGTAGCTGCATTAATTTTAGGTTTAATTGGAGGTTTCCTTTTAGCT
AGAAAATATATGATGGACTACTTGAAGAAAAACCCACCAATCAACGAAGAAATGCTTCGT
ATGATGATGATGCAAATGGGTCAAAAACCTTCTCAGAAGAAAATTAATCAAATGATGACG
ATGATGAATAAAAATATGGATCAAAATATGAAGAGTGCGAAAAAGTAA
>12580_8881_00673
ATGAAACCATTACATTTAAAGTTGAATAATTTCGGCCCCTTTTTAAAAGAAGAAATTGAT
TTTTCTAAAATTGATAATAATGAATTGTTTTTAATAAGTGGTAAGACTGGATCGGGTAAA
ACAATGATTTTTGATGCAATGACTTATGCCTTGTTTGGTAAAGCATCAACTGAACAAAGA
GAAGAAAATGATTTGAGAAGTCATTTCGCTGATGGTAAACAGCCGATGTCAGTAACGTTT
GAATTTCAATTAAATCATCGAATTTATAAAGTGCATAGACAAGGCCCTTATATCAAAGAA
GGTAATACAACAAAAACGAACGCTAAATTTGATGTATTTGAGATGGTGGATGGCAAGTAT
GAAATTAGAGAAAGTAAAGTAATTTCAGGTACCCAATTCATTATTGAATTATTAGGAGTA
AATGCAGATCAATTCCGACAATTGTTTATTTTGCCTCAAGGTGAATTCAAACGCTTTTTA
ATATCAAACAGTCGTGAAAAGCAAGGGATATTAAGAACACTGTTTGACAGTGAAAAATTT
GAAGCTATACGAGAAATATTAAAAGAAGAAGTAAAAAAAGAAAAAGCTCAAATCGAGAAT
AGATATCAACAAATTGACCTTTTATGGCAAGAAATTGAATCATTTGATGATGACAAAATA
AAAAGCTTATTAGAGGTTGCCACTCAACAGATAGACAAAGTGATTGAAAATATACCACTT
TTACAAGCTAGGTCGAAAGAAATACTAGCATTTGTAAATGAAAGTAAAGAAACTGCTATT
AAAGAATATGAAATAATAGAAAAGAAAACACTAGAAAATAATATATTAAAAGATAATATT
AATCAACTCAACAAAAATAAAATTGATTTCGTTCAATTGAAAGAGCAACAACCTGAAATA
GAGGAAATTGAAGCTAAGTTAAAGTTGTTACAAGATATTACAAACCTATTGAATTATATT
GAAAATAGAGAAAAAATTGAAACTAAAATTGCTAAAAGCAAAAAAGATATTTCTGAAACC
AATAATAAAATATTGAACCTTGATTGTGATAAGCGAAACATAGACAAAGAGAAAAAAATG
TTAGAAGAAAATGGAGATTTAATTGAAAGTAAAATCTCTTTTATTGATAAAACTAGAGTA
TTATTTAACGACATTAATAAGTATCAACAAAGTTATCTCAATATTGAACGCTTGAGAACT
GAGGATGAACAATTAGGTGATGAATTAAATAATCTAATTAAAGGTTTAGAAAAGGTCGAA
GATTCAATAGGTAATAATAAAAGTGATTACGAGAAAATTATCGAACTAAATAATGCGATA
ACTAACATAAATAATGAAATTAATGTAATTAAAGAAAATGAAAAAGCTAAAGATGAATTA
GATAAACTATTAGGTAGTAAGCAAGAGTTAGAGAATCAAATTAATGAAGAAAAAACTATA
TTGAAGAATCTCGAAATAAAATTAGATTGCTATGATAAATCAAAATTGGACTTAAATGAT
AAAGAAAGCTTTATAAGTGAAATTAAATCTGCTGTAAAGATTGGAGATCAATGTCCGATA
TGTGGTAATGAAATTCAGGATTTAGGGCATCATATTGATTTTGACAGTATTGCTAAACGT
CAAAATGAAATTAAAGAAATTGAAGCAAATATCCACACTATGGAATCGAATATTGCTGTG
CATAATTCTGAAATTAAATTTGTTAATGAAAAAATATCGAATATTAATATTAAAACGCAA
AGTGATCTTTCACTCGAAGTATTGAATAAGCGTCTGCTAGAAAATGAAAATGCATTGAAT
AATCAAAGAGATCTTAATAAATTTATAGAACAAATGAAAGAAGAAAAAGATAATCTAACG
TTGCAAATTCATAATAAACAATTGCGTCTAAATAAAAATGAATCTGAGTTGAAAATATGT
CGAGATCTCATCACTGAATTTGAAACACTCTCAAAATATAATAATATCACTAATTTTGAA
GTGGATTATAAGAAGTATGTTCAAGATGTGAATCAACATCAAGAACACTCAAAGGAGATT
GAAGATAAGTTAATACAATTGTCTCAAAGAAAGTTAATTGAGCAAAATAATCTAAATCAC
TATGAAAATCAACTAGAAACTTACAATAATGACTTAGAATTGAATGAACAATCTATTGAA
ATGGAAATGTCGAGGCTGAATTTAACTGACGACAATGATATAAATGAAATAAAAGCCTGG
AGGGGCGAGCAAGAGGAATTAGAGCAGAAAAGGGATACTTATAAAAAACGTTATCATGAA
TTTGAAATGGAAATCGCTAGGTTAGAATCATTAACCAAGGATAAAGAGTTATTGGACTCT
GATAAATTAAAAGATGACTATGAACTAAAAAAAGGAAAGATGAATACACTGATAGATGAA
TACTCTGCTGTTCATTATCAATGTCAAAATAATATTAAAAAAACACAATCTATAGTTTCG
CATATTAATTACTTAAATCAAGAATTAAAGGATCAACAAGAAATATTTCAATTGGCTGAG
ATTCTTAGTGGTAAGAATAACAAAAATCTTACATTGGAAAACTTTGTCTTAATTTACTAT
TTAGATCAAATTATTGCTCAAGCAAATCTGAGATTAGCAACAATGTCAGATAATCGATAC
CAACTAATTAGGCGAGAAGCGGTTTCTCATGGTCTTAGTGGCCTAGAAATTGATGTATTT
GATTTGCATTCAAATAAGTCTAGACATATTAGCTCGTTATCAGGTGGAGAAACTTTCCAA
TCGTCGCTTGCATTAGCTTTAGGGTTAAGCGAAATTGTACAGCAGCAATCAGGAGGTATT
TCACTAGAATCAATATTTATTGATGAAGGATTCGGTACATTAGATCAAGAAACGCTTGAA
ACAGCGTTAGACACTTTGTTAAATCTTAAATCAACTGGTAGAATGGTTGGGATTATTTCA
CATGTGAGCGAATTGAAAAATAGAATACCTTTAGTTTTAGAAGTGAAATCAGATCAATAT
AAGAGTTCAACAAGATTCAAAAGAAATTAA
>12580_8881_00711
ATGGCGCAAACACTTGCACAAACTAAACAAATTTCTCAAAGTCATACGTTTGATGTCTCA
CAAAGTCATCATAAAACACCAAATGATACAAACTCACATTCTGTTATATATTCAACACAA
AATTTAGACTTATGGTATGGCGAAAATCATGCATTGCAAAATATTAATTTAGATATTTAT
GAAAACCAAATTACTGCCATTATAGGTCCATCTGGTTGTGGCAAATCAACATATATTAAA
ACTTTGAATCGAATGGTTGAGTTAGTACCCACAGTCAAAACAGCTGGTAAAATACTATAT
CGCGATCAAGACATATTTGATCAAAAATATTCTAAAGAACAATTACGTACAAATGTGGGC
ATGGTCTTTCAACAACCTAATCCATTTCCAAAATCAATATACGATAATATTACTTACGGT
CCAAAGATTCACGGTATTAAAAATAAAAAAGTTCTTGATGAAATCGTTGAGAAATCATTA
CGTGGCGCTGCAATTTGGGATGAATTAAAGGATAGGTTGCACACAAATGCATATAGTTTA
TCCGGTGGGCAACAACAGCGTGTTTGTATTGCGCGTTGTTTAGCAATTGAACCTGAAGTC
ATTTTAATGGATGAACCGACATCAGCATTAGACCCAATCTCAACATTAAGAGTAGAAGAG
TTGGTCCAAGAACTAAAAGAAAAGTATACAATTATTATGGTTACACATAATATGCAACAA
GCAGCTCGTGTATCAGATAAAACTGCATTTTTCTTAAATGGTTATGTCAATGAATATGAT
GACACTGATAAAATTTTCTCTAACCCATCAAACAAGAAAACAGAAGATTATATTTCAGGA
AGGTTTGGTTGA
>12580_8881_00768
ATGTTTCAATTACTTGCAGTTTGTCCGATGGGATTAGAAGCTGTTGTTGCTAGGGAAATT
CAAGAATTAGGCTATGAAACAAATGTTGAAAATGGCCGTATATTCTTTGAAGGAGACGCA
AGTGCAATTGTAAAGGCGAATTTATGGTTGCGCACAGCAGACCGAATCAAAATTGTTGTT
GGACGTTTTAACGCAACAACGTTTGACGAATTATTCGAACAAACCAAAGCACTCCCTTGG
GAATCTATTATTGATAAAGAAGGTAACTTCCCAGTTCAAGGTAGAAGCGTTAAATCAACA
CTACATAGTGTGCCAGATTGTCAGGCGATAACTAAGAAAGCTATTGTTGAACGATTACGT
CGCGCATATAATGAAAAAGGTTGGTTAAATGAATCAGGTGCGAAATACCCCGTTGAAGTT
GCCATTTTAAAAGATAATGTATTATTGACTATAGACACATCAGGTTCTGGTTTGAACAGA
CGTGGATATAGATTATCACAAGGTGAAGCACCAATTAAAGAAACGTTGGCAGCAAGTTTA
ATCCGTCTTGCAAACTGGAAAGGTGATACACCTTTAATTGATCCATTTTGCGGTTCGGGT
ACAATAGCTATAGAAGCTTGTTTAATTGCTCAAAATATCGCACCTGGTTTTAATCGCGAG
TTCGTATCAGAGCAATGGAACATCATGCCAGCAAATATTTATGATGATTACCGTGATGAA
GCGGATAAGATGGCTGATTATGATAAAGAAATCGAAGTATATGCTTCTGATATCGATCCT
GAAATGGTAGAGATTGCTAAGCGTAACGCTGAAGAAGTTGGGTTGTCTGATATTATTAAA
TTTAGTGTAAAAGATGTCAATACATTAACAATTGATACAGAAGAACCGGTGGCGTTAATT
GGAAATCCTCCATATGGTGAACGAATTGGTGATCGTGAAGAAGTAGAAGAAATGTACCGT
TATATTGGTAAACTAATGAAACAACATCCATTTTTATCTACATACATTTTAACAAGTAAT
AAAGAATTTGAATATTTAGTAGATCGTAAAGCAACGAAGCGACGTAAGTTATTTAATGGA
TATATAGAATGTACTTATTATCAATACTGGGGTAAAAAGACAGAACGTAAAACTATTGAA
AACTAA
>12580_8881_00850
ATGAGTGCTAGTTTGTACATCGCAATAATTTTAGTTATAGCAATTATTGCTTATATGATT
GTTCAACAAATTCTTAACAAGCGAGCTGTTAAAGAATTAGATCAAAATGAATTCCATAAT
GGGATTAGAAAAGCTCAAGTCATCGATGTTAGAGAGAAAGTTGACTATGACTACGGTCAC
ATTAATGGGTCTCGCAATATTCCTATGACAATGTTCAGGCAACGATTCCAAGGATTAAGA
AAAGACCAACCGGTATACTTATGTGATGCCAATGGGATTGCTAGCTATAGAGCCGCTCGT
ATTTTGAAAAAGAATGGATATACAGATATCTATATGTTAAAAGGCGGCTATAAAAAATGG
ACTGGAAAAATAAAGTCTAAAAAATAG
>12580_8881_00852
GTGAGTCATCGTTATATACCTTTAACTGAAAAAGACAAGCAAGAAATGTTACAAACAATT
GGTGCAAAATCTATAGGAGAATTATTCGGTGATGTACCAAGTGATATTTTATTAAATAGA
GATTTAAATATTGCTGAAAGCGAAGCGGAAACAACGTTACTTAGAAGATTAAATCGCATT
GCAAGCAAGAATATCACTAAAGAAACGCATACATCATTTTTGGGTGCTGGTGTTTATGAT
CATTACGCGCCATCAGTTGTGGATGCTATGATTTCAAGATCAGAATTTTACACAGCATAT
ACGCCATATCAACCGGAAATTTCTCAAGGTGAATTACAAGCCATTTTTGAGTTCCAAACT
TTAATTTGTGAATTAACAGATATGGATGTAGCAAATTCTTCTATGTATGATGGGGTGACT
AGCTTTGCTGAAGCATGTATTTTAGCATTTAGTCAAACAAAGAAAAATAAAATTGTAGTC
TCAAAAGGTTTGCATTATCAAGCATTACAAGTACTTCATACTTATGCTAAGACGCGTAAG
GAATTCGAAGTAGTGGAAATCGATTTAGATGGCACTGTTACAGATTTGAAAAAATTAGAA
GCAGCAGTGGATGACGATACAGCAGCTGTTGCAGTTCAATATCCAAACTTCTACGGTTCA
ATTGAAGATCTTGAAAAGATTCATAGCTTTATTGAAGATAAAAAAGCATTATTTATCGTA
TATGCAAATCCATTAGCATTGGGATTACTTACACCTCCAGGTTCATTTGGTGCAGATATT
GTTGTAGGTGATACTCAGCCATTTGGAATTCCTGCTCAATTCGGTGGGCCACATTGTGGA
TATTTTGCAACGACGAAAAAGTTAATGCGTAAAGTACCAGGTAGATTAGTCGGTCAAACA
CAAGATGATGAAGGTAATCGAGGCTTTGTATTAACATTACAAGCACGTGAACAACATATT
CGACGCGATAAAGCGACATCTAATATTTGTTCTAACCAAGCATTAAATGCCCTAGCGTCA
TCAATTGCAATGTCAGCACTTGGTAAACAAGGTATCTATGATATTGCAGTTCAAAATATA
GAACATGCTAACTATGCTAAACAACAATTTATTAAAAAAGGTTTTGAAGTATTAGATGGT
ACATCTTTCAATGAGTTTGTAGTCAAATTTGACAAACCAATTCAACAAGTTAACGAGGAA
TTAGTGAAGTACAATATTATCGGTGGTTTTGATTTAGGTGTTGTTTCAGACGACTTTAAA
AATCACATGTTAATAGCTGTAACTGAATTAAGAACAAAAGATGAAATCGATACATTTGTA
GAAAAGGCTGGTGAGTTAAATGACTAG
>12580_8881_00857
TTGCAAATTAGAAAGCAGTCAGCATTTACTATGATTGAGATGCTTGTGGTAATGATGTTA
ATCAGTATATTTTTACTTTTGACAATGACATCTAAAGGATTAAGCAATCTTAGAGTAATA
GATGATGAGGCAAATATCATTTCTCTTATTACTGAATTGAATTATATTAAGTCGCAAGCT
ATAGCAAATCAAGGATATATCAATGTTAGATTTTATGAAAACAGTGACACTATTAAAGTA
ATAGAGAATAATAAAATACGATTTCTAAAATTAAAAGTAGGCAAAATAATTAATGTTGCA
AAAGTTGATATTATTGCCTTTGATAAAAAAGGGAATATCAATAAATTTGGTAGCATAACA
ATTGATAATAACAATTCAATTTATAGAATAATATTCCATATTGAAAAAGGAAGAATTCGT
TATGAAAAGCTATAA
>12580_8881_00908
ATGAAAAAGATAGTACTTTACGGCGGTCAGTTTAACCCTATCCATACTGCACATATGATA
GTATCTAGCGAAGTATTTCATGAATTACAGCCGGATGAATTTTATTTTTTACCTAGTTTT
ATGTCTCCATTGAAAAAGCACCATGATTTTATAGACGTTCAGCACAGATTAACAATGATA
CAGATGATTATCGACGAGCTTGGTTTTGGAGATATTTGCGACGATGAAATTAAACGTGGT
GGTCAAAGTTATACCTATGACACAATCAAGGCATTCAAGGAGCAACACAAAGACAGTGAG
TTGTACTTTGTTATTGGGACAGATCAGTATAACCAACTAGAGAAATGGTATCAAATTGAA
TACTTAAAAGAAATGGTTACTTTTGTAGTTGTAAATCGAGACAAAAATAGTCAAAATGTT
AATAATGCTATGATTGCAATTCAGATACCTAGGGTAGATATAAGTTCGACAATGATTCGA
CAAAGAGTTAGTGAAGGGAAATCTATCCAAGTTCTTGTTCCTAAATCCGTTGAAAACTAT
ATTAAGGGGGAAGGATTATATGAACATTGA
>12580_8881_00909
ATGCTTACTGGCAAACAAAAAAGATACTTAAGAAGTTTAGCACACAATATTGATCCGATT
TTTCAAATTGGAAAAGGCGGTATCAACGAAAACATGATTAAACAAATAGATGATACGTTA
GAAAACAGAGAATTGATTAAAGTACATGTACTACAAAATAACTTTGATGATAAAAAAGAA
TTAGCTGAAACATTAAGCGAAGCTACGCGTAGTGAATTAGTGCAAGTGATTGGATCTATG
ATAGTGATTTATAGAGAATCTAAAGATAATAAAGAAATTGAATTGCCATAA
>12580_8881_00967
ATGGAAATGAAACCAAAATATGATCCTCGTGAAGTTGAAGCGGGACGTTATGAAGAATGG
GTAAAGAATGGTTATTTTAAACCGTCAGAAGATAAATCAAAAGAAACATATACAATTGTT
ATCCCGCCACCAAATGTAACTGGTAAATTACATTTAGGACATGCATGGGATACAACTTTA
CAAGATATCATTACACGTATGAAACGTATGCAAGGATACGATACGTTATACTTACCAGGT
ATGGATCATGCTGGTATTGCGACACAGGCAAAGGTAGAAGCTAAATTAAATGAACAAGGA
ATAACTAGATATGATCTTGGTCGTGAAAAGTTTTTAGAACAGGCATGGGATTGGAAAGAA
GAGTATGCGTCATTTATTCGTGCGCAATGGGCTAAATTAGGTCTAGGTTTAGATTATAGT
AGAGAACGTTTTACTTTAGATGAAGGTTTAAGTAAAGCAGTTAAAAAAGTTTTTGTTGAT
TTATACAATAAAGGAATTATTTATCGTGGCGAACGTATTATAAATTGGGATCCTAAAGCA
CGTACAGCTTTATCTGATATTGAAGTAATACATGAAGATGTTCAAGGTGCGTTTTATCAT
TTTAAATATCCTTACGCTGATGGTGAAGGTTTTATTGAAATTGCAACAACAAGACCAGAA
ACGATGTTAGGTGATACAGCGATTGTTGTTAACCCTAATGACGAACGATACAAAGATGTA
ATCGGTAAAACTGTTATATTACCAATCGTAGGACGCGAACTGCCTATTTTAGCAGATGAG
TATGTTGATATAGACTTCGGTTCTGGTGCTATGAAAGTGACACCAGCACATGACCCTAAT
GATTTTGAAATTGGTCAAAGACATCAATTAGAAAATATTATCGTTATGGATGAAAATGGT
AAAATGAACGACAAAGCTGGCAAATACGAAGGTATGGACCGTTTTGATTGTCGTAAACAG
CTAGTTGAAGATTTAAAAGAACAAGATTTAGTTATCAAGATTGAAGATCATGTTCATTCT
GTAGGTCATTCAGAACGATCTGGCGCTGTTGTTGAACCATATTTATCAACACAATGGTTT
GTGCGCATGGAAGACTTAGCGAAACGTTCATTAGATAACCAAAAAACAGATGATCGTATT
GATTTTTATCCGCAACGTTTCGAACATACATTTAACCAATGGATGGAAAATATTAGAGAT
TGGACGATTTCAAGACAATTATGGTGGGGTCATCAAATTCCGGCTTGGTATCATAAAGAA
ACAGGCGAAATATATGTTGGAGAAGAAGCGCCAACTGATATTGAAAATTGGCAACAAGAT
GAAGATGTATTAGATACGTGGTTCTCAAGTGCTTTATGGCCTTTCTCTACGTTAGGTTGG
CCTGATTTAGAAAGCGAAGACTTTAAACGATACTACCCAACAAATGCCTTAGTTACAGGT
TACGATATTATCTTTTTCTGGGTAGCACGTATGATATTCCAAGGCTTAGAATTTACAGAT
CGTCGTCCATTTAATGATGTGTTATTACACGGCTTAGTTCGTGCTGAAGACGGGCGTAAG
ATGAGTAAATCATTAGGTAATGGTGTGGATCCAATGGATGTTATTGACGAATACGGTGCT
GATAGCTTGCGTTACTTCTTAGCAACGGGTTCATCTCCAGGACATGATTTAAGATACTCA
ACTGAAAAAGTTGAGTCAGTGTGGAACTTTATCAATAAAATCTGGAATGGGGCACGTTTC
AGTTTAATGAATATCGGTGAAGACTTTAAAGTTGAAGATATCGATTTAAGTGGTAACTTA
TCATTAGCAGATAAATGGATTCTAACACGTTTAAATGAAACGATTGCAACAGTTACTGAT
CTAAGTGACAAATATGAATTCGGCGAAGTTGGACGTGCATTATATAATTTCATTTGGGAT
GATTTCTGTGATTGGTACATTGAAATGAGTAAAATTCCAATGAATGGTAATGACGAAGAA
CAAAAACAAATTACACGTTCAGTATTGAGTTATACTTTAGACAATATTATGAGAATGCTA
CATCCATTCATGCCATTTGTAACAGAGAAAATATGGCAAAGTTTACCACATGAAGGTGAC
ACAATTGTTAAAGCTTCATGGCCAGAAGTGCGTGAATCATTGATTTTTGAAGAAAGTAAA
CAAACAATGCAACAACTTGTTGAAATCATTAAATCTGTAAGACAATCACGTGTAGAAGTA
AATACGCCATTGTCTAAAGAAATACCTATTTTAATTCAAGCTAAAGATAAAGAAATTGAA
ACAACTTTATCACAAAACAAAGATTATTTAATCAAATTCTGTAATCCTAGTACGTTAAAT
ATTAGCACTGACGTGGAAATTCCTGAGAAAGCAATGACATCAGTTGTAATTGCAGGTAAA
GTGGTATTACCATTAGAAGGGCTAATTGATATGGATAAGGAAATCAGCCGTTTGGAAAAA
GAATTAGCTAAACTTCAAAGCGAATTAGATAGAGTAGATAAAAAGCTCTCTAATGAAAAC
TTTGTAAGTAAAGCACCTGAAAAGGTTATAAATGAAGAAAAACGTAAAAAACAAGATTAT
CAAGAAAAATATGATGGTGTGAAGGCAAGAATTGAACAATTAAAAGCATAG
>12580_8881_00970
ATGATATATAGAAATAATTTCATTGTGTTCGTTTTATCATTTTTTATTAGTATTATATTG
TATCTATCGCACGTATTACTCCCATTTATGTTTGGTCCTATTATCGCATCAATCATTTGT
GTGAAAGTTTTCAAACTTGATATTAAATGGCCATTCTTACTTAGTGAATTAGGGATTGTA
CTATTAGGGGTGCAAATCGGATCAACGTTTACGAAAAATGTCGTTATGGATATTAAAGAC
AATTGGCTTTCGATTATTGTTGTATCTATTTCGATATTAGTAATTGCATTAGTAATGGCA
TTTATTTTCAAAAAAAATTGCACGTATTAA
>12580_8881_01013
ATGTCAAAATTAATCTTGGCTATCAATGCTGGTAGTTCATCATTAAAATTTCAATTAATT
AGAATGCCTGAAGAGGAATTAGTAACAAAAGGTTTAGTAGAAAGAATCGGATTGAAGGAT
TCAATTTTTACAATTGAAGTCAACGGGGAAAAAGTTAAAACAGTACAAGATATCAAGGAT
CACGTTGAGGCAGTTGATATCATGTTGGATGCTTTTAAAGCGCACAATATTATTAATGAT
ATTAACGATATCGATGGAACAGGTCACCGTGTTGTACATGGTGGTGAAAAATTCCCTGAA
TCAGTAGCTATTACTGATGAGGTTGAAAAGGAAATTGAAGAATTAAGCGAATTAGCACCG
CTTCACAACCCAGCTAACTTGATGGGTATTCGTGCTTTCCGTAAATTATTACCAAATATC
CCTCATGTGGCAATTTTTGATACAGCATTCCATCAAACAATGCCTGAAAAAGCATATCTA
TATAGCTTGCCATATCATTATTATAAAGATTATGGCATTCGTAAGTATGGTTTCCATGGT
ACAAGCCATAAATTTGTATCACAAAGAGCGGCAGAAATGTTAGATAAGCCAATTGAAGAT
TTACGTATTATTTCATGTCACATTGGTAATGGTGCATCAATTGCAGCTATCGATGGCGGT
AAATCTATTGATACATCAATGGGCTTCACACCACTTGCTGGTGTAACAATGGGTACTCGT
TCTGGTAATATTGACCCTGCTTTAATTCCATTTATAATGGAAAAAACTGGTAAAACTGCT
GAACAAGTATTGGAAATCTTAAACAAAGAATCAGGTTTATTAGGATTATCAGGTACATCT
AGTGATTTACGTGACTTATCAGAAGAAGCTGAATCAGGTAAAGCACGTTCACAAATGGCT
TTAGATGTATTTGCTTCTAAAATTCACAAATATATTGGATCATATGCTGCGAGAATGCAT
GGTGTTGATGTTATCGTATTTACAGCAGGTATCGGTGAAAACTCAGTTGAAATTCGTGCG
AAAGTTCTTGAAGGCTTAGAATTTATGGGTGTTTACTGGGATCCTAAGAAAAATGAAAAC
TTACTACGTGGTAAAGAAGGATTTATTAACTATCCTCATTCACCAGTTAAAGTTGTCGTT
ATTCCAACAGATGAAGAAAGCATGATTGCCCGTGATGTTATGACATTCGGTGGTTTAAAA
TAA
>12580_8881_01160
ATGGCAAGAAAATTGCATAGAGAGTTGAATAACAGACACATCCAATTGATAGCAATTGGG
GGCGCAATTGGAACTGGGTTATTCCTAGGATCAGGTCAAACAATATCTTTAACTGGTCCA
TCACTGTTATTCACATACATGATTATTGGGGTTGTACTATTCGCTTTTATGCGCGCATTA
GGCGAATTGTTGTTGAGCAATACAAGATTTAATTCATTTGTTGATATTGCAAATGAATAT
TTAGGCCCTTTTGGTGGCTTTGTCATTGGCTGGACTTACTGGTTATGTTGGATTGTATCA
AGTATGTCAGACCTAACTGCGATGGGACAATACTTTGCATTTTGGTATCCACAAGTCCCA
AATTGGATTACCGTGCTATTTATTGTTTTAATCTTGATTAGCTTCAACTTATTAGGTGCC
AGATTATTTGGTGAACTGGAGTTTTGGTTCTCGATTATTAAAGTTGTCACAATTATTGCG
ATGGTTATCGTTGGTCTTGTATTAATCTTTTTCTCATTTAAAACACATTATGGGCATGCA
TCATTCACAAACTTAATCAGTCACGGCGGCATGTTCCCTGGAGGAACATTTGGTTTCTTA
ATGTCATTCCAAATTGCTGTATATTCATTCATTGGTATTGAACTTATAGGTGTAACTGCT
GGTGAAACGAAAGATCCTGAAAAAACCTTACCGAAAGCAATTAATAATGTACCTATCCGT
ATTTTATTATTCTATATCGGTGGTCTATTAGTAATTATGTCAGTCATACCTTGGAATGAT
ATCGATCCAAATAGTAGCCCTTTCGTTAAACTCTTTACATTAATCGGCGTGCCATTTGCA
GCAGGTGTCGTTAACTTTGTCGTGCTAACTGCCGCGGCCTCTGCTACAAATAGTGGAATC
TATTCGAATAGTCGTATCTTATTCGGACTGTCACAACAAGGGTTAGGTCCTAAAGTTTTA
AATAAAACGAATAGTCATGGCGTGCCTTATTTATCAATGTTAGTTTCATCAATTGCATTA
CTTATAGCAGCCTTGTTAAATTATATTTTTCCTAATGCAATTCAACTATTCATATACGTT
ACAACGTTATCAACTGTGTTGTTTTTAGTTGTTTGGGCAATGATTATTGTCGCTTATCTA
ATGTATTTGAAAAAGCATCCTGAGGCACACAAAAACAGTAAATTTAAGTTGATTTGTGGT
AAGCCTATTGCTTACATTATTCTAGCGTTCTTCTTCTTTGTATTCATTTTATTATTCTTT
AGTGACGAAACAAGAGCAGCTATTTATATTTCGCCATTCTGGTTTATATTTTTATTTTTC
TTTTATAAAAAATACAAAACGAATGCTGAAAAGCTCGCGTATGAACAACGACAAAATGAC
AGCGGTCATTTCAGATATGACAATCAATAA
>12580_8881_01219
ATGAATTATAAGCAATCCGCAGAAGATATTTTGAACGCGATAGGCGGAGAAGAGAATTTA
GATGCAATGGCGCATTGTGCAACGAGACTACGATTAGTTTTAAATGATGAAAGTTTAGTA
AATGAAGAGGCGCTAAACAATATGGATGTAGTTAAAGGGACATTTTCTACTGGGGGACAA
TACCAAATTATTATTGGGTCTGGTACAGTCAATAAAGTATTTAGTGAACTGGAAAAATTA
ACTGGAAAAGAAGCATCGACCACTTCGGAAGTCAAAGCACAATCTGCTAAAAATATGAAT
CCGTTACAGCGATTTGTAAAAATGCTGTCAGATATCTTTGTTCCGATTATACCAGCCATC
GTTGCTGGTGGTTTATTAATGGGGTTAAATAACATTTTGACTGCGAAAGATTTATTCTTT
TCAGGTAAATCATTGATAGATGTATATAGTCAATTTGCTGGATTAGCTGAAATGATAAAT
GTTTTTGCGAATGCACCATTTACATTATTACCAATTTCAATTGGATTTAGTGCAGCAAAA
CGTTTTGGTGGCAATCCGTTTTTAGGTGCTGCATTAGGTATGATATTGGTTCATCCATCG
CTAATGAGCGCATACGATTTCCCAAAAGCAGTTGAAGCAGGTAAGGCTATTCCATATTGG
GATGTATTTGGTTTGCATATTAATCAAGTAGGTTATCAAGGACAAGTGTTACCTATGCTT
GTAGCAGCTTATATCTTAGCCTCAATTGAAAAAGGGTTACGCAAAGTTATTCCAACGGTG
TTAGATAATTTGTTAACACCATTGTTATCTATTTTTATAACAGCATTTTTAACATTTTCA
TTTGTAGGTCCAATCACTCGACAATTAGGTTACTGGTTATCAGATGGTTTAACATGGCTT
TATGAATTTGGTGGTGCAATTGGTGGATTAATATTCGGATTATTGTATGCTCCGATTGTT
ATTACAGGTATGCATCATAGCTTTATAGCTGTAGAAACGACATTAATTGCAGATGCCACT
AAAACGGGTGGATCATTTATATTCCCGATTGCGACAATGTCTAATGTTGCACAAGGTGGT
GCAGCAATTGCAGCGTTCTTTATTATTAAACAAAATAAGAAGTTAAAAGGTGTGGCATCT
GCCGCAGGTATTTCAGCATTACTTGGTATTACAGAACCGGCTATGTTTGGTGTTAACTTA
AAACTAAGATATCCATTTATTGGTGCTATCGTTGGATCAGGTATTGGTTCAGCATATATT
GCTTTCTTCAAGGTTAAAGCAATCGCATTAGGAACTGCTGGATTGCCAGGATTTATTTCA
ATCAATCCAGTACATGCAGGATGGTTACACTACTTTGTTAGTATGACAATATCATTCATC
GTTGCTATAACAGTTACTTTAATTTTATCGAAAAGAAAAGCAAATAAAGAAGTTGTAGAA
TAA
>12580_8881_01243
ATGAAATCTTGCCCGAAGTGCGGACAACAAGCACAAGATGATGTACAGATATGTACACAA
TGTGGACATAAATTTGATAGTCGTCAAGCATTATATAGAAAGTCAACCGATGAAGATATA
CAAACTAATAACATCAAGATGAGAAAAATGGTGCCTTGGGCAATTGGTTTTTTCATTTTA
ATCTTAATTATTATATTGTTCTTTTTACTAAGAAACTTCAATTCACCTGAAGCGCAAACT
AAAATATTAGTGAATGCGATTGAGAATAATGATAAACAAAAAGTAGCAACATTATTAAGT
ACTAAAGATAATAAAGTAGATTCTGAAGAAGCGAAAGTATACATTAACTATATCAAAGAT
GAAGTTGGGCTTAAGCAATTTGTCAGCGACCTTAAAAATACGGTACATAAATTGAATAAG
AGTAAGACCAGCGTAGCTTCTTATATTCAAACCAGATCTGGTCAAAATATATTACGTGTA
AGTAAAAATGGCACACGTTATATCTTTTTCGATAATATGAGCTTTACTGCACCTACCAAG
CAACCAATTGTTAAACCGAAAGAAAAAACAAAATATGAGTTTAAATCTGGTGGTAAGAAA
AAGATGGTTATAGCTGAAGCAAATAAAGTGACGCCAATAGGTAATTTTATACCGGGGACA
TATAGAATTCCAGCTATGAAATCAACTGAGAACGGTGATTTTACAGGCCATTTAAAATTT
GATTTTAGACAAAGTAATTCTGAAACGGTAGATGTTACTGAAGATTTTGAAGAAGCAAAT
ATATCTGTAACTTTAAAAGGCGATACAAAATTAAATGATAGTTCTAAAAAAGTAACTATA
AATGACCGTGAAATGGCATTTTCAAGTTCCAAAACGTATGGTCCATATCCACAAAATAAA
GATATTACCATTTCAGCTTCAGGTAAAGCGAAAGGTAAAACATTTACAACACAGACGAAG
ACGATTAAAGCCAGCGATTTAAAATACAATACAGAAATAACTTTGAATTTTGACAGTGAA
GATATCGAAGACTATGTTGAAAAGAAAGAAAAAGAAGAAAACAGCTTGAAGAACAAATTG
ATAGAATTCTTTGCTGGATATTCTTTAGCGAATAATGCTGCGTTTAATCAGTCGGATTTT
GATTTTGTATCGTCATATATAAAAAAAGGATCATCTTTTTATGATGATGTAAAGAAGCGT
GTATCTAAAGGAAGTTTAATGATGATTAGTTCACCACAAATTATAGATGCCGAAAAACAT
GGTGATAAGATTACCGCAACCGTAAGATTAATAAATGAAAACGGTAAGCAAGTAGATAAA
GAATATGAGCTTGAACAAGGTTCGCAAGACCGCTTGCAATTAATCAAGACATCGGAAAAA
TAG
>12580_8881_01276
ATGTTAATTGATAAATTCGAAACATACATCATCAACATCGCCGGTTTAAATGACCGTACT
ACTAGAAAAAAATTAAGTAAGTTATGCAAAAGTGTACAATTTTGTGATGCGTTGCAATTC
TCAATAAACAAACAGTTTAATCAGTATGTATTAGAAATTAGCTTACCAAAGCAACAACTT
CCATACTTCATTTCATTTTTAAGTTTTCATCAGTATAGTATTTTCCAAGTACTTTCACCA
AAGAAAATAAATGAATTACTTGATTCTGATAATTTATATCAATCTGCAAAGCGTTTCGAT
ATCAATATTGATGGCTTGCAAGATGCTTTCATTAAAGACAAAGTTATCGATATTATGAAT
ATGTTCCAAAATCACACTGATATCACTTATACGTTGAATAAGTCTCATGCGCATATTATA
TGTACGCCAGAAATATTCGCTAAATTGTTACATACGATTGCAACTAGAAATATCGACATT
CTATCTGCCAATTATAGATCGTCATCTATGAGCAAAGCTCGTATATCATAA
>12580_8881_01292
ATGAAGAAGAATTTCAAGTTACGCATTTCAACGCTACTATTGATAGTTATTTTAGTTGTT
TTTGCTATATTACTCATCGTGAATGAAACTAAATTGTTTAAAAATGATGTGAATTACTCT
TTTGATGAGGCTGTTTCAATGCAACAAGGGAAAGGTATTGTACAGACAAAAGAAGAGGAT
GGTAAATTTGTTGAAGCAAATAATAATGAAATTGCTAAAGCAATGACTATTTCACATAAA
GACAATGATATGAAGTATATGGATATCACAGAAAAAGTGCCAATGTCGGAATCTGAAGTT
AACCAATTGCTAAAAGGTAAGGGGATTTTAGAAAATCGAGGGAAAGTTTTTCTAGAAGCT
CAAGAAAAATATGAGGTTAATGTCATTTATCTTGTTAGCCATGCATTAGTAGAAACAGGT
AACGGCAAATCAGAATTAGCAAAAGGCATTAAAGATGGAAAAAAACGCTATTACAACTTT
TTTGGTATAGGAGCATTCGATAGTAGTGCTGTTCGTAGTGGGAAAAGTTATGCTGAAAAG
GAACAATGGACATCACCAGATAAGGCGATACTTGGTGGTGCAAAGTTCATTCGTAATGAA
TATTTTGAAAACAATCAACTGAATTTATATCAAATGCGATGGAATCCAGAAAATCCTGCG
CAACATCAATATGCGAGTGACATTCGCTGGGCAGATAAAATTGCCAAATTAATGGATAAA
TCCTATAAGCAGTTTGGTATAAAGAAAGATGATATTAGACAAACATATTATAAATAA
>12580_8881_01324
ATGGTAGTAGAAAAAAGAAACCCAATCCCAGTTAAAGAAGCAATTCAACGTATCGTTAAT
CAGCAGAGTTCAATGCCGGCAATTACGGTAGCACTTGAAAAAAGTCTAAATCATATCTTA
GCAGAAGATATTGTAGCTACTTATGATATACCAAGGTTTGATAAATCACCTTATGATGGT
TTTGCAATTCGCAGTGTTGATTCACAAGGGGCAAGTGGTCAGAATCGCATTGAGTTTAAA
GTGATTGATCATATTGGTGCAGGTTCAGTTTCTGATAAATTAGTTGGGGATCACGAAGCG
GTGCGTATTATGACTGGAGCACAAATACCTAATGGCGCAGATGCTGTTGTTATGTTTGAA
CAAACGATTGAACTAGAAGATACATTTACAATTCGCAAACCATTTTCAAAAAATGAAAAT
ATATCTTTAAAAGGTGAAGAAACAACGACAGGCGATGTTGTTCTAAAAAAAGGACAAGTA
ATTAATCCAGGGGCTATTGCGGTCCTTGCAACATATGGCTATGCAGAGGTTAAAGTTATT
AAGCAACCAAGCGTCGCTGTTATTGCAACAGGAAGCGAATTATTAGATGTTAATGATGTA
TTAGAAGATGGAAAAATTCGTAACTCTAATGGTCCAATGATTCGTGCCTTAGCAGAAAAA
TTAGGTCTTGAAGTTGGTATTTACAAAACACAACAAGATGATTTAGATAGTGGTATACAA
GTCGTTAAAGAAGCTATGGAAAAACATGATATCGTTATTACAACGGGCGGAGTTTCTGTT
GGAGATTTTGACTATTTACCTGAGATTTATAAGGCTGTAAAGGCGGAAGTGTTATTTAAT
AAAGTAGCAATGCGTCCTGGTAGCGTAACAACGGTTGCATTTGCAGATGGAAAATATTTG
TTTGGATTATCTGGAAATCCATCAGCTTGTTTTACAGGATTTGAACTATTTGTGAAACCA
GCTGTTAAACATATGTGTGGCGCACTAGAAGTCTTCCCGCAAATAATTAAAGCAACATTA
ATGGAAGATTTTACCAAGGCAAACCCATTCACACGATTTATACGTGCTAAAGCAACGTTA
ACAAGTGCTGGAGCTACTGTAGTACCTTCAGGATTCAATAAATCAGGTGCGGTTGTAGCG
ATTGCACATGCTAACTGTATGGTCATGTTACCAGGTGGGTCACGTGGTTTTAAAGCGGGT
CATACAGTAGATATTATATTGACTGAATCTGACGCTGCTGAAGAGGAACTTCTTTTATGA
>12580_8881_01330
ATGCCAGATTTAATAGAAATGATCGTTTTTAATGTTTTTACAAATCGGCGGGGCCCCAAC
ACAGAAGCTGACAGAAAGACAGCTTACAATAATGTGCAAGTTGGGGAACGGGGCCCCAAC
ACAGAAGCTGACAGCAAGTCAGCATACAATAATGTGCAAGTTGGGGGACGGGGCCCCAAC
ACAGAAGCTGACAGAAAGACAGCTTACAATAATGTGCAAGTTGGGGAACGGGGCCCCAAC
ACAGAAGCTGACAAAAGTCAGCTTACAATAATGTGCAAGTTGGGGAACGGGGCCCCAACA
TAG
>12580_8881_01348
ATGGCTAATTATGATGTTTTAAAATTAGACGGAACTAAATCAGGTTCAATCGAATTAAGC
GATGCAGTATTCGGTATTGAGCCAAATAATAGCGTTTTATTCGAAGCTATTAATTTACAA
CGTGCTTCATTACGTCAAGGTACGCATGCTGTTAAGAATCGTTCAGCAGTAAGCGGTGGC
GGACGTAAACCATGGAAGCAAAAAGGAACAGGTCGTGCTCGTCAAGGTACAATCCGTGCT
CCACAATGGCGTGGCGGTGGTATCGTATTCGGACCGACTCCAAGAAGTTATGCATACAAA
ATGCCTAAGAAAATGCGTCGTTTAGCTTTACGCTCAGCATTATCTTTCAAAGCTCAAGAG
AATGGCTTAACTGTAGTTGACGCATTCAACTTCGAAGCTCCAAAAACTAAAGAATTCAAA
AATGTATTATCTACATTAGAACAACCTAAAAAAGTATTAGTAGTTACTGAAAACGAAGAT
GTAAATGTTGAATTATCAGCACGCAACATCCCTGGCGTTCAAGTGACAACTGCTCAAGGT
TTAAATGTTTTAGATATCACTAATGCTGACAGCTTAGTAATTACTGAAGCTGCTGCTAAA
AAAGTTGAGGAGGTGCTCGGATAA
>12580_8881_01368
ATGAATATCATTTTGATGGGTTTACCTGGCGCAGGTAAAGGAACTCAAGCAAGTGAAATT
GTCAAGAAATTCCCAATACCCCACATTTCAACTGGTGACATGTTCAGAAAAGCTATAAAA
GAAGAAGCTGAATTAGGTAAAGAAGCTAAGTCTTATATGGACCGTGGCGAATTAGTTCCT
GATGAAGTGACTGTAGGTATCGTTAAGGAAAGAATTTCTGAAGACGATGCAAAAAAAGGC
TTTTTATTAGATGGCTTCCCAAGAACAATCGAGCAAGCTGAGGCATTAAATAATATTATG
TCTGAGCTTGACAGAAACATTGATGCTGTCATCAATATCGAAGTTCCGGAAGAAGAATTA
ATGAACCGTCTTACAGGTCGTCGAATCTGTGAGTCATGTGGTACAACGTATCATCTTGTA
TTTAATCCTCCGAAGGTCGAAGGTATTTGTGATATCGATGGTGGTAAATTGTATCAACGA
GAAGATGATAATCCTGAAACGGTAGCTAATCGTTTGAGTGTTAATATTAAACAATCTAAA
CCTATTTTAGATTTCTATGATCAAAAAGGTGTATTGAAAAATATTGATGGTTCAAAAGAT
ATTAGCGACGTTACCAAAGATGTCATTGATATTTTAGATCATTTGTAA
>12580_8881_01431
ATGAATATAGTAGGGCATCATCACATATCCATGTATACAAAAGATGCAAAACGTAATAAG
GATTTTTACACAAATGTCCTTGGATTACGATTGGTTGAAAAGTCGGTTAATCAAGACAAT
CCTTCAATGTATCATTTGTTTTATGGGGACGAAGTAGGTACAGCCGGAACAATTTTAAGC
TTTTTTGAAATTCCCAATGCGGGTCATAAGCAGCCAGGTACTGAAACGATTTATCGATTT
TCATTATTAGTACCAAATCAAGCGGCACTTCATTATTTTGAAAAACGTCTTGAGAATAAT
GGTATTAAGTCTGAACATTTGTACTATCTTGGACAAGAAGGTGTTGTTTTTAAAGATGAA
GACGACTTAGAAATCATACTGCTTGTTAATGATAGTTTTGAAGTACCACATCAATGGCAA
CATAACGCTTATAGTGAAATACCTCAAGCATATCAAATTTTAGGAATAGGGCCAGTAGAA
TTAAGAGTTAGAAATGCAGCGCGTACGGTAGAATTTTTGGAAAATGTCTTAGGTTATCGC
AAAAGAGATAATAAATCATTCGATGTGCTGACATTAGCACCACAAGGTTTATATTCGGAT
TTTGTAGTTATTGAGCAACAGGGACAACGTGAAAGACCTGGACGAGGTTATATCCATCAT
ATTGCAGTTAATACACCACAAATGAGTGACTTAGATGTAATTTACAAGAAATTACAACAA
CAACCACAAAGTAATTCGGGTATAATTGATCGCTATTTCTTTAAATCATTATACTATCGC
CATAATTCAATTATGTATGAATTTGCGACTGAAGCGCCTGGATTTACTATTGATACACCT
GTTGAACAATTAGGAAGTCAATTGAACTTGCCCGACTTTTTAGAAGCAGAACGTGAACAA
ATTGAAAGTAAGTTACACGAAATATAA
>12580_8881_01535
ATGAAAAAGCAAATAATTTCGCTAGGCGCATTAGCAGTTGCATCTAGCTTATTTACATGG
GATAACAAAGCAGATGCGATAGTAACAAAGGATTATAGCAAAGAGTCAAGAGTGAATGAG
AACAGTAAATATGGGACATTAATTTCAGACTGGTATTTAAAAGGGAGATTAACTAGTCTA
GAATCTCAATTTATCAATGCATTGGATATTTTAGAGACATATCATTATGGCGAAAAAGAG
TATAAAGATGCAAAAGATAAATTGATGACAAGAATTTTAGGGGAAGACCAATACCTTTTA
GAAAGAAAAAAAGTGCAGTATGAGGAATACAAAAAATTATACCAAAAATATAAAGAAGAG
AATCCAACCTCTAAAGTTAAAATGAAAACATTCGATCAATATACAATAGAAGATTTAACT
ATGAGGGAATATAATGAGTTAACAGAATCATTAAAAAGTGCTGTAAAAGACTTTGAGAAA
GATGTTGAAAAAATAGAAAATCAACATCATGATTTGAAACCATTTACTGATGAAATGGAA
GAGAAGGCTACTTCTAGAGTTGATGATTTAGCAAATAAAGCATATAGTGTTTATTTTGCA
TTTGTTAGGGATACACAACATAAAACTGAGGCATTAGAGTTAAAAGCGAAAGTAGATTTA
GTTTTAGGTGATGAGGATAAACCGCATCGTATTTCTAATGAAAGAATTGAAAAAGAAATG
ATAAAAGATTTAGAATCTATTATTGAAGATTTCTTTATAGAAACTGGTTTAAATAAGCCT
GGTAATATTACGAGTTATGATAGTAGTAAACATCACTATAAAAATCACAGTGAAGGTTTT
GAGGCTCTAGTCAAAGAAACAAGAGAAGCAGTAGCAAACGCTGACGAATCTTGGAAAACT
AAAACTGTAAAAAAATACGGTGAATCTGAAACAAAATCTCCTGTTGTAAAAGAAGAGAAC
AAAGTTGAAGACCCTCAATCACCTAAATTTGATAACCAACAAGAGGTTAAAACTACGGCT
GGTAAAGCTGAAGAAACAACACAACCAGTTGCACAACCATTAGTTAAAATTCCACAGGGC
ACAATTACAGGTGAAATTGTGAAAGGTCCGGAATATCCAACGATGGAAAATAAAACGTTA
CAAGGTGAAATCGTTCAAGGTCCAGATTTCCCAACAATGGAACAAAGCGGTCCATCTTTA
AGCGACAATTATACTCAACCGACGACACCGAACCCTATTTTAGAAGGTCTTGAAGGTAGC
TCATCTAAACTTGAAATAAAACCACAAGGTACTGAATCAACGTTGAAAGGTATTCAAGGA
GAATCAAGTGATATTGAAGTTAAACCTCAAGCAACTGAAACAACAGAAGCTTCTCAATAT
GGTCCGAGACCGCAATTTAACAAAACACCTAAGTATGTGAAATATAGAGATGCTGGTACA
GGTATTCGTGAATACAACGATGGAACATTTGGATATGAAGCGAGACCAAGATTCAACAAG
CCATCAGAAACAAACGCATACAACGTAACGACAAATCAAGATGGCACAGTATCATACGGC
GCCCGCCCAACACAAAACAAGGCATCAGAAACAAACGCATATAACGTAACAACACATGCA
AACGGCCAAGTATCATACGGAGCTCGCCCAACACAAAAGAAGCCAAGCGAAACAAATGCA
TATAACGTAACAACACATGCAAACGGCCAAGTATCATATGGCGCCCGCCCGACATACAAC
AAGCCAAGCGAAACAAATGCGTATAACGTAACAACACACGGAAATGGCCAAGTATCATAT
GGAGCTCGTCCGACATACAAGAAACCAAGTAAAACAAATGCATATAACGTAACAACACAT
GCAAACGGCCAAGTGTCATACGGAGCTCGCCCAACACAAAAGAAGCCAAGCGAAACAAAC
GCATATAACGTAACAACACATGCAAATGGCCAAGTATCATACGGAGCTCGCCCAACACAA
AACAAGCCAAGCGAAACAAACGCATATAACGTAACAACACACGGAAACGGTCAAGTGTCA
TACGGCGCTCGTCCGACATACAACAAGCCAAGTAAAACAAATGCATACAATGTAACAACA
CATGCAGATGGTACTGCGACATATGGTCCTAGAGTAACAAAATAA
>12580_8881_01555
ATGGTCATTAACTTAAATGACAAACAGACAAAAACATCTAAAGAAGGGTTAATTTCCGTA
TCACATCCTCTTGCGGCTAAAATTGGTAAGGATGTATTAGATCAAGGTGGCAACGCCATG
GATGCCGTGATTGCAATTCAACTGGCATTGAATGTGGTAGAACCATTTGCATCAGGTATT
GGTGGTGGCGGATACTTGCTATATTATGAGCAAAGTACTGGCAGTATAACTGCGTTTGAT
GCGCGTGAGACAGCCCCTGCACATGTAGATAAACAATTTTATCTAGATGATTCAGGCGAA
TATAAATCATTTTTTGATATGACTACACATGGTAAAACTGTCGCTGTGCCAGCAATTCCA
AAGCTGTTTGATTATATTCACAAGCGTTATGCTAAATTGTCATTGGAAGATTTAATTAAT
CCTGCAATTGAACTAGCCATTGAAGGTCATTCAGCCAATTGGGCTACTGAAAAATATTCG
CGCCAGCAACACGCACGATTGACAAAGTATCACGAAACGGCGCAAGTATTTACGCATGAA
AATCAATATTGGCGTGAAGGTGATTGGATTGTACAACCCGAATTAGGCAAGACATTTCAA
ATATTAAGAGAACAAGGGTTTAATGCATTTTATAAAGGTGACATTGCGAAACAATTAGTC
AATGTTGTTAAAGAATGTGGTGGGACAATCACTTTAGAGGATCTAGCCAATTATGACATT
CAGATTAAAGCGCCAATCAGTGCGACATTTAAAGACTATGACATTTATTCAATGGGTCCA
TCTAGTTCCGGTGGTATCACGGTAATTCAAATATTGAAGTTATTAGAACATGTCGATTTA
CCATCTATGGGTCCAAGATCTGTTGATTGCTTGCATCATTTGATACAAGCGATGCATTTA
GCATATAGTGATCGCGCGCAATACTTGGCGGATGATAATTTTCATGAGGTGCCTGTACAC
TCATTAATTGATGACGATTATTTAAAAGCACGCAGTAAGCTCATTGATAGCAATAAAGCA
AATATTGATATAGAGCATGGTGTTGTGTCTGATTGCATTAGTCATACAGACGTTGAAGAA
AATCATACCGAAACAACTCATTTTTGTGTGATTGATAAGGAAGGTAATATTGCTTCATTT
ACGACATCAATCGGTATGATTTACGGATCGGGTATTACGATTCCAGGCTACGGCGTGTTA
TTGAATACCACAATGGATGGTTTTGATGTTGTGGCGGGTGGGATCAATGAAATTGCACCT
TATAAACGACCACTAAGTAACATGGCTCCAACGATTGTGATGCATCACGGGAAGCCAATA
TTAACAGTAGGTGCACCTGGTGCTATAAGTATCATTGCTAGTGTTGCGCAAACATTAATC
AATGTATTAGTGTTTGGCATGGATATTCAGCAGGCTATAGATGAACCTAGAATTTATAGT
AGCCATCATAATCGCATTGAATGGGAGCCTCAATTTTCACAATCTACAATATTAGCATTG
ATTGCACGTGGACATGCAATGGAACATAAACCAGATGCCTATATTGGAGATGTACATGGA
CTACAAGTTGACCCAACAACGTATGAAGCTTCGGGTGGCAGTGATGATACTAGAGAAGGC
ACCGTAATGGGTGGCGAGGTGTTAGTGATTAGAAAACAGCCATTACCATATCGGCAAATG
TATGATAATGACGGCTTTCGTGTATATTTCAATGATGTGCAGTTACCTTTATTGGCAGAT
CAAGTGCGATGGATGCATGGCAAATGTTGGATTGAGGAGAGTGTTATTAGAATCATTTTC
CCTGAAGTTAGTGCACATATTGAAGATTTAAGAAGTTATGAAAACGCAGGAGAAAATTAT
ATAGATGTTGTCTGGTTAGCACGAAAGAAAGGTTATCAAGTGGCATTGAAAGATGACGGT
TTATATTTGAATGATGAAGCATATCATTCAGTGAAACGGAACACAAATGCATACTATAGA
TATGATCGAGATAGTATCACAAGATAG
>12580_8881_01563
ATGGCATACCAAAGTGAATACGCATTAGAAAATGAAATGATGAATCAACTTGAACAATTG
GGTTACGAAAGAGTAACGATACGTGATAATAAGCAATTGCTTGATAATTTTAGAACGATT
TTAAATGAGCGTCATGCGGACAAATTAGAAGGCAATCCCTTAACAGATAAAGAATTTCAA
CGTCTGTTAACGATGATTGATGGGAAAAGTATTTTCGAGAGTGCCCGTATTTTACGTGAT
AAATTACCACTTAGACGTGATGATGAGTCTGAGATTTATTTGTCGTTTTTAGATACGAAA
AGTTGGTGTAAAAATAAGTTTCAAGTGACGAATCAAGTATCGGTCGAGGATACATATAAA
GCACGTTATGATGTAACGATATTAATCAATGGACTACCCCTTGTCCAAGTTGAATTGAAA
CGTCGAGGCATTGATATTAATGAGGCGTTTAACCAAGTAAAACGTTACCGTAAACAAAAT
TACACAGGCTTATTCCGCTACATACAAATGTTTATCATTAGTAATGGTGTTGAAACGCGA
TACTTTTCTAATAATGATAGCGAACTATTGAAGAGTCACATGTTTTATTGGAGTGATAAA
CAGAATAACCGAATCAATACATTGCAATCGTTTGCTGAGTCATTTATGAGACCTTGTCAA
TTAGCTAAGATGATATCGCGCTATATGATTATTAATGAAACAGATAGAATACTGATGGCA
ATGCGTCCGTATCAAGTGTATGCGGTAGAATCACTTATTCAACAAGCGACTGAGACAGGG
AATAATGGATATGTATGGCATACAACTGGAAGTGGTAAGACGTTGACTTCTTTTAAAGCG
AGTCAGATTTTATCACAGCAAGATGACATTAAGAAAGTTATCTTTTTGGTTGACCGTAAA
GACTTGGATAGTCAAACAGAAGAGGAATTTAATAAATTTGCTAAGGGTGCTGTAGACAAA
ACTTTTAATACCTCGCAACTGGTACGCCAACTAAATGATAAAAGTTTGCCACTTATTGTA
ACGACGATTCAAAAAATGGCTAAAGCGATTCAAGGTAATGCCCATTTATTAAAACAGTAT
AAAACGAATAAAGTTGTATTTATTATTGATGAGTGTCATCGCAGTCAATTTGGTGACATG
CATCGTTTAGTTAAACAACATTTCAAAAATGCCCAATACTTTGGGTTCACTGGTACGCCA
CGTTTCCCAGAAAATAGTAGTCAAGATGGTAGAACAACTGCAGATATTTTCGGTAGATGC
TTACATACGTATTTAATTAGAGATGCTATTCATGATGGTAATGTACTTGGTTTCTCAGTT
GACTATATTAATACTTTTAAAAATAAAGCTTTAAAAGCAGAGGATAACAGCATGGTTGAA
GCAATTGATACTGAAGAAGTCTGGTTAGCGGATAAACGTGTGGAATTAGTAACACGACAT
ATCATCAATAATCATGATAAATATACACGTAATCGTCAATATTCAAGTATATTTACAGTT
CAAAGTATTCACGCGCTTATTAAATATTATGAGACATTTAAGCGACTTAACAAAAAGTTG
GAACAACCATTAACGGTAGCTGGTATATTTACGTTTAAACCTAATGAAGATGATCGTGAT
GGTGAAGTGCCATATCATTCGCGTGAAAAATTAGAGAAAATGATTAGTGATTATAATAAA
AAGTTCGAGACGAATTTTTCAACAGACACGACTAATGAGTATTTTAATCATATTTCAAAA
AACGTTAAAAAGGGCGTTAAAGATAGTAAAATTGATATTTTAATCGTTGTTAATATGTTC
TTAACTGGTTTTGATAGTAAAGTACTGAACACTTTATATGTTGATAAGAATTTAATGTAT
CATGATTTAATTCAAGCGTATTCACGTACAAATAGGGTTGAAAAAGAATCAAAGCCATTT
GGTAAAATTGTAAACTATCGTGACTTGAAAAAAGAGACAGACGATGCACTGAGAGTATTC
TCACAAACAAATGATACGGATACAATTTTAATGCGTAGTTATGAAGAGTATAAAAAAGAA
TTTATGGACGCTTATCGTGAGCTTAAAATGATTGTGCCGACACCACACATGGTTGATGAC
ATTCAAGATGAAGAAGAGCTAAAGCGCTTTGTTGAAGCTTATCGTTTATTAGCTAAAATA
ATATTACGTTTAAAAGCATTTGACGAGTTTGAGTTTACAATTGATGAGATTGGAATGGAT
GAACAAGAGAATGAAGACTATAAAAGTAAATATTTAGCTGTGTACGATCAAGTAAAAAGA
GCGACGGCTGAGAAAAATAAAGTATCCATTTTAAATGATATTGATTTCGAAATAGAAATG
ATGCGTAATGATACGATTAATGTGAATTATATTATGAATATATTGAGACAAATTGATCTT
GAAGACAAAGCGGAACAACGTCGTAACCAAGAACAAATTAGACGTATTTTAGATCATGCA
GATGATCCGACATTGAGGTTAAAACGAGATCTAATTAGAGAATTCATCGACAATGTTGTA
CCTTCTTTAAATAAGGATGATGATATCGATCAAGAATATGTTAATTTCGAAAGTATTAAA
AAAGAAGCGGAGTTCAAAGGATTTGCTGGAGAGAGATCTATCGATGAACAAGCCCTAAAA
ACAATTTCAAATGACTACCAGTATAGTGGTGTTGTAAACCCACATCACCTTAAAAAAATG
ATTGGTGATTTGCCATTGAAAGAAAAACGTAAAGCAAGAAAAGCCATTGAATCTTTCGTG
GCAGAAACAACTGAAAAATACGGTGTGTAA
>12580_8881_01577
ATGAAATTTATTGTCATTAAAATTGGTGGCAGTACACTAAGTGACATGCATCCATCAATT
ATTAACAACATTAAGTATTTACGATCAAACAACATCTACCCCATTATCGTTCATGGCGGT
GGCCCATTTATTAATGAAGCATTATCATACCAGCAAATCGAGCCACACTTTGTTAATGGC
CTAAGAGTGACTGATAAAGCAACCATGACTATTACTAAACACACGCTCATTGCAGACGTT
AACACTGCATTAGTAGCTCAATTTAACCAGCGCCAATGTTCTGCAATAGGCTTATGTGGT
TTGGATGCTCAATTATTTGAAATTAAACGTTTTGATCAACAATATGGATATGTCGGGGTT
CCAACCACTTTAAATATAGACTCATTGTCTTATTTATGTACTAAATTTATACCTATCATC
AATTCGATTGGTTTCAATAACCATGATGGAGAATTTTACAACATAAATGCAGACACACTC
GCCTATTTTATTGCAGCATCATTAGAAGCACCCATTTATGTACTAAGTAATATTGCTGGC
GTGCTAATCAACGATGTTGTTATACCTCAACTACCCTTAGCTGATATTAATCAGTATATT
GAGCATGGTGATATTTATGGAGGTATGATTCCCAAAGTGCTTGATGCTAAAAATGCTATT
GAAAATGGCTGTCCTAAAGTTATCATTGCATCAGGAAACAAGCCAAATATTATCGAAGCT
ATTTACAATAATGATTTTGTTGGGACAACAATACTTAATTCATAA
>12580_8881_01592
ATGAAAAAAATTATGGTTATTTTCGGTACGAGACCCGAAGCAATAAAAATGGCACCATTA
GTAAAAGAAATTGATCATAATGGGAACTTTGAAGCGAACATTGTGATTACAGCACAACAT
AGAGATATGTTAGATAGTGTGTTAAGTATATTTGATATTCAAGCTGATCATGATTTAAAT
ATTATGCAAGATCAACAAACGTTAGCGGGCCTTACGGCGAATGCGCTTGCTAAACTTGAT
AGCATCATTAATGAGAAACAGCCGGATATGATTTTAGTACATGGTGATACTACAACGACT
TTTGTAGGAAGTTTGGCAGCATTTTATCATCAAATTCCGGTCGGACATGTAGAAGCTGGA
CTTCGAACACATCAGAAATACTCACCATTTCCTGAAGAGTTAAATCGAGTCATGGTAAGT
AATATTGCTGAATTGAATTTTGCGCCAACAGTAATTGCAGCTAAAAATTTACTTTTTGAA
AACAAAGACAAAGAGAGTATCTTTATTACTGGAAATACAGTTATTGACGCATTGTCAACA
ACAGTTCAAAATGATTTTGTTTCAACGATTATTAATAAACATAAAGGCAAGAAAGTTATT
TTACTAACAGCGCATCGTCGTGAAAATATTGGGGAACCGATGCATCAGATTTTTAAAGCA
GTAAGAGATTTGGCAGATGAATATAAAGATGTTGTCTTCATTTATCCAATGCATTGTAAT
CCAAAGGTAAGAGCGATTGCCGAAAAATATTTATCTGGGAGAAATCGAATTGAATTAATT
GAGCCATTAGATGCGATTGAGTTCCATAATTTTACAAATCAATCGTACCTCGTGCTGACA
GATTCTGGTGGTATTCAAGAGGAGGCTCCCACGTTTGGAAAACCTGTGTTGGTATTAAGG
AATCATACAGAGCGTCCCGAAGGCGTTGAGGCGGGAACATCGAGAGTAATTGGCACAGAT
TATGACAATATTGTTCGAAATGTGAAACAATTGATTGAGGATGATGAAGCGTATCAACGT
ATGAGTCAAGCGAATAATCCATATGGTGATGGACAAGCATCACGACGTATTTGTGAAGCA
ATAGAATATTATTTTGGATTGCGTTCAGACAAGCCGGATGAATTCGTACCTTTACGTCAC
AAATAA
>12580_8881_01640
ATGAATAAAGTAATTAAAATGCTTGTTGTTACGCTTGCTTTCCTACTTGTTTTAGCAGGA
TGTAGTGGGAATTCAAATAAACAATCATCTGATAACAAAGATAAGGAAACAACTTCAATT
AAACATGCAATGGGTACAACTGAAATTAAAGGGAAACCAAAGCGTGTTGTTACGCTATAT
CAAGGTGCCACTGACGTCGCTGTATCTTTAGGTGTTAAACCTGTAGGTGCTGTAGAATCA
TGGACACAAAAACCGAAATTCGAATACATAAAAAATGATTTAAAAGATACTAAGATTGTA
GGTCAAGAACCTGCACCTAACTTAGAGGAAATCTCTAAATTAAAACCGGACTTAATTGTC
GCGTCAAAAGTTAGAAATGAAAAAGTTTACGATCAATTATCTAAAATCGCACCAACAGTT
TCTACTGATACAGTTTTCAAATTCAAAGATACAACTAAGTTAATGGGGAAAGCTTTAGGG
AAAGAAAAAGAAGCTGAAGATTTACTTAAAAAGTACGATGATAAAGTAGCTGCATTCCAA
AAAGATGCAAAAGCAAAGTATAAAGATGCATGGCCATTGCAAGCTTCAGTTGTTAACTTC
CGTGCTGATCATACAAGAATTTATGCTGGTGGATATGCTGGTGAAATCTTAAATGATTTA
GGATTCAAACGTAATAAAGACTTACAAAAACAAGTTGATAATGGTAAAGATATTATCCAA
CTTACATCTAAAGAAAGCATTCCATTAATGAACGCTGATCATATTTTTGTAGTAAAATCA
GATCCAAATGCGAAAGATGCTGCATTAGTTAAAAAGACTGAAAGCGAATGGACTTCAAGT
AAAGAGTGGAAAAATTTAGACGCAGTTAAAAACAACCAAGTATCTGATGATTTAGATGAA
ATCACTTGGAACTTAGCTGGCGGATATAAATCATCATTAAAACTTATTGACGATTTATAT
GAAAAGTTAAATATTGAAAAACAATCAAAATAA
>12580_8881_01691
ATGGCTAAATATCGAGGGAAACCGTTTCAATTATATGTAAAGTTATCGTGTTCGACAATG
TTGGCGACTAGTATCATTTTAACGAATATCTTGCCGTACGATGCCCAAGCTGCATCTGAA
AAGGATACTGAAATTTCAACAGAGATATTATCTAAGCAAGATTTATTAGACAAAGTTGAC
AAAGCAAATCGTCAAATTGAGCAATTAAAACAGTTATCGGCTTCATCTAAAGCACATTAT
AAAGCACAACTAAATGAAGCGAAAACAGCATCGCAAATAGATGAAATCATTAAACGAGCT
AATGAGTTGGATAGCAAAGACAATAAAGGATTTCAAATTGAAATGAACGGTCAAAGTGAT
ATAGACAGTAAATTAGATCAATTGCTTAAAGATTTAAATGAGGTTTCTTCAAAGGTTGAT
AGGGGTCAACAAAGTGGCGAGGACGATCTTAATGCAATGAAAAATGATGTGTCACAAACG
GCTACAACAAAACATGGAGAAAAAGATGATAAAAATGATGAAGCAATGGTAAATAAGGCG
TTAGAAGACTTAGACCAATTGAATCAGCAAATACACAAATCGAAAGATACATCGGAAGAT
ACATCGGAAGATCCAGCAGTGTCTACAACAGATAATAATCATGAAGTAGCTAAAACGCCA
AATAATGATGGTTTTGGACATGTTGTGTTAAATAAATTTCTTTCAAATGAAGAGAATCAA
AGCCATAGTAATCGACTCACTGATAAATTACAAGGAAGCGATAAAATTAATCATGCTATG
ATTGAAAAAATGGCTAAAAGTAATGCCTCAACGCAACATTACACATATCATAAACTGAAT
ACGTTACAATCTTTAGATCAACGTATTGCAAATACGCAACTTCCTAAAAATCAAAAATCA
GACTTAATGAGCGAAGTAAATAAGACGAAAGAGCGTATAAAAAGTCAACGAAATATTATT
TTGGAAGAACTTGCACGTACTGATGATAAAAAGCATGCTACACAAAGCATTTTAGAAAGT
ATATTTAATAAAGACGAGGCAGATAAAATTCTAAAAGATATACGTGTTGATGGCAAAACA
GATCAACAAATTGCAGATCAAATTACTCGTCATATTGATCAACTATCTCTGACAACGAGT
GATGATTTATTAACGTCATTGATTGATCAATCACAAGATAAGTCGCTATTGATTTCTCAA
ATTTTACAAACGAAATTAGGAAAAGCTGAAGCAGATAAATTGGCTAAAGATTGGACGAAT
AAAGGATTATCAAATCGCCAAATCGTTGACCAATTGAAGAAACATTTTGCATCAACTGGC
GACACGTCTTCAGATGATATATTAAAAGCAATTTTGAATAATGCCAAAGATAAAAAACAA
GCAATTGAAACGATTTTAGCAACACGTATAGAAAGACAAAAGGCAAAATTACTGGCAGAT
TTAATTACTAAAATAGAAACAGATCAAAATAAAATTTTTAATTTAGTTAAATCGGCATTG
AATGGTAAAGCGGATGATTTATTGAATTTACAAAAGAGACTCAATCAAACAAAAAAAGAT
ATAGACTATGTTTTATCACCAATAGTAAATCGTCCAAGTTTACTAGATAGATTGAATAAA
AATGGGAAAACGACAGATTTAAATAAGTTAGCAAATTTAATGAATCAAGGATCAAATTTA
TTAGACAGTATTCCAGATATACCCACACCAAAGCCAGAAAAGACGTTAACACTTGGTAAA
GGTAATGGATTGTTAAGTGGATTATTAAATGCTGATGGTAATGTATCTTTGCCTAAAGCG
GGGGAAACGATAAAAGAACATTGGTTGCCGATATCTGTAATTGTTGGTGCAATGGGTGTA
CTAATGATTTGGTTATCACGACGCAATAATTTGAAAAATAAAGCATAA
>12580_8881_01699
ATGAGTAAAAGACAGAAAGAATTTCATGACAGCTTAGCAAATGAAAAAACAAGAGTAAGA
CTTTATAAATCTGGAAAAAATTGGGTGAAATCCGGAATTAAAGAAATAGAAATGTTCAAA
ATAATGGGACTACCATTTATTAGTCATAGTATGGTGAGTCAAGATAATCAAAGCATTAGT
AAAAAAATGACTGGATACGGACTGAAAACGACGGCAGTGATCGGCGGGGCTTTCACGGTA
AACATGTTGCATGACCAGCAAGCTTTTGCGGCTTCTGATGCACCATTAACATCTGAATTA
AATACACAAAGTGAAACAGTAGGTAATCAAAACTCAACGACAATCGATGCATCAACATCA
ACAGCCGATTCCACAAGCGTAACGAAAAATAGTAGTTCGGTACAAACATCAAATAGTGAC
ACAGTCTCAAGTGAAAAGTCTGAAAATGTCACTTCGACAACTAATAGTACAAGCAATCAA
CAAGAAAAATTGACATCTACATCAGAATCAACATCCTCAAAGAATACTACATCAAGTTCT
GATACTAAATCTGTAACTTCAACTTCAAGTACAGAACAACCAATTAATACATCAACAAAT
CAAAGTACTGCATCAAATAACACTTCACAAAGCACAACGCCAACTTCAGCCAACTTAAAC
AAAACTAGCACAACGTCAACTAGCACTGCACCAGTAAAACTTCGAACTTTCAGTCGCTTA
GCTATGTCAACATTTGCGTCAGCAGCGACGACAACCGCATTAACTGCTAATACAATTACA
GTTAATAAAGATAACTTAAAACAATATATGACAACTTCAGGTAATGCCACTTATGACCAA
AGTACAGGGGTCGTAACGTTAACGCAAGATACAACAAGCCAAAAAGGTGCCATTACATTA
GGAACACGTATTGACTCTAATAAGAGTTTTCATTTTTCTGGAAAAGTAAATTTAGGTAAC
AAATATGAAGGGCATGGAAATGGTGGAGATGGTATCGGTTTTGCCTTTTCACCAGGTGTA
TTAGGTGAAACAGGGTTAAACGGTGCCGCAGTAGGTATTGGTGGCTTAAGTAACGCATTT
GGCTTCAAATTAGATACGTATCACAATACATCTACGCCAAATTCATCAGCAAAGGCGAAA
GCTGACCCATCTAATGTAGCTGGTGGAGGTGCGTTTGGTGCCTTTGTAACAACAGATAGT
TATGGTGTTGCATCAACATATACATCAAGTTCAACAGCTGATAATGCTGCAAAGTTAAAT
GTTCAACCTACAAACAACACGTTCCAAGATTTTGATATTAATTATAATGGTGATACAAAA
GTTATGACCGTTAAATATGCAGGTCAAACATGGACACGTAATATTTCAGATTGGATTGCG
AAAAGTGGTACGACCAACTTTTCATTATCAATGACAGCCTCAACAGGTGGCGCGACAAAT
TTACAACAAGTACAATTTGGAACATTCGAATATACAGAATCTGCTGTTACACAAGTGAGA
TACGTTGATGTAACAACAGGTAAAGATATTATTCCCCCAAAAACATATTCTGGAAATGTT
GATCAAGTCGTGACAATCGATAATCAACAATCTGCATTGACTGCTAAAGGATATAACTAC
ACATCTGTCGATAGTTCATATGCATCAACTTATAATGATACAAATAAAACTGTAAAAATG
ACGAATGCTGGACAATCAGTGACATATTATTTTACTGATGTAAAAGCACCAACTGTAACT
GTAGGCAATCAAACCATTGAAGTGGGTAAAACAATGAATCCTATTGTGTTGACTACAACA
GATAATGGTACAGGGACTGTGACAAATACAGTTACAGGATTACCAAGCGGATTAAGTTAT
GATAGTGCAACGAATTCAATCATTGGGACACCAACAAAAATTGGTCAATCAACAGTGACA
GTAGTATCTACTGACCAAGCAAATAACAAATCGACGACAACTTTTACAATAAATGTTGTG
GATACGACAGCACCAACAGTGACGCCAATAGGAGATAAATCATCAGAAGTTTTTTCTCCA
ATATCACCGATTAATATTGCTACGCAGGACAATAGTGGTAATGCAGTAACAAATACAGTC
ACAGGATTGCCGTCTGGATTAACATTCGATAGCACAAATAATACTATTAGTGGTACACCA
ACAAACATTGGTACAAGTACTATTACAATCGTTTCTACAGATGCGAGTGGTAACAAAACG
ACAACCACTTTTAAATATGAAGTAACAAGAAATAGCATGAGTGATTCCGTATCAACATCG
GGAAGTACCCAACAATCACAAAGTGTGTCAACAAGTAAAGCTGACTCACAAAGTGCTTCT
ACGAGCACATCTGGTTCAATAATGACTTCAACATCAGCTAGTACCTCGAAATCGACAAGT
GTAAGCCTATCTGATTCTGTGAGTGCATCTAAGTCATTAAGCACATCTGAAAGTAATAGT
GTATCAAGCTCAACAAGCACAAGTTTAGTGAATTCACAAAGTGTATCATCAAGCATGTCA
GGTTCAGTTAGTAAATCAACATCATTAAGCGATTCTATTTCGAACTCTAGCAGTACTGAA
AAATCAGAGAGTGTCTCAACAAGTACATCTGATTCATTGCTTACATCAACATCGTTAAGT
GATTCAGTAAGCATGAGTACATCAGGAAGCTTGTCTAAGTCACAAAGCTTATCAACAAGT
ACATCCGATTCGGCTAGTACATCACAATCGGTAAGTGATAGTACATCAAATTCAATTAGT
ACATCAGAATCATTAAGTGAGTCAGGTAGTACATCAGAATCTATAAGTATTTCTAATAGC
ATTTCGAATTCAGTGAGTGCATCAACAAGCAAATCGGAATCACAAAGTACATCAATATCA
TTAAGTACAAGTGATTCTAAATCGATGAGTACATCAGAATCATTAAGCGATTCAACGAGC
ACAAGTGATTCAGTATCTGGATCATTAAGTGTAGCGGGGTCACAAAGTGTCTCAACAAGC
ACATCAGACTCAATGAGCACGTCTGAAATGATAAGCGATTCTATGAGTACAAGTGGATCA
TTAGCTGCATCAGACAGTAAATCAATGTCCGTAAGTAGTTCGATGAGCACGTCTCAGTCA
GGTAGTACATCAGAATCATTAAGTGATTCGATAAGTACATCGGATTCTGACAGTAAGTCA
TTATCATTGAGTACAAGTCAGTCTGGCTCAACAAGCACATCAACATCAACAAGTAGTTCA
GTACGTATGTCGGAATCACAAAGTACATCTGGTTCAATGAGCACAAGTCAATCCGATTCA
ACAAGCATATCAACGTCGTTTAGTGATTCAACGAGTGATAGCAAATCAGCTTCAACTGCA
TCAAGTGAATCAATATCTCAAAGTGTATCAACAAGTACATCTGGTTCGGTAAGTACTTCG
ACATCGTTAAGTACAAGTAATTCAGAACGCACATCAACATCTATGAGTGATTCCACAAGT
TTAAGTACATCAGAGTCTGATTCAATAAGTGAATCAACGTCAACGAGCGACTCTATAAGT
GAAGCAATATCTGCTTCAGAGAGCACGTCTATATCATTAAGTGAATCAAATAGTATTAGC
GATTCAGAATCACAAAGTGCATCTGCCTTTTTAAGTGAATCATTAAGTGTAAGTACGTCT
GAATCAACATCAGAGTCAGTGAGTAGTTCGACAAGTGCGAGTACGTCATTATCAGACAGT
ACATCAGAATCTGGTAGCACTTCAACATCATTAAGTAATTCAACAAGTGGTAGTTCGTCC
ATTTCAACATCGACAAGTAACAGTGAATCAACGTCAACGTTTAAGAGCGAGAGTGTTTCA
ACATCACTGAGTACGTCAACGAGTACAAGTTTGTCTGACTCTACAAGTTTGTCAACATCA
TTAAGTGATTCCACAAGTGGTAGCAAGTCTGATTCATTAAGTACATCAATGTTGACAAGT
GATTCAATCAGTACAAGTAAATCTGATTCCATTAGTACATCCACATCATTAAGTGGTTCT
ACAAGTGAAAGTGAATCCGACTCAACATCATCAAGTGAAAGTAAATCCGATTCAACATCA
ATGAGCATAAGTATGTCCCAATCAACATCAGGAAGTACAAGTACGTCAACGAGTACAAGT
TTGTCTGACTCAACGAGTACGTCATTGTCACTAAGTGCATCAATGAATCAAAGCGGCGTA
GACTCAAACTCAGAAAGTCAAAGTGTCTCAGCATCAACAAGTATAAGCACGAGCGAATCC
GATTCACTAAGCACCTCATCATATACAAGTCAGTCTGGCAGCACAAGTGAATCCACATCG
ACATCAACGTCACTAAGCGATTCAACAAGTATATCTAAAAGTACAAGCCAATCAGGTTCA
ACAAGCACATCTGCATCATTAAGTGGTTCAGAAAGCGAATCCGATTCACAGAGTACATCA
GAATCTGGTTCAACATCAGAAAGTACAAGTGAATCCGATTCGACATCAACATCATTAAGC
GATTCACAAAGCACATCAAGAAGTACAAGTGCATCAGGATCGGCAAGTACATCAACATCA
ACAAGTGACTCTCGTAGTACATCAGCTTCAACTAGTACTTCGATGCGTACCAGTACGCTT
GATTCACAAAGTATGTCGCTTTCAACAAGTACATCAACAAGTGTGAGTGATTCAACATCA
GACTCAACAAGTACGAGTACATCAGGTTCGATGAGTGCGTCTATATCGTTAAGTGATTCG
ACAAGCACATCAACATCGGCTAGTGAAGTAATGAGCGCAAGCATATCTGATTCACAAAGT
ATGTCAGAATCTGTAAATGATTCAGAAAGTGTAAGTGAATCTAATTCCGAAAGTGACTCA
AAATCGATGAGTGGTTCCACAAGTCTTAGCACTTCTGATTCATTAAGTGATTCAAAATCA
TTGAGTAGCTCGCAAAGTATGAGTGGCTCAGAATCAACGTCAACAAGTGTGAGCGATTCG
CAGTCAAGCTCAACAAGTAATAGTCAATTTGACTCTATGAGCATCAGTGCATCAGAAAGT
GACTCAATGTCTACAAGCGATTCGTCTAGCATCAGTGGATCAAATTCAACGAGTACATCA
CTTTCAACATCTGATTCAATGAGCGGAAGCGTATCAGTTTCAACATCGACAAGTTTAAGT
GACTCAATATCAAGTTCAATAAGTGTAAGTGACTCGAGCTCAGCGAGTACATCAGAGTCG
CTAAGTGATTCTATGGCACAAAGCCAGTCAACAAGCACAAGCGCATCAGGTTCGTTAAGC
ACATCGATATCATTATCAATGTCAGCAAGCGCAAGTACATCGACATCACAAAGCACGTCG
GTGTCGACGTCATTATCAACATCAGACAGTATAAGTGATTCGACTTCAATAAGTATCAGT
GGTTCACAAAGTGCTGTAGAATCAGAATCTACAAGTGATTCAACTTCTATCAGTGACTCA
GAATCATTGAGTACATCTGGCTCAACAAGTGGTTCAACTTCGATAAGTACATATGAATCA
TTAAGTATGTCTGGTTCAACGCACAACTCGACTTCAGTGAGCGACTCAGACTCGATAAGT
ACATCTAATTCTGGAAGTATGTCTAATTCGATAAGACACTTCACTTCTCTAAGTACTTCT
GGGTTAATGAGTTTGAGTGATTCTAATTCAATGAGCGATTCAGACTCAGTTTCAATGAGT
AATTCAACATCAACAAGTATGTCTGACTCAACATCAATGAGTGACTCAGAATCAGTGTCA
ACAAGCGCATCAACGTCATTAAGTACGTCTAATTCGGAAAGTGCGTCAGTTTCAATGAGC
GACTCAACATCAACAAGCATGTCTAACTCGACTTCAATGAGCGATTCAGACTCAGTTTCA
ATAAGTGCATCAGAGTCAATGTCAGCAAGTATGTCCGACTCAGTTTCAATAAGCGACTCA
ACATCATCAAGTATGTCTAACTCAATGTCAATGAGTACATCAGAATCTAACTCAATACAT
CCGTCAAATTCGATGAGTACGAGTCAGACTCATTTCACGAGCACATCTATTTCAACAAGT
GAGTCCATAGCACCAAATACAAATGAATCTCAGTCAACATTAAGTGCGACATCTGTATCA
TCAAAACATGATGCTGAACCTGCGCAAAGTGAAGAAAGATTGCCAGATACAGGTGACTCA
ATAAAACAAAATGGATTACTAGGTGGCGTTATGACATTATTAGTTGGTTTAGGTTTAATG
AAGAGAAAGAAAAAGAAAGATGAAAATGATCAAGATGATTCTCAAGCATAA
>12580_8881_01783
ATGAAAAATATAGATATCGCAATTTATGATATAGATAAAGTTATTTGTAAAAGTATTGAG
AATAACTCATCAGATTTAGGTTATTTATCACAAAGTATCTTATCACATTTAAGAAACTAC
GTAGAACATATTGGTATGAAATATTATTTCGAAAGTGTAAATGAAGATATGACTAATAGT
TCTTCAAATATCTATAATGAAATACAAATGGGAATAGATTATTTTAGGAAGCATTACAAA
TTGAATTGGCTTAAAAATTTTCATGAATTACTTCAGCAATCTGTTTCTCATTATACATTT
GATGAAGATAGATCCGAACGGTTATTTATAAAGTATTATGACTTAATGTTAGAATTAAAA
GAAAAGTTAAAGAAAGATTTTGAAATGGATTTATTGCAAAGTTTATATAAAGTACCGCTG
AATATTGATAGTGATTTAAAAGGATATTATCATACAATATCTCAATTAATAGGTAATAAA
TACACTGATAATGAATATGAAGTAGATAATTCAAGGTACTATATTGAAAAAATAAAACCA
TTTGTTATTGAAAATAAAGTATATTATGAAATTACATTTAGAAATGCAAATGATAAAACT
AGTAAATACGAAAGACTGATTGGTTATTCAAAATATAGAATAAACACAAATTATGCTGTA
AAATTCGCATTAGAAAGGCAAACAATAAGTTATTTAGGGATTAAAGCTAACGTAATAATA
ATAAATGATTACGAAATATCTATAAGGCCTTGTGAATTTAATAATTTTGCTAAAATATTA
GATTACGATTTAAAATTACAAACAAATCATAATGAATATAAAAAATTAATGAAATTGTTA
AAAGAATTTAATTTACATTTACTTGATATTGTTTTGTTAGATGACGATGAATTTAATGAA
TTGGAGTGTTTAGTGAATAGCGAATCAGCAGTTATTAATATTTTTAATGTGTTGAGACTA
GCAAGAAGATATATTTTAACAAATAAATCAGGCGCAAATGTTCTTAGGTATTTATTATTT
GTTTTTAACAATAGGATAATTCGTTTACAGTTACCTTATATTAGGAATAAATGTTATAAA
TTATCTAACCTTATATTGGATTATAAATGTGTTCCATTTGATCAAATGCCATTTACAGCC
TCTTTAAAAGGCCATAATCCTAATATCTATACTTTGTTACAATGTATAGAATACAAAGGG
AGAGAATATGAATTATTAGTCAGGAAGATTCAAAAGAATACTTTGAAGAATAAGAAAGTT
TATACAATCAAAGAAGAAATTGAGCAGTATGGTGTTGTAAACGAACTAATCGATAAATAT
AATAATAATTTGTATTATAAGCATCGACCGAATAGAGAAATACATTCATTTGGTGATAAT
TATTATTTATATGAAAATGAGCAGAGTATTATGAGTATAATAAAGTCAATTAAACTATTG
TCAAATGAAAGCGTAGAGGGCTATTCAAATTCAGTAGAGTTTTGGCTAAATAATGAATAT
ACATCGTTGGATTGTAAAGAAAAGAAGGAAATACTCTTAAGAATGTTTTCAAATAGCAAA
ATATCGATGGTATACGGAGCTGCTGGAACAGGGAAATCAACTTTAATAAACCATATTTGC
AATTTTTTCTATGATAAAGATGTTATCGTCATAGCAAATACTAATACTGCAGTAGACAAT
ATTAAAAGAAAAATCAAATTATCTAACATTAAAACGTCTACTATTTCTAAATTTTTATAT
AATGATAAAGAAAAGTATGACTTGTTAATAATCGATGAGGCAGGTACAGTTAGTAATAAG
GACATGAATCGAATTCTTGAAAACAAGCAATTTGAATTATTATTAATTGTCGGTGATAAT
TATCAAATCGAATCGATAGATTTTGGAAATTGGTTCGAAATTGCCAAAGATGTTTTGCCA
AAAAATATAATCAACGAACTAACTAATATGTATCGAACTAAAAATGATGATTTACTTTAC
TTTTGGAAATCTGTTAGAGAAAAAAAGAGTAATTTAAATGAAATTATTAATATGAATAAA
TATTCTACAAGATTAGATGAAAGTATATTTAATGAATTCAATAAAGATGAAATTATTCTT
TGTTTAAATTACGATGGTATATATGGTATCAATAACATTAATAGATTATTACAAGCAAAT
AATAAAAATGATTCTGTAATTTGGGGTGTGAAAGAATATAAAGTTGGTGATCCTATTCTA
TTTAATGAAACTAATAAGTGCTCACCAATACTTTTTAATAATTTAAAAGGGTCAATAATT
GAAATATATGTTTTTGAAGAATATATATTGTTTGATTTAGAAATAAATAAAGTTATAAAT
GAACTTGATATTATTTTGTTAGAAATTGATTTAATAAGTTCTTCTGAAAATAGTTCGGTG
ATTAGGATTAGAGTAGAAAAAAGTGATGGGTTGAATGATGATGATAATGATTCATCTGAT
AGTATAGTTCCTTTTCAAGTGAGTTATGCAATTTCAATACATAAAGCTCAAGGGTTAGAG
TTTAATTCAGTAAAAATTGTTATATCTGATGATTTAGACGAACAAATCACTAACAATATT
TTTTATACTGCAATTACACGAGCTAGAGAAAATTTAAAGATTTATTGGTCACCACGAACT
GAAAAGAAAATTATTGATAATATAATTTCTAAAAGAAACTTGAAGGATCTTTCTATATTA
AAATCTCGAATAAAAAAACAAAATGCTTAG
>12580_8881_01821
ATGAATAACCGTGAACAAATAGAACAATCAGTGATCAGTGCTAGTGCGTATAACGGCAAT
GACACAGAGGGGTTACTAAAAGAGATTGAGGACGTGTATAAGAAAGCACAAGCGTTTGAT
GAAATACTTGAGGGAATGACAAATGCTATTCAACATTCAGTTAAAGAAGGTATTGAACTT
GATGAAGCAGTAGGGATTATGGCAGGTCAAGTGGTCTATAAATATGAGGAGGAGCAGGAA
AATGACTAA
>12580_8881_01847
ATGAGTTCATTTTCTTCGAATCTAGAACGTCTGATGAACAAAAGAGATATGAGTGATAGT
GAATTAGCAGAATTAGTAGATGTAAATAGAACAACAGTCACAAGATGGAGAAAGGGAATT
AGAAGTCCAAAACTAGATAAATTACCTGAAATAGCTAACGTTTTTGGAGTTAAACCCTTA
GATTTAATACATGATATGGATGATTCGAAAATTATTGAAGAAATTCATAACGTGTCATCT
CAACTCACGCCTCCAAGACAAAGCAATGTACTAAAATATGCGACTAATCAATTAGAAGAG
CAAAATAATGACAGTGATGATAATCTGGTAGATTTCAATTCTTACATTCAAGAAAAATCC
GAAGTGGATATATATGGTTGTGCGTCTGCTGGTATTGGTGAAAGATTATATAACGAACCT
ATTTCAAAAGAATTCGTAAGAGGTTATGTCCCCGCACATGATATAGCTTTAAAAGTAAAT
GGAGACTCAATGGAGCCGTTATTTAAAAATGGACAAATTATATTCATTGAAAAATCTCAC
ACTATCAAAGATGGACAAATAGGCGTCTTTATTATAAATGGAGATGCTTACGTAAAGAAG
GTTTATGTAGAAGATAACAGATTAACGTTGGTTTCTTTAAATAAAAAGTATAAAGATTTA
CATTTTTATGATAATGAAAGTGTGAGATTAGTTGGAAAAGTTATTTTATAG
>12580_8881_01916
ATGATTAAACAATTATACAAAAACATCACAATTTGTAGTTTAGCAATATCTACTGCATTA
ACTGTATTTCCGGCAACTTCTTATGCAAAAATTAATTCTGAAATTAAAGCTGTTTCTGAG
AAGAATCTTGATGGTGATACTAAAATGTATACACGTACAGCTACAACAAGTGATAGTCAA
AAAAATATTACTCAAAGCTTACAATTTAATTTCATAACTGAACCTAATTATGATAAAGAA
ACAGTATTTATTAAAGCAAAAGGTACTATTGGTAGTGGTTTGAGAATTTTAGACCCAAAT
GGTTATTGGAATAGTACATTAAGATGGCCTGGATCTTATTCAGTTTCAATTCAAAATGTT
GATGACAACAACCATACAAATGTGACTGACTTTGCACCAAAAAATCAGGATGAATCAAGA
GAAGTTAAATATACGTATGGTTATAAAACAGGTGGAGATTTTTCGATTAATCGTGGAGGA
TTAACTGGAAATATTACAAAAGAGAGTAATTATTCAGAGACGATTAGTTATCAACAACCA
TCATATCGTACATTACTTGATCAATCTACGTCACATAAAGGTGTAGGTTGGAAAGTAGAA
GCACATTTGATAAATAATATGGGACATGACCATACGAGACAATTAACTAATGATAGTGAT
AATAGAACTAAAAGTGAAATCTTTTCTTTAACACGAAATGGAAATTTATGGGCGAAAGAT
AATTTCACACCTAAAGACAAAATGCCTGTAACTGTGTCTGAAGGGTTTAATCCAGAATTT
TTAGCTGTTATGTCACATGATAAAAAAGATGAAGGTAAATCAAAATTTGTTGTTCATTAT
AAAAGATCAATGGATGAGTTTAAAATAGATTGGAATCGCCATGGTTTCTGGGGCTATTGG
TCTGGTGAAAACCATGTAGATAAAAAAGAAGAAAAATTATCAGCATTATATGAAGTTGAT
TGGAAGACACATGATGTGAAGTTTGTAAAAGTACTTAATGATAATGAAAAGAAATAA
>12580_8881_01992
ATGAATTTAATCGCAGCAGCAATCGCAATTGGTTTATCAGCATTAGGAGCAAGTATCGGT
AACGGTTTAATCGTTTCAAGAACAGTTGAAGGTGTAGCACGTCAACCAGAAGCACGTGGT
CAATTAATGGGTATCATGTTCATTGGTGTAGGTTTAGTTGAGGCATTACCTATCATCGGT
GTAGTAATTGCATTCATGACATTTGCTGGATAA
>12580_8881_02035
TTGATTAATTCAATCATAGAGAAATATCAATTTAGTAAAAAACAAATTGAAGCAGTGTTA
ACACTGCTTGAAGAAAAAAATACAGTACCATTTATTGCGAGGTATCGAAAAGAGCAAACT
GGTGGACTAGATGAAGTTCAAATAAAGCAAATTGATGACGAATACCAATATATGGTCAAT
TTACAAAAACGTAAAGAAGAAGTTATCAAAAATATAGAACAGCAAGGATTACTTACTGAG
GAATTAAAGAAAGATATTTTAAAACAGAACAAATTACAACGTGTTGAAGACCTATATAGA
CCTTTTAAACAAAAGAAAAAGACTAGGGCAACTGAGGCGAAACGTAAAGGATTAGAACCA
TTAGCGATATGGATGAAGGCACGTAAACATGAAGTCTCAATTGAAGAAAAAGCACAACAA
TTTATAAATGAAGAAGTGCAATCGGTTGAAGATGCTATCAAAGGTGCGCAAGATATTATT
GCGGAACAAATTTCAGATAATCCTAAATATAGAACAAAAATTTTAAAAGATATGTATCAT
CAAGGTGTGTTAACTACATCTAAAAAGAAAAATGCTGAAGATGAAAAAGGTATTTTTGAA
ATGTATTATGCATACAGTGAGCCAATTAAACGCATTGCTAATCATAGAGTTTTAGCTGTG
AATCGTGGTGAAAAAGAGAAAGTATTATCTGTAAAGTTTGAATTCGATACGACATCAGTA
GAGGACTTCATTGCACGTCAAGAAATCAATCATAATAATGTAAATCGCAGTTATATTTTA
GAGGCGATTAAAGATAGCTTGAAACGCTTAATTGTCCCTTCGATAGAGCGTGAAATCCAT
GCTGATTTAACTGAAAAAGCTGAAAATCATGCAATAGATGTTTTTAGTGAAAACTTAAGA
AATCTATTACTGCAACCTCCAATGAAAGGTAAACAAATATTAGGCGTAGATCCTGCATTT
AGAACAGGTTGTAAATTAGCAGTCATTAACCCATTCGGTACTTTTATAGCAAAAGGTGTG
ATTTATCCGCATCCACCAGTTTCTAAAAAAGAAGCAGCAGAGAAGGATTTTGTACAAATG
GTTAAAGCGTATGATGTGCAATTAATTGCAATTGGCAATGGTACAGCAAGTCGTGAAACA
GAACAATTTGTTGCAGATTTAATTAAAAAGCATCAGTTGCCAGTACAATTCATCATTGTC
AATGAAGCGGGTGCTTCAGTATACTCAGCATCAGAAATTGCTAGAGATGAATTTCCTGAT
TTTCAAGTGGAAGAAAGAAGTGCCGTATCAATTGGACGACGCGTCCAAGATCCATTAAGT
GAATTAGTTAAAATCGATCCTAAATCTATTGGTGTTGGACAATACCAGCATGATGTTAAT
CAAAAAGCACTAGAAAATGCATTAACTTTCGTTGTTGAAACAGCAGTTAACCAAGTAGGT
GTTGATGTCAATACAGCATCATCATCATTATTACAATATGTGTCTGGTCTAAGTTCGCAA
ATTGCTAAAAATATAATTGCATATAGAGAAGAAAATGGCGCAATAAAGCATAATAAAGAG
TTAAGTAAGATTAAGCGTTTGGGTGCTAAAACTTTTGAGCAGAGTATAGGATTTTTAAGA
ATAGTAGACGGGTCAGAGCCATTGGATAATACATCGATTCATCCCGAAAGCTATAAAGTA
ACGTATCAGTTATTAGATAAACTCGGATTTGGTGGCAATGATTTAGGTAGTGATGCATTA
AAAGCTAAATTAAATTCATTGGATATGGATGAACTGGCGATTGAATTACAAGTAGGTGTA
CCTACATTAGAGGATATTATTAAATCCTTGAAAGCACCTAATCGAGATCCAAGGGACGAG
TTTGAAACACCAATCCTTAAATCTGATGTGCTATCAATTGAAGATTTAAAAGAAGGAATG
AAATTGAGTGGCACAGTTAGAAATGTAGTAGATTTTGGAGCATTTGTAGATATAGGTGTT
AAACAAGATGGCCTTGTCCATGTTTCGAAACTTTCTAAGAAGTTCGTAAAAAATCCAATG
GATATTGTCAGTGTCGGTGATATCGTTGACGTTTGGATTTACAGTATTGACAAAAATAAA
GACAAAGTATCATTAACGATGATTGATCCACATGAATAA
>12580_8881_02094
TTGGCGAAATTTTTATACAAGATGGGTACATTTATCGCAAAGCATAAGTGGTCCACATTA
ATCGCATGGGTAATTATTGTAGCTGCAATATTTATACCAATTGCTACAAATGCACCGAAA
TTTGATAATGATATTAAAATGACTGGTTTAAAGTCATTAGACACGAATGAAAAGATTGAA
AAGCATTTTAATCAAGATAGTGAAAAGGCACAAATTCGTGTGGTCTTTAAGACGACTAAA
GATGATGGTATTGTGCAACCGAGTATCACTAAAGATATTAAGAAAACGTTAGATGATATT
AAAAAAGATGACAAGCACATTGATAAAGTATCAGATCCATACGAAAATAAGCAAATTAGT
AAAGACAAAACAACGGCATTTGCAGATATCACATATAACGTGAGTCAAACATCTTTGAAA
GATGATTCTAGAGATAATATTAAAAGTCATTTAAAAGATTTGCGTGACAATCATAATGTA
CAGACTGAATTAACAGGAACAGGTATGACCTCTACAGAAGTAGGCGGTAATTCTGAACTA
GTTGGTATCATTGTTGCATTTGTAGTGTTATTGATTACATTTGGTTCAGTCATTGCTGCA
GGATTACCAATTATAAGTGCATTGATTGGTTTAGCATCTGGAGTTGGCATTATTAGCCTA
TTGACCTATGTCTTTGATATACCTAATGTTACATTAACTTTAGCGGTAATGATTGGGCTC
GCTGTTGGTATCGATTATGCATTATTTATTTTGTTTAGATATCGACAAGTAATGAAAACT
GAAACAGACTATGTTAAAGGTATCGGACTTGCAGTGGGAACAGCAGGTAGCGCAGTCATC
TTCGCTGGTGTGACAGTTGTGATTGCCGTATGTGGTTTATCGCTAGTTGGCATAGATTTC
TTAGCAGTGATGGGGTTTGCTTCGGCAATTAGTGTTATATTTGCTGTATTCAGTGCACTG
ACTTTATTACCTGCGTTAATTAGCATTTTCCATAAACGCATTAAAGTGAACAAATTGCAG
TCTAATTTTAAAAAAGATATTGATACGCCGTGGTCTAAATTTATTACTGGTAATGCACTT
GCAGCAGTATTATTAGGTTTAATTATATTAGTTGCAGCGGCTATTCCAGTTAGTCATATG
CGTCTAGGCATTCCGGATGATGGCGTAAAGCCAGCAGATTCTACTCAGAAAAAGGCTTAC
GATATTATTTCAGATAAGTTCGGTGAAGGATTTAATGGCCAAATACCGATGCTGATTAAC
GTTAAAGATAAAAAAGATGATCCACAAGGATTACAACAAGATTTACAATCTGTGTATAAA
GATATTAAAGATAAGAAAAATGTAGATATTGTTACTCCGCCACAAATGAGTAAAGATAAT
GATTACGCTTTGATGGTCGTGATACCTAAGCAAGGGCCTAATGCAGAGAGTACAAACGAT
TTAGTGCATGATTTACGAGATTATCATAAAGATGCACAAGATAAATATGGGTTCAAAACG
GAGATTTCAGGACAAAGTGTCATTAATATTGATATGTCTAAAAAGTTAAATGAGGCGATA
CCTTTATTTGCAACAGTAATTGTTGTATTGGCATTTTTCTTATTAATGATTGTCTTTCGT
TCAATTCTAATACCGTTAAAAGCAGTTTTAGGATTCGTCTTGTCATTAATGGCAACACTA
GGTTTTACAACCTTTGTAATGCAAGATGGCTTTATGAAAGGATTATTCGGCATAGAAACG
ACAGGACCAATGCTAGCCTTCTTTCCGGTTATTACAATTGGTATACTATTCGGCTTAGCA
ATGGATTACGAAGTCTTCCTTATGTCGCGAATTCATGAAGAATATAGTAAAACAGGGGAT
AATGATTATTCTATCAAAGTAGGATTGAAAGAAAGTGGTCCTGTTATTGTAGCAGCTGCA
TTAATCATGTTTAGTGTCTTCTTTGCGTTTGTATTCCAAGAAGATGTCATGATTAAATCA
ATGGGTATGGCATTAGCGTTTGGTGTACTCTTTGATGCCTTCGTAGTCAGAATGATGTTA
ATTCCTGCATTAACTAAATTGTTTGGAAAAGGTTCGTGGTATTTACCAGCATGGTTGAAT
CGTATTATTCCACGAGTTGATATTGAAGGACATGCACTTGAAAAATATAAAACGGTTGAA
TCACAGGAATCTGAAGCTAAAGATAGTAAGGAAACATACGACACAACCTTTAAAGTATAT
CCACAAGGTGCAACAAATGTATCGAAACATCAAGATGTACATGGGCAAGATGATGCACGT
TCAATAGTACTAGATGATAAAACGATGGCATTGTACCAAGAAGTGAAACAGCAAACGACG
AATCCATTGTTCTTATATGATGCTTTAATGGATTATCAAAACAAGCATCAACTAAATTCA
AAACAACAAGCAACGAATATAGAACAGCTGAATAAAAATATTGAAAAACTCAATCAATTG
TTAGAAAAAAACTTAAGAAATAAATCATAA
>12580_8881_02107
ATGGCAAAAATAAAAGCAAATGAAGCATTAGTTAAAGCATTACAAGCATGGGATATAGAT
CACTTGTATGGTATTCCAGGAGACTCAATCGATGCAGTTGTCGATAGTTTACGTACAGTG
AGAGATCAATTTAAATTTTATCATGTACGTCATGAAGAAGTAGCAAGCTTAGCGGCTGCT
GGTTACACAAAATTAACTGGTAAAATCGGTGTGGCATTAAGTATCGGTGGCCCTGGTTTA
ATTCATTTATTAAATGGTATGTACGATGCCAAAATGGATAATGTACCGCAATTAATATTA
TCTGGACAAACGAATATTACAGCACTTGGAACGAAAGCATTCCAAGAAACAAATTTACAA
AAATTATGTGAAGATGTAGCCGTTTATAATCACCAAATTGAAAAAGGTGACAATGTGTTT
GAAATCGTTAACGAAGCAATTCGTACGGCATATGAACAAAAAGGTGTCGCTGTTGTTATT
TGTCCTAACGACTTATTAACTGAAAAAATTAAAGATACAACGAATAAACCAGTAGATACA
TCAAGACCAACAGTTGTATCACCAAAATATAAAGACATCAAAAAAGCGGTTAAACTAATT
AATAAAAGTAAAAAGCCTGTCATGTTAATTGGTGTAGGTGCGAAACATGCGAAAGATGAG
CTACGTGAATTTATTGAAATGGCTAAAATTCCTGTCATTCATTCATTACCAGCTAAAACA
ATCTTACCGGATGATCATCCATATAGTATCGGTAACTTAGGTAAAATCGGTACCAAAACA
TCTTATCAAACAATGCAGGAAGCGGATTTATTAATTATGGTTGGTACAAACTATCCATAT
GTGGATTACTTACCTAAGAAAAATATTAAAGCCATTCAAATTGACACAAATCCTAAAAAT
ATCGGACATCGTTTCAATATTAATGTGGGAATTGTTGGAGATAGTAAAATTGCGTTGCAT
CAGTTAACTGAAAATATTAAACATGTTGCTGAAAGACCATTCTTAAACAAAACGTTAGAA
CGTAAAGCGGTTTGGGATAAATGGATGGAACAAGATAAAAATAATAATAGTAAACCATTA
CGTCCAGAACGATTAATGGCATCAATCAATAAATTTATTAAAGATGATGCAGTGATTTCA
GCAGATGTAGGTACAGCAACAGTTTGGTCAACTCGATACTTAAACCTTGGTGTAAATAAC
AAGTTCATCATTTCAAGTTGGTTAGGTACAATGGGTTGCGGTCTTCCAGGTGCAATGGCA
TCAAAAATTGCATATCCAAATAGACAAGCCATCGCAATTGCTGGTGACGGTGCATTCCAA
ATGGTGATGCAGGACTTTGCAACAGCTGTACAATATGATTTACCTTTAACAGTGTTTGTT
CTAAATAATAAGCAATTAGCGTTTATTAAATATGAACAAAAAGCTGCTGGTGAATTAGAA
TATGCGGTTGATTTCTCTGATATGGATCATGCCAAATTTGCTGAAGCAGCAGGTGGTAAA
GGTTATACAATTAAAAGTGCTAGCGAAGTAGATGCTATTGTAGAAGAGGCACTAGCACAA
GATGTACCAACAATTGTAGATGTTTATGTTGATCCTAATGCTGCGCCATTACCAGGTAAA
ATTGTAAATGAAGAAGCGCTTGGTTATGGTAAATGGGCATTTAGATCTATTACTGAAGAT
AAATATTTAGATTTAGATCAAATTCCACCTATTTCAGTTGCAGCAAAACGTTTCTTATAA
>12580_8881_02120
TTGAAATTAGAATTTAAAAAAAGTATTTCCAATAAAATTATTTTTACATTTGGTGTATTA
TTTTCATTCCTTTTCTTACTTGGTTATTTTTTGCCAATAGGTATTGATAAAGTTAAAAAT
TTAAGCTATGGTCAGTTTTTCTTTAGTTCTTATACAGTTGCCACTGAATTTGGCTTTTTA
TTATTTTCATTTGTTATTGCATATTTTATTAATAAAGAGTATTCGAATAAAAATATATTA
TTTTACAAGCTGATTGGCGATAATATATTTACCTTCTTCTATAAAAAGGTAGCAGTGTTA
TTTTTTGAATGTTTAGTGTTCATAATTCTAAGTATCACAATTATTTCAATTATATATTCT
GATTTCTCACATTACTTACTATTAATAATCTTATTTTCACTCGTTATCTTACAATATATC
TTAGTTGTTGGAACGATTAGTATAGTTTCACCTAACATTTTAATCAGCTTAGGTATCAGT
ATTGTATATTGGATTGGTTCAGTCATCTTAGTTGCCATTAATAAAAATATATTTGGTATC
GTTGCTCCATTTGAGGCGAGCAACACGATGTATCGTGCCGTAGAAAAAATATTGAATAAC
GAGTCAACATTTATTTGTCCTACTGAAATTATAAATACAGTATCATTCTTCGTTCTTCTA
TTTATAGTTAATGCTATTGTCTTATTACTAAGTAGAAAGAGATGGTTGAAAATCGGTATG
TAG
>12580_8881_02254
ATGAGTCAATTCCTCACACAATTGAAAGATAATGTTTTAGTAGCTGATGGCGCTATTGGA
ACCATTTTATACTCTGAAGGTTTAGACACCTGCCCAGAAGCATATAACCTTAGCCATCCA
GATAAAGTTGAACGCATCCATCGTTCATATATCGAAGCTGGTGCTGATGTCATTCAAACC
AATACTTATGGTGCAAATTTCGAAAAGTTAAAACGATTCGGTCTCGAAGATAAAGTTAAA
GCAATACATCAAGCCGCCGTTCGCATCGCAAAAAAAGCAGCAACTAAAGATACGTATATA
TTAGGCACAGTTGGTGGGTTTAGAGGTATCAAACAAGAGGATATCAGCTTACAAACTATT
CTTTATCATACTGAAATTCAAATAGACACCTTAATTGAAGAAGGCGTTGACGCGCTACTT
TTCGAAACGTATTACGACCTAGAAGAGCTAACAAATGTCATTTCACGAACGAGAAAGAAA
TACGACATTCCAATCATTGCTCAATTAACCGCTTCAAACACAAATTACTTAGTTAATGGT
CAGGCAATCAATGAAGGATTAAAACAACTCGTTCAATGTGGTGCAAACATCGTGGGACTC
AATTGTCATCATGGCCCGCACCATATGCAAGAGTCTTTCACACATATTGAATTACCAGAG
CACGCATACTTATCTTGTTATCCAAATGCCAGCTTATTAGATATTGAAAATAGTGAATTT
AAGTATAGTGACAATGCACAATATTTCGGTCAAGTTGCTCAAAATCTAATTCGCGAAGGT
ATTCGTTTAATTGGTGGTTGCTGTGGTACAACGCCTGAGCACATCAAATTTATTAAAGAA
TCTATTCAGACACTTAAACCTGTTAATGACAAAAAAGTGATTCCGATACCAACGAAAGCA
CTTTTCAATCCATCTCAAAATAAAGTTAGACAATCATTAACATCTAAGGTTCAAGAACGT
CCAACCGTTATTATCGAATTGGATACACCGAAACATTTAGACACGGATAGATTTTTTGAA
AATATCGCTAAACTTGATAAAGCTAATGTAGATGCGGTAACACTCGCAGATAATTCATTG
GCAACTGTCAGAATTAGCAACATTGCTGCTGCAAGCTTAATTAAACAATATTACAATATT
GAACCACTCGTACATATTACATGTCGAGACCGAAACTTAATCGGCTTGCAGTCCCATTTA
CTTGGATTATCGCTCATTGGCGTTAACGAAATATTAGCCATAACTGGTGATCCTTCAAAA
GTTGGTCACTTACCAGGTGCAACCAATGTCTATGATGTTAATTCTAAAGGATTAACTGAA
CTCGCTCTAAGATTTAATCAAGGTATTAACACTGACGGTGATGCGCTGAAGAAACGTACA
CACTTCAACATCGCTGGCGCCTTTAACCCTAATGTTCGTAAATTAGATGGTGCCGTAAAA
CGACTAGAGAAAAAGATAGAAAGCGGAATGTCTTATTTTATAACACAACCCGTGTACAGC
AAAGAGAAAATCATTGAAATTTACCATGCCACTAAGCACTTGAACAAACCATTTTTCATA
GGCATTATGCCTATCGCAAGTTACAAAAACGCACTCTTTTTGCATAATGAAGTGCCAGGA
ATCAAGATGTCAGATGAAATTTTACAACAATTTGAAGCAGTTAAAGATGATAAAGCCAAA
ACACGAGAACTAAGTCTTAAGCTTTCAAAGGATTTAATCGATACTGTTCATGAATATTTT
AATGGTTTATACATTATCACACCGTTTCAAAATGTCGAAGATTCATTAGAACTTTCAGCA
TACTCAAAATCTATTACTGCTCACAAGGAGGTAATATTATGA
>12580_8881_02364
GTGGAAACATTAAATAGTTATAATTTTGTTTTATTCGTAGTAACTCAAATGATATTAATG
TTTACAATACCCGCTTTAATAAGTGGAATCAAATATAGTAAACTTGATTATTTTTTTATT
ATAGTAATTACGTCATTATCGTTATTTTTATATAAAATGTTTGATAGCGCATCCCTAATA
ATATTAACTTCATTCATAATTATATTGTATTTCGTCAAAATCAAATGGTATTCTATTTTG
TTGATTATGGCTTCGCAAATTATTTTGTACTGTGCTAACTACATGTATATAGTAATTTAT
GCATATGTTACCAAAATTTCTGATAGTATATTAGTAATATTTCCAAGCTTTCTTGCTATT
TATGTTACAATCAGCTTGCTATTTTCTTATATAATAAATAGAGTTCTCAAAAAGATTAGC
ACATCATATCTAATACTAAACAAAGGTTTTTTAATAGTTATTTCAACCATTCTACTGCTT
ACTTTTCCATTGTTTTTCTTTTATTCTCAAATAAACTCGGATGAAGCTAAAGTAATAAGG
CAGTATTCTTTTATTTTTATTGGAATCACTATATTTTTAAGTATATTAACATTTGTTATT
TCACAATTTCTCCTTAAAGAGATGAAATACAAACGAAATCAAGAAGAAATTGAGACCTAT
TACGAATACACATTAAAGATTGAAGCAATTAATAATGAAATGCGCAAGTTCCGACATGAT
TATGTCAATATCTTAACGACACTTTCAGAATACATTCGAGAAGATGACATGCCTGGTCTA
CGTGACTATTTCAATAAAAATATAGTGCCAATGAAAGATAACTTACAAATGAACGCTATT
AAGTTAAATGGTATTGAGAATCTTAAAGTACGTGAAATTAAAGGCTTAATCACTGCTAAA
ATTTTACGTGCACAAGAAATGAGTATACCGATTAGTATTGAAATACCAGATGAAGTAACT
CACATTAATTTGAATATGATTGATTTAAGTCGCAGTATTGGTATTATTCTTGATAACGCA
ATAGAGGCATCAACTGAAATTGATGATCCTATCATTCGAGTTGCATTTATTGAAAGCGAA
AATTCAGTAACGTTTATTGTTATGAATAAATGTGCAGATGATATACCACGTATTCATGAA
TTGTTCCAAGAAAGTTTTTCTACTAAAGGTGAAGGTCGTGGTTTAGGTCTATCAACTTTA
AAAGAAATTGCTGATAATGCAGACAATGTCTTATTAGATACAATTATCGAGAATGGTTTC
TTTATTCAAAAGGTTGAAATTATTAACAACTAG
>12580_8881_02492
ATGAGTGTTGAAATAGAATCAATTGAACATGAACTAGAAGAATCAATTGCATCATTGCGA
CAAGCAGGCGTAAGAATTACACCTCAAAGACAAGCAATATTACGTTATTTAATTTCTTTA
CATACTCATCCAACAGCTGATGAAATTTATCAAGCACTTTCACCTGATTTTCCAAATATA
AGTGTTGCGACAATATATAATAACTTAAGAGTGTTTAAAGATATTGGAATTGTAAAAGAA
TTAACATATGGAGACTCATCAAGTCGATTCGACTTTAATACACATAATCATTATCATATT
ATATGTGAACAATGTGGTAAGATCGTTGATTTTCAATATCCACAGTTAAATGAAATTGAA
AGATTAGCTCAGCATATGACTGACTTTGACGTAACACATCATCGAATGGAAATTTATGGA
GTTTGTAAAGAATGCCAAGATAAATAA
>12580_8881_02500
ATGGACACTGCAACACATATCGCAATTGGGGTGGGCCTTACAGCACTTGCAACCCAAGAT
CCAGCAATGGCTTCTACGTTTGGTGCAACAGCTACAACCCTTATCGTTGGTTCATTAATT
CCTGATGGGGATACTGTTCTTAAATTAAAGGACAATGCAACATATATTTCGCATCATAGA
GGTATCACGCATTCCATCCCTTTCACAATACTATGGCCAATTTTAATTACATTTTTAATA
TTCACGTTCTTTAGTGGAACCAACCCATTTCATGTATGGATGTGGGCTCAGCTCGCAGTA
TTTTTACATGTCTTTGTAGATATATTCAATTCTTATGGTACACAAGCACTTAGACCTATC
ACAAACAAATGGATTCAATTAAGTGTGATTAACACATTTGACCCTATTATTTTCACAGTT
CTTTGTATTGGTATTGTATTATGGGTTATAGGCTTGCATCCATTTGCAGTCTTCTTTCCT
ATAATCGCTTTACTAATCATTTATTACATGATTCGTTTTAAAACGAGAGCCGTAATTAAG
CAACAAGCTTTAAAAGCAATTCAACAAGAGCATCACCCTGTTAAAGTATTTGTTGCGCCA
ACAATAAAATTTATGGAATGGCGTGTCGCGATACAAACTGATGCACATGACTATGTTGGA
AAAGCATATGGTAGGAATGTGGTGTTTAGTGATAAAGTGGAACGTCAAACATTATCAACA
GACTCCATTTTATGGAAAGTCAAAGGTAATAAAGATATACGTACTTTTTTAAACTTTTCA
TCAATCTATCGTTGGCAAACAACAACGTTAGCAGATGGTTCTACTGAAATTCGTTTGATT
GATTTGCGTTATTTAAAAAATGATCATTATTCATTTGTGGCAATTGCACATGTAACAAAC
GATAATGTCATAGACCACTCTTATATTGGCTGGGTATTTACAGAAGATAAGTTACAACGT
AAACTGTATGCTAAATAA
>8616_K124_00228
ATGGCAATTGCTGTGTTATTAAATCGAATGTTTCGAATGGAACACAATCCATTATTTGAA
TATATTTATCAACAAAAAGAAGACATTGATGCATGTTATTTTATCATTCCGGAAGAGGAC
ATGTCTTCAGCTTCTGATTTGAAAGCACAGTTTTATCGCGGTACTTTGCAGCGCTTTTAC
CAATCGTTGCACGCAGAAAAGCTCACACCTTATGTCATGTCTTATGACGATATCATTTCA
TTTTGTAAAGAAAACAATATATCTGAAGTAGTGATTGCGGGTGATATTATGAGTTATCAT
CTTGAAGAATATGATATTTTACATCAACGTTCTTTATTCAATGAAGCACGCATTGCCGTT
GCTTTGATACGTGGGAATCATTACTTTAAAGCGAGTAAAACAATGAATCAACAAGGGGAG
CCATACAAAGTTTTTACTAGTTTCTATAAAAAATGGCGACCTTACTTGAGGCATAGAGAC
GTATATCACTATGATTTAAAATCATTCGAAGACTTTGTCATTGCATCACCTGATGATTTA
GTGTTTGATGACATAGCGTTTGGATCCTCACAAGTAATTGAACAGAATAAATGGCAACAT
TTTTTAGATCAAGATATACAGAATTACGAAAGCGGAAGAGACTATTTACCTGAAGTGTTA
ACAAGTCAGCTAAGTGTTGCTTTAGCATATGGATTATTAGATATTATTGAAATTTTTAAT
GATTTATTGGCGCGTTATGATGAAGATGAGGCAAACTATGAAGCATTTATACGTGAACTC
ATTTTTAGAGAATTTTATTATGTGTTAATGACACAGTATCCAGAAACCTCATACCAAGCT
TTCAAACCTAAATATCGACAGATAAAATGGTCGCAAAATGAAGCGGATTTTAATGTATGG
TGCGAAGGGCAAACAGGATTTCCAATCATTGATGCAGCAATAATGGAATTGACACAAACT
GGTTTTATGCATAATCGAATGAGAATGGTTGTGTCGCAATTTTTAACCAAAGATTTATTT
ATAGATTGGACATGGGGAGAAAAATTCTTTAGAAAGCACCTTATTGACTATGATGCAGCA
TCAAATATTCATGGATGGCAATGGTCTGCTTCTACAGGTACGGATGCAGTGCCGTATTTT
AGAATGTTTAATCCAATAAGACAGAGTGAACGCTTTGATGCTAAAGCTTTGTATATCAAA
ACATATCTTCCGATTTTTAATCAAATTGATGCAAAATATTTGCATGATACACAACGCAAT
GAGTCCAACCTTTTTGAACAGGGGATTGAATTAGGTAGTCATTATCCAAGACAAATGGTA
GATCATCAAGAAAAACGTACACAAGTTTTAGCTACATTTAAAGCGCTAGACTAA
>8616_K124_00293
ATGATATGGTATTTTAGCGCAGCATTCTTTCCATGTGTCTTGGTAGTATTATTTAGTGTA
ATAACAAGAAGTAAATGGGTCGGTACTATTCTGACATTAATTTTAATTGGTGCCTCAATC
TATAAAGAGTATTTCCATAACGAGTGGATTATTTTTATTGATGTAGTGTCATTATTAGCT
GGTTATTTAATTATAGATCAACTCGAATTACATAAACATCAAGATGAAGATCGCTAA
>8616_K124_00535
GTGGCATTTGAATTTAGATTACCCGATATCGGGGAAGGTATCCACGAAGGTGAAATTGTA
AAATGGTTTGTTAAAGCTGGAGATACTATTGAAGAAGACGATGTTTTAGCTGAGGTACAA
AACGATAAATCAGTAGTAGAAATCCCATCACCAGTATCTGGTACTGTAGAAGAAGTTATG
GTAGAAGAAGGTACAGTAGCTGTAGTTGGTGACGTTATTGTTAAAATCGATGCACCTGAT
GCAGAAGATATGCAATTTAAAGGTCATGATGATGATTCATCATCTAAAGAAGAACCTGCG
AAAGAGGAAGCGCCAGCAGAGCAAGCACCTGTAGCTACTCAAACTGAAGAAGTAGATGAA
AACAGAACTGTTAAAGCAATGCCTTCAGTACGTAAATACGCACGTGAAAAAGGTGTTAAC
ATTAAAGCAGTTTCTGGATCTGGTAAAAATGGTCGTATTACAAAAGAAGATGTAGATGCA
TACTTAAATGGTGGTGCACCAACAGCTTCAAATGAATCAGCTGCTTCAGCTACAAGTGAA
GAAGTTGCTGAAACTCCTGCAGCACCTGCAGCAGTAACATTAGAAGGCGACTTCCCAGAA
ACAACTGAAAAAATCCCTGCTATGCGTAGAGCAATTGCGAAAGCAATGGTTAACTCTAAG
CATACTGCACCTCATGTAACATTAATGGATGAAATTGATGTTCAAGCATTATGGGATCAC
CGTAAGAAATTTAAAGAAATCGCAGCTGAACAAGGTACTAAGTTAACATTCTTACCTTAT
GTTGTTAAAGCACTTGTTTCTGCATTGAAAAAATACCCAGCACTTAACACTTCATTCAAT
GAAGAAGCTGGTGAAATCGTTCATAAACATTACTGGAATATCGGTATTGCAGCAGACACT
GATAGAGGATTATTAGTACCTGTTGTTAAACATGCTGATCGTAAGTCTATTTTCCAAATT
TCAGATGAAATTAATGAATTAGCTGTTAAAGCACGTGATGGTAAATTAACAGCCGATGAA
ATGAAAGGTGCTACATGCACAATCAGTAATATCGGTTCAGCTGGTGGACAATGGTTCACT
CCAGTTATCAATCACCCAGAAGTAGCAATCTTAGGAATTGGCCGTATTGCTCAAAAACCT
ATCGTTAAAGATGGAGAAATTGTTGCAGCACCAGTATTAGCATTATCATTAAGCTTTGAC
CACAGACAAATTGATGGTGCAACTGGCCAAAATGCAATGAATCACATTAAACGTTTATTA
AATAATCCAGAATTATTATTAATGGAGGGGTAA
>8616_K124_00657
ATGCTAGAGGCACAATTTTTTACTGATACTGGACAACATAGAGATAAGAATGAAGATGCG
GGTGGTATTTTTTATAATCAAACTAATCAACAACTTTTAGTTCTGTGTGATGGTATGGGT
GGCCATAAAGCAGGAGAAGTTGCAAGTAAATTTGTTACAGATGAGTTGAAATCCCGTTTT
GAAGCGGAAAATCTTATAGAACAACATCAAGCTGAAAATTGGTTGCGTAATAATATAAAA
GATATAAATTTTCAGTTATATCACTATGCACAAGAAAATGCAGAATATAAAGGTATGGGT
ACAACATGTGTTTGTGCACTTGTTTTTGAAAAATCAGTTGTGATAGCAAATGTCGGTGAT
TCTAGAGCCTATGTTATTAATAGTCGACAAATTGATCAAATTACTAGTGATCACTCATTT
GTTAATCATCTTGTTTTAACGGGTCAAATTACGCCGGAAGAAGCATTTACACATCCACAA
CGTAATATTATTACGAAGGTGATGGGCACAGATAAACGTGTGAGTCCAGATTTGTTTATT
AAGCGATTAAATTTTTATGATTATTTATTATTAAATTCAGATGGATTAACTGATTATGTT
AAAGACAATGAAATTAAGCGTTTGTTAGTAAAAGAAGGTACAATAGAAGATCATGGTGAT
CAATTAATGCAATTGGCATTAGATAACCATTCGAAAGATAACGTTACTTTCATACTCGCG
GCTATTGAAGGTGATAAAGTATGA
>8616_K124_00877
GTGAATTATCGTGATAAAATTCAAAAGTTTAGTATTCGTAAATATACAGTTGGTACATTT
TCAACTGTCATTGCGACATTGGTATTTTTAGGATTCAATACATCACAAGCACATGCTGCT
GAAACAAATCAACCAGCAAGCGTGGTTAAACAGAAACAACAAAGTAATAATGAACAGACT
GAGAATCGAGAATCTCAAGTACAAAATTCTCAAAATTCACAAAATAGTCAATCATTAACT
GCTACTCATGAAAATGAGCAACCAAATATTAGTCAAGCTAATTTAGTAGATCAAAAAGTA
GCGCAATCATCTACTACTAATGATGAACAACCAGCATCTCAAAATGTAAATACAAAGAAA
GATTCGGCAACGGCTGCGACAACACAACCAGATAAAGAAGAAAGTAAGCATAAACAAAAC
GAAAGTCAATCTGCTAATAAAAATGGAAACGACAATAGAGCGGCTCATGTAGAAAATCAT
GAAGCAAATGTAGTAACAGCTTCAGATTCATCTGATAATGGTAACGTACAACATGACCGA
AATGAATTACAAGCATTTTTTGATGCAAATTATCATGATTATCGCTTTATTGACCGTGAA
AATGCAGATTCTGGCACATTTAACTATGTAAAAGGCATTTTTGATAAGATTAATACGTTA
TTAGGCAGTAATGATCCAATAAACAATAAAGACTTGCAACTTGCATACAAAGAATTGGAA
CAAGCTGTTGCTTTAATTCGTACAATGCCTCAACGTCAACAGACTAGCCGACGTTCAAAT
AGAATTCAAACGCGTTCGGTTGAGTCAAGAGCTGCAGAGCCTAGATCAGTATCAGACTAT
CAAAATGCAAACTCATCATATTATGTTGAAAATGCTAATGATGGTTCGGGCTATCCTGTT
GGTACATATATCAATGCTTCTAGTAAAGGGGCGCCATATAATTTACCAACTACACCATGG
AATACATTGAAGGCCTCTGACTCAAAGGAAATTGCTCTTATGACAGCGAAACAAACTGGA
GACGGGTACCAATGGGTTATTAAGTTTAATAAAGGACATGCTCCACATCAAAATATGATC
TTTTGGTTTGCATTACCAGCAGACCAAGTGCCAGTAGGAAGAACTGACTTTGTAACAGTT
AATTCAGATGGAACAAATGTACAATGGAGTCATGGAGCAGGAGCAGGTGCAAATAAACCA
CTTCAACAAATGTGGGAATATGGAGTAAATGATCCTCATCGTTCACATGACTTTAAAATA
AGAAATAGAAGTGGCCAAGTAATATATGACTGGCCAACTGTCCATATTTATTCTTTAGAA
GATTTATCTAGAGCGAGTGATTATTTTAGTGAAGCTGGAGCGACACCTGCTACTAAAGCT
TTTGGTAGACAAAATTTTGAATATATTAATGGTCAAAAACCTGCTGAATCACCGGGTGTT
CCTAAAGTTTATACTTTCATCGGTCAAGGTGATGCAAGTTATACAATTTCATTTAAAACA
CAAGGTCCAACTGTTAATAAATTGTACTATGCAGCAGGTGGGCGTGCTTTAGAGTACAAT
CAATTATTTATGTACAGTCAACTATACGTCGAATCAACGCAAGACCATCAACAACGTCTT
AATGGTTTAAGACAAGTGGTTAATCGTACATATCGCATAGGTACAACTAAACGTGTAGAA
GTGAGTCAAGGAAATGTACAAACGAAAAAGGTATTAGAAAGTACAAACCTAAATATAGAT
GATTTTGTTGATGATCCTTTAAGTTATGTTAAGACGCCGAGTAATAAAGTGTTAGGATTT
TATTCGAATAATGCAAATACTAATGCTTTTAGACCGGGTGGAGCCCAACAATTAAATGAA
TATCAATTAAGTCAATTATTTACTGATCAAAAATTACAAGAAGCAGCAAGAACTAGAAAC
CCAATAAGATTAATGATTGGTTTCGACTATCCTGATGCTTATGGTAATAGTGAAACTTTA
GTTCCTGTTAACTTAACGGTATTACCTGAAATCCAACATAATATTAAATTCTTTAAAAAT
GACGATACTCAAAATATTGCTGAAAAACCATTTTCAAAACAAGCTGGGCATCCAGTTTTC
TATGTATATGCAGGTAACCAAGGGAATGCTTCCGTGAATTTAGGTGGTAGCGTAACATCT
ATTCAACCATTACGTATTAATTTAACAAGTAATGAGAATTTTACAGATAAAGATTGGCAA
ATTACAGGTATTCCGCGTACATTACACATTGAAAACTCGACAAATAGACCTAATAATGCC
AGAGAACGCAATATTGAACTTGTTGGTAACTTATTACCAGGGGATTACTTTGGAACGATA
CGTTTTGGACGTAAAGAACAATTATTCGAAATTCGTGTTAAACCACATACACCAACAATT
ACAACGACAGCTGAGCAATTAAGAGGTACAGCATTACAAAAAGTACCTGTTAATATTTCG
GGAATACCGTTGGATCCATCTGCATTGGTTTATTTAGTTGCACCAACAAATCAAACTACG
AATGGTGGTAGTGAGGCAGATCAAATACCATCTGGTTATACGATACTTGCGACTGGTACA
CCTGATGGGGTCCATAACACAATTACTATACAACCAAAAGATTATGTTGTATTCATACCA
CCAGTAGGTAAACAAATTAGAGCAGTAGTTTATTATAATAAAGTAGTTGCATCTAATATG
AGTAATGCTGTTACTATTTTGCCAGATGACATTCCACCAACAATCAATAATCCTGTTGGA
ATAAATGCCAAATATTATCGTGGTGATGAAGTTAGCTTTACTATGGGGGTTTCAGATAGA
CATTCTGGATTAAAAAGTACAACTATTACGACATTGCCAAGTGGTTGGACATCAAATTTA
ACTAAATCCGACAACAAAAACGGCTCATTAGCTATTACAGGTAGAGTCTCTATGAATCAG
GCATTTAACAGTGATATTACATTTAAAGTATCAGCGACAGACAATGTCAATAATACGACA
AATGATAGTCAATCTAAACATGTGTCAATTCATGTAGGTAAAATTAGTGAAGATGCTCAT
CCGATTGTATTAGGAAATACTGAGAAAGTTGTAGTAGTCAATCCGACTGCTGTATCTAAT
GATGAAAAGCAAAGCATAATTACTGCCTTTATGAATAAAAACCAAAATATAAGAGGATAT
TTAGCATCAACTGATCCAGTAACTGTCGATAATAATGGTAATGTCACATTACATTACCGT
GATGGCTCATCAACAACGCTTGATGCTACAAATGTGATGACATACGAACCAGTTGTGAAA
TCTGAATATCAAACTGCCAATGCAGCTAAAACAGCAACGGTAACGATTGCTAAAGGACAA
TCATTTAATATTGGTGATATTAAACAATATTTTACTTTAAGTAATGGACAAGCTATTCCA
AGTGGCACATTTACAAATATTACTTCTGATAGAACGATTCCAACTGCACAAGAAGTTAGT
CAAATGAACGCAGGCACGCAGTTATACCATATAACTGCTACAAATGCGTATCATAAAGAT
AGTGAAGACTTCTATATTAGTTTGAAAATCATCGATGTGAAACAACCAGAAGGCGATCAA
CGTGTATATCGTACATCAACATATGATTTAACTACTGATGAAATCTCAAAAGTAAAACAA
GCATTTATTAATGCAAATAGAGATGTAATTACGCTTGCCGAAGGTGATATTTCAGTTACA
AATACACCTAATGGTGCTAATGTAAGTACTATTACAGTAAATATTAATAAAGGTCGATTA
ACGAAATCATTCGCGTCAAACCTAGCTAATATGAATTTCTTGCGTTGGGTTAATTTCCCA
CAAGATTACACAGTATCTTGGACAAATGCGAAAATTGCAAATCGACCAACTGATGGTGGT
CTATCTTGGTCTGATGACCATAAATCATTAATTTATCGTTATGATGCTACATTAGGTACT
CAAATTACGACGAATGATATTTTAACAATGTTAAAAGCAACAACTACAGTGCCTGGATTG
CGAAATAACATTACTGGTAATGAAAAATCACAAGCAGAAGCTGGCGGAAGACCTAACTTT
AGAACGACTGGTTATTCACAATCAAATGCGACAACTGATGGTCAACGTCAATTTACGTTG
AATGGTCAAGTGATTCAAGTGTTAGACATCATCAACCCTTCAAACGGTTATGGTGGGCAA
CCTGTTACAAATTCAAATACTCGTGCAAACCATAGTAACTCAACTGTTGTTAACGTAAAC
GAACCGGCAGCTAATGGTGCTGGCGCATTTACAATTGACCACGTTGTAAAAAGTAATTCT
ACACATAATGCAAGTGATGCAGTTTATAAAGCACAGTTATACTTAACGCCATATGGTCCA
AAACAATATGTTGAACATTTAAATCAAAATACAGGAAATACTACTGACGCTATTAACATT
TATTTTGTACCAAGTGATTTAGTGAATCCAACAATTTCAGTAGGTAATTACACTAATCAT
CAAGTGTTCTCAGGTGAAACATTTACAAATACGATTACAGCGAATGATAACTTTGGTGTG
CAATCTGTAACTGTACCAAATACATCACAAATTACAGGCACTGTTGATAATAACCATCAA
CATGTTTCTGCAACGGCACCAAATGTGACATCAGCAACTAATAAGACAATCAATTTATTA
GCAACTGATACAAGCGGCAATACAGCTACAACTTCGTTCAATGTAACAGTGAAACCTTTG
CGTGATAAATATCGAGTTGGTACTTCATCAACGGCTGCTAATCCTGTGAGAATTGCCAAT
ATTTCGAATAATGCGACAGTATCACAAGCTGATCAAACGACAATTATTAATTCGTTAACG
TTTACTGAAACAGTTCCAAATAGAAGTTATGCAAGAGCAAGTGCGAATGAAATCACTAGT
AAAACAGTTAGTAATGTCAGTTGTACTGGAAATAATGCCAATGTCACAGTAACTGTTACT
TATCAAGATGGAACAACATCAACAGTGACTGTACCTGTAAAGCATGTCATTCCAGAAATC
GTTGCACATTCGCATTACGCTGTACAAGGCCAAGACTTCCCAGCAGGTAATGGTTCTAGT
GCATCAGATTACTTTAAGTTATCTAATGGTAGTGACATTCCAGATGCAACTATTACATGG
GTAAGTGGACAAGCGCCAAATAAAGATAATACACGTATTGGTGAAGATATAACTGTAACT
GCACATATCTTAATTGATGGCGAAACAACGCCGATTACGAAAACAGCAACATATAAAGTA
GTAAGAACTGTACCGAAACATGTCTTTGAAACAGCCAGAGGTGTTTTATACCCAGGTGTT
TCAGATATGTATGATGCGAAACAATATGTTAAGCCAGTAAATAATTCTTGGTCGACAAAT
GCGCAACATATGAATTTCCAATTTGTTGGAACATATGGTCCTAACAAAGATGTTGTAGGC
ATATCTACTCGTCTTATTAGAGTGACATATGATAATAGACAAACAGAAGATTTAACTATT
TTATCTAAAGTTAAACCTGACCCACCTAGAATTGACGCAAACTCTGTGACATATAAAGCA
GGTCTTACAAACCAAGAAATTAAAGTTAATAACGTATTAAATAACTCGTCAGTAAAATTA
TTTAAAGCAGATAATACACCATTAAATGTCACAAATATTACTCATGGTAGCGGTTTTAGT
TCGGTTGTGACAGTAAGTGACGCGTTACCAAATGGCGGAATTAAAGCAAAATCTTCAATT
TCAATGAACAATGTGACGTATACGACGCAAGACGAACATGGTCAAGTTGTTACAGTAACA
AGAAATGAATCTGTTGATTCAAATGACAGTGCAACAGTAACAGTGACACCACAATTACAA
GCAACTACTGAAGGCGCTGTATTTATTAAAGGTGGCGACGGTTTTGATTTCGGACACGTA
GAAAGATTTATTCAAAACCCGCCACATGGGGCAACGGTTGCATGGCATGATAGTCCAGAT
ACATGGAAGAATACAGTCGGTAACACTCATAAAACTGCGGTTGTAACATTACCTAATGGT
CAAGGTACGCGTAATGTTGAAGTTCCAGTCAAAGTTTATCCAGTTGCTAATGCTAAGGCG
CCATCACGTGATGTGAAAGGTCAAAATTTGACTAATGGAACGGATGCGATAAACTACATT
ACATTTGATCCAAATACAAACACAAATGGTATCACTGCAGCATGGGCAAATAGACAACAA
CCAAATAACCAACAAGCAGGCGTTCAACATTTAAATGTCGATGTCACATATCCGGGTATT
TCAGCTGCTAAACGAGTTCCTGTAACTTTGAACGTATATCAATTTGAATTCCCTCAAACT
ACTTATACAACAACAGTTGGTGGCACTTTAGCAAGTGGTACGCAAGCATCAGGATATGCA
CAAATGCAAAATGCTACTGGTTTACCAACAGATGGATTTACGTATAAATGGAATCGTGAT
ACTACAGGTACAAATGACGCAAACTGGTCAGCTATGAATAAACCGAATGTGGCTAAAGTC
GTTAACGCAAAATATGACGTCATCTATAACGGACATACTTTTGCAACATCTTTACCAGCG
AAATTTGTAGTAAAAGATGTGCAACCAGCGAAACCAACTGTGACTGAAACAGCGGCAGGA
GCGATTACAATTGCACCTGGAGCAAACCAAACAGTGAATACACATGCCGGTAACGTAACG
ACATACGCTGATAAATTAGTTATTAAACGTAATGGTAACGTTGTGACGACATTTACACGT
CGCAATAATACGAGTCCATGGGTGAAAGAAGCATCTGCAGCAACTGTAGCAGGTATTGCT
GGAACTAATAATGGTATTACTGTTGCAGCAGGTACTTTCAACCCTGCTGATACAATTCAA
GTTGTTGCAACGCAAGGAAGCGGAGAGACAGTGAGTGATGAGCAACGTAGTGATGATTTC
ACAGTTGTCGCACCACAACCGAACCAAGCGACTACTAAGATTTGGCAAAATGGTCATATT
GATATCACGCCTAATAATCCATCAGGACATTTAATTAATCCAACTCAAGCAATGGATATT
GCTTACACTGAAAAAGTGGGTAATGGTGCAGAACATAGTAAGACAATTAATGTTGTTCGT
GCTCAAAATAATCAATGGACAATTGCGAATAAGCCTGACTATGTAACATTAGATGCACAA
ACTGGTAAAGTGACGTTCAATGCCAATACTATAAAACCAAATTCATCAATCACAATTACT
CCGAAAGCAGGTACAGGTCACTCAGTAAGTAGTAATCCAAGTACATTAACTGCACCGGCA
GCTCATACTGTCAACACAACTGAAATTGTGAAAGATTATGGTTCAAATGTAACAGCAGCT
GAAATTAACAATGCAGTTCAAGTTGCTAATAAACGTACTGCAACGATTAAAAATGGCACA
GCAATGCCTACTAATTTAGCTGGTGGTAGCACAACGACGATTCCTGTGACAGTAACTTAC
AATGATGGTAGTACTGAAGAAGTACAAGAGTCCATTTTCACAAAAGCGGATAAACGTGAG
TTAATCACAGCTAAAAATCATTTAGATGATCCAGTTAGTACAGATGGTAAAAAGCCAGGT
ACAATTACGCAGTACAATAATGCAATGCATAATGCGCAACAACAAATCAATACTGCGAAA
ACAGAAGCACAACAAGTGATTAATAATGAGCGTGCAACACCACAACAAGTTTCTGACGCA
TTAACTAAAGTTCAAGCTGCACAAACTAAGATAAATGAAGCTAAAGCATTACTTCAAAAT
AAAGAAGATAATAGTCAATTAGTAACGTCTAAAAATAACTTACAAAGTTCTGTGAACCAA
GTACCATCAACTGCTGGTATGACGCAACAAAGTATTGATAACTATAATGCGAAGAAGCGT
GAAGCAGAAACTGAAATAACTGCAGCTCAACGTGTTATTGACAATGGCGATGCAACTGCA
CAACAAATTTCAGACGAAAAACATCGTGTCGATAACGCATTAACAGCATTAAACCAAGCG
AAACATGATTTAACTGCAGATACACATGCCTTAGAGCAAGCAGTGCAACAATTGAATCGC
ACAGGTACAACGACTGGTAAGAAGCCGGCAAGTATTACTGCCTACAATAATTCGATTCGT
GCACTTCAAAGTGACTTAACAAGTGCTAAAAATAGCGCTAATGCTATCATTCAGAAGCCA
ATAAGAACAGTGCAAGAGGTACAATCTGCGTTAACAAATGTAAATCGTGTCAATGAGCGA
TTAACGCAAGCAATTAATCAATTAGTACCTTTAGCTGATAATAGTGCTTTAAGAACTGCC
AAGACGAAACTTGATGAAGAAATCAATAAATCAGTAACTACTGATGGTATGACACAATCA
TCAATCCAAGCATATGAAGATGCTAAACGTGCGGGTCAAACAGAATCAACAAATGCACAA
AATGTTATTAACAATGGTGATGCGACTGACCAACAAATTGCCGCAGAAAAAACAAAAGTA
GAAGAAAAATATAATAGCTTAAAACAAGCAATTGCTGGACTAACTCCAGACTTGGCACCA
TTACAAACTGCAAAAACTCAGTTGCAAAATGATATTGATCAGCCAACGAGTACGACTGGT
ATGACAAGCGCATCTATTGCAGCATTTAATGAAAAACTTTCAGCAGCTAGAACTAAAATT
CAAGAAATTGATCGTGTATTAGCCTCACATCCAGATGTTGCGACAATACGTCAAAACGTG
ACAGCAGCGAATGCCGCTAAATCAGCACTTGATCAAGCACGTAATGGCTTAACAGTCGAT
AAAGCGCCTTTAGAAAATGCGAAAAATCAACTACAACATAGTATTGACACGCAAACAAGT
ACAACTGGTATGACACAAGACTCTATAAATGCATACAATGCGAAGTTAACAGCTGCACGT
AATAAGATTCAACAAATCAATCAAGTATTAGCAGGTTCACCGACTGTAGAACAAATTAAT
ACAAATACGTCTGCAGCAAATCAAGCTAAATCTGATTTAGATCATGCACGTCAAGCTTTA
ACACCAGATAAAGCGCCGCTTCAAACTGCGAAAACGCAATTAGAACAAAGCATTAATCAA
CCAACGGATACAACAGGTATGACAACCGCTTCGTTAAATGCGTACAACCAAAAATTACAA
GCAGCGCGTCAAAAGTTAACTGAAATTAATCAAGTGTTGAATGGCAACCCAACTGTCCAA
AATATCAATGATAAAGTGACAGAGGCAAACCAAGCTAAGGATCAATTAAATACAGCACGT
CAAGGTTTAACATTAGATAGACAGCCAGCGTTAACAACATTACATGGTGCATCTAACTTA
AACCAAGCACAACAAAATAATTTCACGCAACAAATTAATGCTGCTCAAAATCATGCTGCG
CTTGAAACAATTAAGTCTAACATTACGGCTTTAAATACTGCGATGACGAAATTAAAAGAC
AGTGTTGCGGATAATAATACAATTAAATCAGGTCAAAATTACACTGACGCAACACCAGCT
AATAAACAAGCGTATGATAATGCAGTTAATGCGGCTAAAGGTGTCATTGGAGAAACGACT
AATCCAACGATGGATGTTAACACAGTGAACCAAAAAGCAGCATCTGTTAAATCGACGAAA
GATGCTTTAGATGGTCAACAAAACTTACAACGTGCGAAAACAGAAGCAACAAATGCGATT
ACGCATGCGAGTGATTTAAACCAAGCACAAAAGAATGCATTAACACAACAAGTGAATAGT
GCACAAAACGTGCAAGCAGTAAATGATATTAAACAAACGACTCAAAGCTTAAATACTGCT
ATGACAGGTTTAAAACGTGGCGTTGCTAATCATAACCAAGTCGTACAAAGTGATAATTAT
GTCAACGCAGATACTAATAAGAAAAATGATTACAACAATGCATACAACCATGCGAATGAC
ATTATTAATGGTAATGCACAACATCCAGTTATAACACCAAGTGATGTTACCAATGCTTTA
TCAAATGTCACAAGTAAAGAACATGCATTGAATGGTGAAGCTAAGTTAAATGCTGCGAAA
CAAGAAGCGAATACTGCATTAGGTCATTTAAACAATTTAAATAATGCACAACGTCAAAAC
TTACAATCGCAAATTAATGGTGCGCATCAAATTGATGCAGTTAATACAATTAAGCAAAAT
GCAACAAACTTGAATAGTGCAATGGGTAACTTAAGACAAGCTGTTGCAGATAAAGATCAA
GTGAAACGTACAGAAGATTATGCGGATGCAGATACAGCTAAACAAAATGCATATAACAGT
GCAGTTTCAAGTGCCGAAACAATCATTAATCAAACAACAAATCCAACGATGTCTGTTGAT
GATGTTAATCGTGCAACTTCAGCTGTTACTTCTAATAAAAATGCATTAAATGGTGATGAA
AAATTAGCACAATCTAAAACAGATGCTGCAAGAGCAATTGATGCATTACCGCATTTAAAT
AATGCACAAAAAGCAGATGTTAAATCTAAAATTAATGCTGCATCAAATATTGCTGGCGTA
AATACTGTTAAACAACAAGGTACAGATTTAAATACAGCGATGGGTAACTTGCAAGGTGCA
ATCAATGACGAACAAACGACATTAAATAGTCAAAATTATCAAGATGCGACACCAAGTAAG
AAAACAGCATACACAAATGCGGTACAAGCTGCGAAAGATATTTTAAATAAATCATATGGT
CAAAATAAAACGAAAGATCAAGTTACTGAAGCGATGAATCAAGTGAATTCTGCTAAAAAT
AACTTAGATGGTACGCGTTTATTAGATCAAGCGAAGCAAACAGCAAAACAGCAGTTAAAT
AATATGACGCATTTAACAACTGCACAAAAAACGAATTTAACAAACCAAATTAATAATGGT
ACTACTGTCGCTGGTGTTCAAACGGTTCAATCAAATGCCAATACATTAGATCAAGCCATG
AATACGTTAAGACAAAGTATTGCCAACAAAGATGCGACTAAAGCAAGTGAAGATTACGTA
GATGCTAATAATGATAAGCAAACAGCATATAACAACGCAGTAGCTGCTGCTGAAACGATT
ATTAATGCTAATAGTAATCCAGAAATGAATCCAAGTACGATTACACAAAAAGCAGAGCAA
GTGAATAGTTCTAAAACGGCACTTAACGGTGATGAAAACTTAGCTGCTGCAAAACAAAAT
GCGAAAACGTACTTAAACACATTGACAAGTATTACAGATGCTCAAAAGAACAATTTGATT
AGTCAAATTACTAGTGCGACAAGAGTGAGTGGTGTTGATACTGTAAAACAAAATGCGCAA
CATCTAGACCAAGCTATGGCTAGCTTACAGAATGGTATTAACAACGAATCTCAAGTGAAA
TCATCTGAGAAATATCGTGATGCAGATACAAATAAACAACAAGAGTATGATAATGCTATT
ACTGCAGCGAAAGCGATTTTAAATAAACAACATGGTCCAAACACTGCGCAAAATGATGTT
GAGGCAGCATTACGACGTGTGAATACAGCGAAAGATGCATTGAATGGTGATGCAAAATTA
ATTGCAGCTCAAAACGCAGCGAAACAACATCTAGGTACTTTAACGCATATCACTACAGCA
CAACGCAATGATTTAACAAATCAAATTTCACAAGCTACAAACTTAGCTGGTGTTGAATCT
GTTAAGGAAAGTGCGAATAGTTTAGATGGTGCAATGGGTAACTTACAAACGGCTATCAAC
GATAAATCTGGAACATTAGCGAGCCAAAACTTCCTAGATGCTGATGAGCAAAAACGTAAT
GCTTACAATCAAGCTGTATCAGCTGCCGAAACAATTTTAAATAAACAAACTGGACCGAAT
ACAGCGAAAACAGCAGTCGAACAAGCACTTAATAATGTTAATAATGCGAAACATGCATTA
AATGGTACGCAAAACTTAAACAATGCGAAACAAGCAGCGATTACAGCAATCAATGGCGCA
TCTGATTTAAATCAAAAACAAAAAGATGCATTAAAAGCACAAGCTAATGGTGCTCAACGC
GTATCTAATGCACAAGATGTACAGCACAATGCGACTGAACTGAACACGGCAATGGGCACA
TTAAAACATGCCATCGCAGATAAGACGAATACGTTAGCAAGCAGTAAATATGTTAATGCC
GATAGCACTAAACAAAATGCTTACACAACTAAAGTTACCAATGCTGAAAATATTATTAGC
GGTACGCCAACGGTTGTTACGACACCTTCAGAAGTAACAGCTGCAGCTAATCAAGTAAAC
AGCGCGAAACAAGAATTAAATGGTGACGAAAGATTGCGTGTAGCAAAACAAAACGCCAAT
ACTGCTATTGATGCATTAACACAATTAAATACTCCTCAAAAAGCTAAATTAAAAGAACAA
GTGGGACAAGCCAATAGATTAGAAGACGTACAAACTGTTCAAACAAATGGACAAGCATTG
AACAATGCAATGAAAGGCTTAAGAGATAGTATTGCTAACGAAACAACAGTCAAAGCAAGT
CAAAACTATACAGACGCAAGTTCGAATAACCAATCAACATATAATAGCGCTGTGTCAAAT
GCGAAAGGTATCATTAATCAAACTAACAATCCGACTATGGATACTAGTGCGATTACCCAA
GCTACAACACAAGTGAATAATGCTAAAAATGGTTTAAACGGTGCTGAAAACTTAAGAAAT
GCACAAAACACTGCTAAGCAAAACTTAAATACGTTATCACACTTAACAAATAACCAAAAA
TCTGCAATCTCAACACAAATTGATCGTGCAGGTCATGTGAGTGAGGTAACAGCTGCTAAA
AATGCAGCAACTGAGTTGAATACGCAAATGGGTAACTTGGAACAAGCTATCCATGATCAA
AACACAGTTAAACAAAGTGTTAAATTTACTGATGCAGATAAAGCTAAACGTGATGCGTAT
ACAAATGCGGTAAGCAGAGCTGAAGCAATTCTGAATAAAACGCAAGGTGCAAATACGTCT
AAACAAGATGTTGAAGCGGCTATTCAAAATGTTTCAAGTGCTAAAAATGCATTGAATGGT
GATCAAAACGTTACAAATGCGAAGAATGCAGCTAAAAATGCATTAAATAACTTAACGTCA
ATTAATAATGCACAAAAACGTGACTTAACAACTAAAATTGATCAAGCAACAACTGTAGCT
GGTGTTGAAGCTGTATCTAATACAGGTACACAATTGAATACAGCGATGGCTAACTTGCAA
AATGGTATTAATGATAAAACAAATACACTAGCAAGTGAAAACTATCATGATGCTGATTCA
GATAAGAAAACTGCTTATACTCAAGCCGTTACGAACGCAGAAAATATTTTAAATAAAAAT
AGTGGATCAAATTTAGACAAAACTGCCGTTGAAAACGCGTTGTCACAAGTTGCTAATGCG
AAAGGTGCCCTAAATGGTAACCATAATTTAGAGCAAGCTAAATCAAATGCAAACACTACT
ATAAACGGACTTCAACATTTAACAACTGCTCAAAAAGATAAATTGAAACAACAAGTGCAA
CAAGCACAAAATGTTGCAGGTGTAGATACTGTTAAATCAAGTGCCAACACATTAAATGGT
GCTATGGGTACGTTAAGAAATAGCATTCAAGATAACACAGCTACGAAAAATGGCCAAAAC
TATCTTGATGCTACAGGAAGTAACAAAACAAACTATAACAATGCTGTTGATAGTGCTAAT
GGTGTCATTAATGCAACAAGCAATCCAAATATGGATGCTAATGCAATTAACCAAATCGCT
ACACAAGTGACATCAACGAAAAATGCATTAGATGGTACACATAATTTAACGCAAGCGAAA
CAAACAGCAACAAATGCCATCGATGGTGCTACTAACTTAAATAAAGCGCAAAAAGATGCG
TTGAAAGCACAAGTGACAAGTGCGCAACGTGTTGCAAATGTAACAAGTATCCAACAAACT
GCAAATGAACTTAATACAGCTATGGGTCAATTACAACATGGTATTGATGATGAAAATGCA
ACAAAACAAACTCAAAAATATCGTGACGCTGAACAAAGTAAGAAAACTGCTTATGATCAA
GCTGTAGCTGCTGCGAAAGCAATTTTAAATAAACAAACAGGTTCAAATTCAGATAAAGCA
GCAGTTGACCGTGCATTACAACAAGTAACAAGTACGAAAGATGCATTGAATGGTGATGCA
AAACTGGCAGAAGCGAAAGCGGCAGCTAAACAAAACTTAGGCACTTTAAACCATATTACG
AATGCACAACGTACTGACTTAGAAGGCCAAATCAATCAAGCGACGACTGTTGATGGCGTT
AATACTGTAAAAACAAATGCCAATACATTAGACGGCGCAATGAATAGCTTACAAGGTTCA
ATCAATGATAAAGATGCGACATTAAGAAATCAAAATTATCTTGATGCGGATGAATCAAAA
CGAAATGCATATACGCAAGCTGTCACAGCGGCTGAAGGCATTTTAAATAAACAAACTGGT
GGTAACACATCTAAAGCAGACGTTGATAATGCATTAAATGCAGTTACAAGAGCGAAAGCG
GCTTTAAATGGTGCTGAAAACTTAAGAAATGCGAAAACTTCAGCAACAAATACGATTAAT
GGTTTACCTAACTTAACACAATTACAAAAAGACAACTTGAAGCATCAAGTTGAACAAGCG
CAAAATGTAGCTGGTGTAAATGGTGTTAAAGATAAAGGTAATACATTAAATACTGCCATG
GGTGCATTACGTACAAGTATCCAAAATGATAATACGACGAAAACAAGTCAAAATTATCTT
GATGCATCTGATAGCAACAAAAATAATTACAATACTGCTGTAAATAATGCAAATGGTGTT
ATTAATGCAACGAACAATCCAAATATGGATGCTAATGCGATTAATGGCATGGCAAATCAA
GTCAATACAACAAAAGCAGCGTTAAATGGTGTACAAAACTTAGCTCAAGCTAAAACAAAT
GCGACGAACACAATTAACAACGCACATGACTTAAACCAAAAACAAAAAGATGCATTAAAA
ACACAAGTTAACAATGCACAACGTGTATCTGATGCAAATAACGTTCAACATACAGCTACT
GAATTGAACGGTGCGATGACAGCACTTAAAGCAGCTATTGCTGATAAAGAAAGAACAAAA
GCAAGCGGTAATTATGTCAATGCTGATCAAGAAAAACGTCAAGCGTATGATTCAAAAGTG
ACTAACGCTGAAAATATCATTAATGGTACACCGAATGCGACATTAACAGTCAATGATGTA
AATAGTGCGACTTCACAAGTCAATGCGGCTAAAACAGCATTAAATGGCGATAACAACTTA
CGTGTTGCTAAAGAAAATGCTAATAATACAATTGATGGCTTAGCACAATTGAATAATGCA
CAAAAAGCAAAATTAAAAGAACAAGTTCAAAGTGCAACTACATTAGAAGGTGTTCAAACT
GTTAAAAATAGTTCTCAAACGTTGAATACAGCGATGAAAGGCTTAAGAGATAGTATTGCG
AATGAAGCAACAATTAAAGCAGGTCAAAACTACACTGACGCAAGTCCAACTAATCGTAAC
GAGTACGACAGCGCAGTTACTGCAGCAAAAGCAATCATTAATCAAACATCGAACCCAACG
ATGGAACCAAATACTATTACGCAAGCAACATCACAAGTGACAACTAAAGAACATGCATTA
AATGGTGCGCAAAACTTAGCTCAAGCTAAGACAACTGCGAAAAACAACTTAAATAACTTA
ACATCAATTAACAATGCACAAAAAGATGCGTTAACGCGTAGCATTGATGGTGCAACAACA
GTAGCTGGTGTAAATCAAGAAACTGCCAAAGCAACAGAATTAAATAACGCAATGCATAGT
TTACAAAACGGTATCAATGATGAGGCACAAACTAAACAAACTCAGAAATACCTAGATGCA
GAGCCAAATAAGAAATCAGCTTATGATCAAGCTGTAAATGCAGCGAAAGCAATTTTAACA
AAAGCTAGTGGTCAAAATGTAGACAAAGCAGCAGTTGAACAAGCATTACAAAATGTGAAC
AGTACGAAGACGGCGTTGAACGGTGATGCGAAATTAAATGAAGCTAAAGCCGCTGCGAAA
CAAACGTTAGGTACATTAACACACATTAATAATGCACAACGTACAGCGTTAGATAATGAA
ATTACACAAGCAACAAATGTTGAAGGTGTTAATACAGTTAAAGCCAAAGCGCAACAATTA
GATGGTGCTATGGGTCAATTAGAAACATCAATTCGTGATAAAGACACGACGTTACAAAGT
CAAAATTATCAAGATGCTGATGATGCTAAACGAACTGCTTATTCTCAAGCAGTAAATGCA
GCAGCTACAATTTTAAATAAAACAGCTGGCGGTAATACACCTAAAGCAGATGTTGAAAGA
GCAATGCAAGCTGTTACACAAGCAAATACTGCATTAAACGGTATTCAAAACTTAGAACGT
GCGAAACAGGCTGCTAACACAGCGATTACAAATGCTTCGGACTTAAATACAAAACAAAAA
GAAGCATTAAAAGCACAAGTAACAAGTGCAGGACGTGTATCTGCAGCAAATGGTGTTGAA
CATACTGCGACTGAATTAAATACTGCGATGACAGCTTTAAAACGTGCCATTGCTGATAAA
GCTGAGACAAAAGCTAGTGGTAACTATGTCAATGCTGATGCGAATAAACGTCAAGCATAT
GATGAAAAAGTGACAGCTGCCGAAAATATCGTTAGTGGTACACCAACACCAACGTTAACA
CCATCAGATGTTACAAATGCAGCAACGCAAGTAACGAATGCTAAGACGCAGTTAAACGGT
AATCATAATTTAGAAGTAGCGAAACAAAATGCTAACACAGCAATTGATGGTTTAACTTCT
TTAAATGGTCCGCAAAAAGCAAAACTTAAAGAACAAGTGGGTCAAGCGACGACGTTGCCA
AATGTTCAAACTGTTCGTGATAATGCACAAACATTAAACACTGCAATGAAAGGTCTACGA
GATAGCATTGCGAATGAAGCAACGATTAAAGCAGATCAAAACTACACAGATGCAAGTCCT
AATAATCGTAGTGAATACGATAGTGCAGTCACTGCAGCAAAAGCAATCATTGGTCAAACA
ACTAGTCCATCAATGAATGCGCAAGAAATTAATCAAGCGAAAGACCAAGTGACAGCTAAA
CAACAAGCGTTAAACGGTCAAGAAAACTTAAGAACTGCGCAAACAAATGCGAAGCAACAT
TTGAATGGCTTAAGTGACTTAACTAATGCTCAAAAAGAAGCGGCGAAACGTCAAATCGAG
GGTGCAACGCATGTTAATGAAGTAACACAAGCACAAAATAATGCGGATGCATTAAATACA
GCTATGACGAACTTGAAAAATGGTATTCAAGATCAGAATACGATTAAGCAAGGTGTTAAC
TTCACTGATGCAGATGAAGCGAAACGTAATGCATATACAAATGCAGTGACACAAGCTGAA
CAAATTTTAAATAAAGCACAAGGTCCAAATACTGCAAAAGACGGTGTCGAAACTGCATTA
GAAAATGTACAACGTGCTAAAAACGAATTGAATGGTAATCAAAATGTTGCGAATGCTAAG
ACAACTGCGAAAAATGCATTGAATAACCTAACATCAATTAACAATGCACAAAAAGAAGCA
TTGAAAACGCAAATTGAAGGTGCGACAACAGTTGCAGGTGTAAATCAAGTGTCTACAACA
GCATCTGAATTAAATACTGCAATGAGCAACTTACAACGTGGTATTAACGATGAAGCAGCT
ACAAAAGCAGCTCAGAAATATACTGATGCAGATAGAGAAAAACAAACAGCATACAATGAT
GCTGTAACGGCAGCTAAAACGTTATTAGATAAAACAGCTGGCATAAATGAAAATAAAGCA
GCCGTTGAACAAGCATTACAACGTGTGAATACTGCTAAAACTGCATTAAATGGTGATGCG
CGCTTAAATGAAGCGAAGAACACAGCTAAACAACAAGTAGCGACAATGTCACACTTAACT
GATGCTCAAAAAGCAAACTTAACATCGCAAATCGAAAGTGGTACGACTGTTGCAGGTGTT
CAAGGTATTCAAGCTAATGCCGGTACTTTAGATCAAGCAATGAATCAATTAAGACAAAGT
ATTGCTTCTAAAGATGCGACTAAATCAAGCGAAGATTATCAAGACGCGAATGCAGATTTA
CAAAATGCATACAATGATGCGGTAACTAATGCTGAAGGTATTATTAGTGCAACGAATAAC
CCTGAAATGAATCCTGATACAATTAACCAAAAAGCGAGCCAAGTGAACAGTGCGAAGTCT
GCATTGAACGGTGATGAAAAATTAGCAGCAGCAAAACAAACTGCGAAATCAGATATCGGT
CGTTTGACAGACTTGAACAATGCACAACGAACTGCGGCAAATGCTGAAGTGGATCAAGCA
CCAAATCTTGCAGCTGTCACAGCGGCTAAAAATAAAGCAACATCGTTAAACACAGCGATG
GGTAATTTGAAACATGCACTTGCTGAAAAGGATAATACGAAACGTAGTGTCAATTACAAA
GATGCGGATCAACCAAAACAACAAGCGTATGATACTGCGGTTACACAAGCAGAAGCAATT
ACTAATGCTAATGGCAGCAACGCGAATGAAACACAAGTTCAAGCAGCACTAAACCAATTG
AATCAAGCTAAAAATGACTTGAATGGTGATAATAAAGTTGCTCAAGCAAAAGAGTCAGCG
AAACGTGCATTAGCTTCATATAGTAACTTGAATAATGCGCAATCAACTGCAGCAACTAGT
CAAATTGACAATGCAACGACAGTAGCAGGTGTAACTGCTGCACAAAATACTGCTAATGAA
TTAAATACAGCAATGGGTCAACTTCAAAATGGTATTAATGACCAAAACACTGTTAAACAA
CAAGTGAACTTTACAGATGCTGACCAAGGTAAGAAAGATGCTTACACAAATGCTGTTACG
AATGCTCAAGGTATTTTAGATAAAGCAAACGGTCAAAATATGACAAAAGCACAAGTTGAA
GCTGCATTAAATCAAGTAACGACTGCTAAGAATGCTTTAAACGGTGATGCAAATGTAAGA
CAAGCAAAATCAGATGCGAAAGCAAACTTAGGTACATTAACACACTTAAATAATGCACAA
AAACAAGATTTAACATCACAAATCGAAGGTGCAACAACAGTCAACGGTGTAAATAGTGTT
AAAACGAAAGCACAAGACTTAGATGGTGCAATGCAACGATTAGAGACAGCAATCGCAAAT
AAAGATCAAACTAAAGCGAGCGAAAACTACATCGACGCAGATCCAACTAAGAAAACAGCA
TTTGATAATGCCATCATACAAGCTGAATCTTACTTAAATAAAGATCATGGTGCGAATAAA
GATAAGCAAGCTGTTGAACAAGCAATTCAAAGTGTAACGTCTACTGAAAATGCTTTGAAC
GGTGACGCAAACTTACGACGCGCTAAAACTGAAGCTACACAAGCTATCGATAACTTGACA
CATTTGAATACGCCACAAAAAACAGCATTAAAACAACAAGTGAACGCTGCGCAACGTGTA
TCAGGTGTAACTGATCTGAAAAATAGTGCTACATCACTTAATAATGCGATGGATCAATTA
AAACAAGCAATTGCTGATCATGACACAATTGTTGCTGGTGGTAATTACACTAACGCGAGT
CCTGATAAGCAAGGTGCTTATACTGATGCATATAATGCTGCGAAAAACATTGTAAATGGT
TCACCTAATGTGATTACAAATGCAGCAGATGTTACAGCAGTAACACAACGTGTTAATAAT
GCTGAAACAGGTTTAAACGGTGATACAAACTTAGCAACTGCGAAGCAACAAGCTAAAGAT
ACATTACGTCAAATGACACATTTATCTGATGCACAAAAACAAAGTATTACTGGTCAAATT
GATAGCGCGACACAAGTAACTGGCGTCCAAAGTGTGAAAGACAACGCGACAAATCTTGAT
AATGCAATGAATCAACTTCGAAATAGTATTGCGAATAAAGATGAAGTTAAAGCAAGTCAA
CCATATGTTGATGCAGATACGGATAAACAAAATGCATACAACACAGCAGTTACAAGTGCT
GAAAATATCATTAATGCAACGAGTCAGCCGACACTTGATCCATCTGCAGTAACACAAGCA
GCTAATCAAGTGAACACTAACAAAACTGCGCTTAATGGTGTACAAAACTTAGCGAATAAA
AAGCAAGAAACGACTGCTAACATCAACCAATTAAGTCATTTAAATAATGCTCAAAAGCAA
GATTTAAATACGCAAGTGACAAATGCACCAAATATTAGCACAGTAAATCAAGTGAAAACT
AAAGCTGAACAATTAGATCAAGCAATGGAACGTTTAATCAACGGAATCCAAGACAAAGAT
CAAGTGAAACAAAGTGTTAACTTTACAGATGCAGATACAGAAAAACAAACAGCATACAAC
AATGCGGTAACTGCTGCTGAAAATATTATTAATCAAGCAAATGGTACAAATGCGAACCAA
TCACAAGTTGAAGCAGCACTTTCAACTGTAACAACTACTAAACAAGCGTTGAATGGTGAT
AGAAAAGTAACAGATGCTAAAAACAATGCAAACCAAACATTATCTACATTAGATAACTTA
AACAATGCACAAAAAGGTGCTGTTACTGGAAACATCAATCAAGCGCACACTGTAGCTGAA
GTAACGCAAGCCATTCAAACAGCTCAGGAACTGAATACAGCGATGGGTAACTTGAAAAAT
AGCTTGAATGATAAAGACACTACACTTGGCAGTCAAAACTTTGCAGATGCAGATCCAGAG
AAGAAAAATGCATACAATGAAGCGGTTCGTAATGCTGAAAATATTTTAAATAAATCTACA
GGTACAAACGTGCCTAAAGATCAAGTTGAAGCAGCTATGAATCAAGTGAATACAACGAAA
GCAGCGCTTAATGGTACTCAAAACCTTGAAAAAGCTAAACAACACGCAAATACAGCAATT
GACGGTTTAAGCCATTTAACAAATGCACAAAAAGAGGCATTAAAACAATTGGTACAACAA
TCGACTACTGTTGCAGAAGCACAAGGTAATGAACAAAAGGCAAACAATGTTGATGCAGCA
ATGGACAAATTACGTCAAAGTATTGCAGATAATGCGACAACAAAACAAAACCAAAATTAT
ACTGATGCAAGTCCGAATAAAAAGGATGCGTACAATAATGCTGTCACAACTGCACAAGGT
ATTATTGATCAAACTACAAGTCCAACTTTAGATCCGACTGTTATCAATCAAGCTGCTGGA
CAAGTAAGCACAACTAAAAATGCATTAAATGGTAATGAAAACTTAGAGGCAGCGAAGCAA
CAAGCAACGCAATCTTTAGGTTCATTAGACAACTTAAATAATGCGCAGAAACAAGCTGTT
ACTGATCAAATTAATGGTGCGCATACTGTTGATGAAGCAAATCAAATTAAGCAAAATGCG
CAAAACTTAAATACTGCGATGGGTAACTTGAAACAAGCGATAGCCGATAAAGATGCTACG
AAAGCAACAGTTAACTTCACTGATGCAGATCAAGCAAAACAACAAGCATATAACACAGCT
GTTACAAATGCTGAAAACATTATTTCAAAAGCTAATGGTGGCAATGCAACACAAACTGAA
GTTGAACAAGCAATCCAACAAGTAAATGCAGCAAAACAAGCATTAAATGGTAATGCCAAC
GTTCAACATGCAAAAGACGAAGCAACAGCATTAATTAATAGCTCTAATGACCTTAATCAA
GCACAGAAAGATGCATTAAAACAACAAGTTCAAAATGCAACTACTGTAGCTGGTGTAAAC
AATGTTAAACAAACAGCACAAGAGTTAAACAATGCTATGACACAATTAAAACAAGGCATT
GCAGATAAAGAACAAACAAAAGCTGATGGTAACTTTGTCAATGCAGATCCTGATAAGCAA
AATGCATATAATCAAGCAGTAGCGAAAGCTGAAGCATTAATTAGTGCTACGCCTGATGTT
GTCGTTACACCTAGCGAAATTACTGCAGCGTTAAATAAAGTTACGCAAGCTAAAAATGAT
TTAAATGGTAATACAAACTTAGCAACGGCGAAACAAAATGTTCAACATGCTATTGATCAA
TTGCCAAACTTAAACCAAGCGCAACGTGATGAATACAGCAAACAAATCACGCAAGCAACA
CTTGTACCAAACGTCAATGCTATTCAACAAGCGGCGACAACGCTTAATGATGCGATGACA
CAATTGAAACAAGGCATTGCGGATAAAGCACAAATTAAAGGTAGCGAAAACTATCATGAT
GCTGATCCTGACAAGCAAACAGCATATGATAATGCAGTAACAAAAGCAGAAGAATTGTTG
AAACAAACAACAAATCCAACAATGGATCCAAATACAATTCAACAAGCATTAACTAAAGTG
AAAGATACAAATCAAGCACTTAACGGTAATCAAAAATTAGCTGATGCCAAACAAGCTGCT
AAGACAAATCTTGGTACATTAGATCATTTAAATGATGCTCAAAAACAAGCGCTAACAACT
CAAGTTGAACAAGCACCAGATATTGCAACAGTTAATAATGTTAAGCAAAATGCTCAAAAT
CTGAATAATGCTATGACTAACTTAAACAATGCATTACAAGATAAAACTGAGACATTAAAT
AGCATTAACTTTACTGATGCAGATCAAGCTAAGAAAGATGCTTATACTAATGCGGTTTCA
CATGCAGAAGGTATTTTATCTAAAGCAAATGGCAGCAATGCAAGTCAAACTGAAGTGGAA
CAAGCGATGCAACGTGTGAACGCAGCGAAACAAGCATTAAATGGTAATGACAATTTGGCA
AATGCAAAACAACAAGCAAAACAACAATTGGCGAACTTAACACACATAAATGATGCACAA
AAACAATCATTTGAAAGTCAAATTACACAAGCGCCACTTGTTACAGATGTCACTACGATT
AATCAAAAAGCACAAACGTTAGATCATGCGATGGAATTATTAAGAAATAGTGTTGCGGAT
AATCAAACGACATTAGCATCTGAAGATTATCATGATGCAACTGCGCAAAGACAAAATGAC
TATAACCAAGCTGTAACAGCTGCTAATAATATCATTAATCAAACTACATCGCCTACGATG
AATCCAGATGATGTTAATCGTGCAACAACTCAAGTGAATAACACGAAAGTTGCATTAGAT
GGTGATGAAAACCTTGTAGCAGCTAAGCAACAAGCTAACAATAGACTTGATCAATTAGAT
CATTTAAATAATGCGCAAAAGCAACAGTTACAATCACAAATTACGCAATCATCTGATATT
GCTGCAGTTAATGGTCACAAACAAACAGCAGAATCTTTAAATACTGCGATGGGTAACTTA
ATTAATGCGATTGCAGATCAACAAGCCGTTGAACAACGTGGTAACTTCATCAATGCTGAT
ACTGATAAACAAACTGCTTATAATACAGCGGTAAATGAAGCAGCAGCAATGATTAACAAA
CAAACTGGTCAAAATGCGAACCAAACAGAAGTAGAACAAGCTATTACTAAAGTTCAAACA
ACACTTCAAGCGTTAAATGGAGATCATAATTTACAAGTTGCTAAAACAAATGCGACGCAA
GCAATTGATGCTTTAACAAGCTTAAATGATCCTCAAAAAACAGCATTAAAAGACCAAGTT
ACAGCTGCAACTTTAGTAACTGCAGTTCATCAAATTGAACAAAATGCGAATACGCTTAAC
CAAGCAATGCATGGATTAAGACAGAGCATTCAAGATAACGCAGCAACTAAAGCAAATAGC
AAATATATCAACGAAGATCAACCAGAGCAACAAAACTATGATCAAGCTGTTCAAGCCGCA
AATAATATTATCAATGAACAAACTGCAACATTAGATAATAATGCGATTAATCAAGTAGCG
GCAACTGTGAATACAACGAAAGCAGCATTACATGGTGATGTGAAATTACAAAATGATAAA
GATCATGCTAAACAAACGGTTAGCCAATTAGCACATCTAAACAATGTACAAAAACATATG
GAAGATACGTTAATTGATAGCGAAACAACTAGAACAGCAGTTAAGCAAGATTTGACTGAA
GCACAAGCATTAGATCAACTTATGGATGCATTACAACAAAGTATTGCTGACAAAGATGCA
ACTCGTGTGAGCAGTGCATATGTCAATGCAGAACCGAATAAAAAACAAGCCTATGATGAA
GCAGTTCAAAATGCTGAGTCTATCATTGCAGGATTAAATAATCCAACTATCAATAAAGGT
AATGTATCAAGTGCGACTCAAGCAGTAACATCATCTAAAAATGCATTAGATGGTGTTGAA
CGATTAGCTCAAGATAAGCAAACTGCTGGAAATTCTCTAAATCATTTAGATCAATTAACA
CCAGCTCAACAACAAGCGCTAGAAAATCAAATTAATAATGCAACAACTCGTGATAAAGTG
GCTGAAATCATTGCACAAGCGCAAGCATTAAATGAAGCGATGAAAGCATTAAAAGAAAGT
ATTAAGGATCAACCACAAACTGAAGCAAGTAGTAAATTTATTAACGAGGATCAAGCGCAA
AAAGATGCTTATACGCAAGCAGTACAACACGCGAAAGATTTGATTAACAAAACAACTGAT
CCTACATTAGCTAAATCAATCATTGATCAAGCGACACAGGCAGTGACTGATGCTAAAAAC
AATTTACATGGTGATCAAAAACTAGCTCAAGATAAGCAACGTGCAACAGAAACGTTAAAT
AACTTGTCTAACTTGAATACACCACAACGTCAAGCACTTGAAAATCAAATCAATAATGCA
GCAACTCGTGGCGAAGTAGCACAAAAATTAACTGAAGCACAAGCACTTAACCAAGCAATG
GAAGCTTTACGTAATAGCATTCAAGATCAACAGCAAACGGAAGCGGCTAGCAAGTTTATC
AATGAAGATAAACCACAAAAAGATGCTTACCAAGCAGCAGTTCAAAATGCAAAAGATTTA
ATTAATCAAACTAACAATCCAACGCTTGATAAAGCACAAGTTGAACAATTGACACAAGCT
GTTAACCAAGCTAAAGATAACCTACACGGTGATCAAAAACTTGCAGACGATAAACAACAT
GCGGTTACTGATTTAAATCAATTAAATGGTTTGAATAATCCGCAACGTCAAGCACTTGAA
AGCCAAATAAACAACGCAGCAACTCGTGATGAAGTAGCGCAAAAATTAGCTGAAGCAAAA
GCGCTTGATCAAGCAATGCAAGCATTACGAAATAGTATTCAAGATCAACAACAAACAGAA
TCTGGTAGCAAGTTTATTAATGAAGATAAACCGCAAAAAGATGCTTACCAAGCAGCAGTT
CAAAATGCAAAAGATTTAATTAACCAAACAGGTAATCCAACACTCGACAAATCACAAGTA
GAACAATTGACACAAGCAGTAACAACTGCAAAAGATAACCTACATGGTGATCAAAAACTT
GCTCGTGATCAACAACAAGCAGTAACGACTGTTAATGCATTGCCAAACTTAAATCATGCA
CAACAACAAGCATTAACTGATGCTATAAATGCAGCGCCTACAAGAACAGAGGTTGCACAA
CATGTTCAAACTGCTACTGAACTTGATCACGCGATGGAAACATTGAAAAATAAAGTTGAT
CAAGTGAATACAGATAAGGCTCAACCAAATTACACTGAAGCGTCAACTGATAAAAAAGAA
GCAGTAGATCAAGCGTTACAAGCTGCACAAAGCATTACAGATCCAACTAATGGTTCAAAT
GCGAATAAAGACGCTGTAGAACAAGCATTAACTAAGCTTCAAGAAAAAGTGAATGAGTTA
AATGGTAATGAGAGAGTCGCTGAAGCTAAAACACAAGCGAAACAAACTATTGACCAATTA
ACACATTTAAATGCTGATCAAATTGCAACTGCTAAACAAAATATTGATCAAGCGACGAAA
CTTCAACCAATCGCTGAATTAGTAGATCAAGCAACGCAATTGAACCAATCAATGGATCAA
TTACAACAAGCAGTTAATGAACATGCTAACGTTGAGCAAACTATAGATTACACACAAGCA
GATTCAGATAAGCAAAAGGCTTATAAACAAGCTATTGCTGATGCTGAAAATGTATTGAAA
CAAAATGCGAATAAGCAACAAGTGGATCAAGCACTTCAAAATATTTTAAATGCAAAACAA
GCATTAAATGGTGATGAACGTGTAGCACTTGCTAAAACAAATGGTAAACATGACATCGAC
CAATTGAATGCATTAAACAATGCTCAACAAGATGGATTTAAAGGTCGCATCGATCAATCA
AACGATTTAAATCAAATCCAACAAATTGTAGATGAGGCTAAGGCACTTAATCGTGCAATG
GATCAATTGTCACAAGAAATCACTGGCAATGAAGGACGCACGAAAGGTAGCACGAACTAT
GTCAATGCAGATACACAAGTCAAACAAGTATATGATGAAGCGGTTGATAAAGCGAAACAA
GCACTTGATAAATCGACTGGTCAAAACTTAACTGCAGAACAAGTTATCAAATTAAATGAT
GCAGTCACTGCAGCTAAGAAAGCATTAAATGGTGAAGAAAGACTTAATAATCGTAAATCT
GAAGCATTACAAAGTTTGGATCAATTAACACATCTAAACAATGCTCAAAGACAATTAGCA
ATCCAACAAATTAATAATGCTGAAACGCTAAATAAAGCATCTCGAGCAATTAATAGAGCA
ACTAAATTAGATAATGCAATGGGTGCAGTACAACAATATATTGACGAACAGCACCTTGGT
GTTATCAGCAGCACAAATTACATCAATGCAGATGACAATTTGAAAGCAAATTATGATAAT
GCAATTGCGAATGCAGCACATGAGTTAGATAAAGTGCAAGGTAATGCAATTGCAAAAGCT
GAAGCAGAGCAATTGAAACAAAATATTATCGATGCTCAAAATGCATTAAATGGAGACCAA
AACCTTGCAAATGCCAAAGATAAAGCAAATGCGTTTGTTAATTCGTTAAATGGATTAAAT
CAACAGCAACAAGATCTTGCACATAAAGCAATTAACAATGCCGATACTGTATCAGATGTA
ACAGATATTGTTAATAATCAAATTGACTTAAATGATGCAATGGAAACATTGAAACATTTA
GTTGACAATGAAATTCCAAATGCAGAGCAAACTGTCAATTACCAAAACGCTGACGATAAT
GCTAAAACAAACTTCGATGATGCCAAACGTCTAGCAAATACATTGCTAAATAGTGATAAC
ACAAATGTGAATGATATCAATGGCGCAATCCAAGCAGTCAATGATGCAATCCATAATCTT
AATGGTGATCAACGACTACAAGATGCTAAAGACAAGGCAATTCAATCAATTAATCAAGCT
TTAGCTAATAAGCTAAAAGAAATCGAAGCTTCAAATGCGACGGATCAAGACAAGCTTATT
GCGAAAAATAAAGCAGAAGAATTGGCAAACAGCATCATCAACAACATTAATAAAGCAACA
AGTAATCAGGCTGTATCTCAAGTTCAAACAGCAGGCAACCACGCGATTGAACAAGTGCAT
GCCAATGAAATACCAAAAGCAAAAATTGATGCCAATAAAGACGTTGATAAGCAAGTTCAA
GCATTAATTGACGAAATCGATCGAAATCCAAATCTAACAGATAAGGAAAAACAAGCACTT
AAAGATCGTATTAATCAAATACTTCAACAAGGTCATAACGACATTAACAATGCGCTGACT
AAAGAAGAAATTGAACAAGCTAAAGCACAACTTGCGCAAGCATTACAAGACATCAAAGAT
TTAGTGAAAGCTAAAGAAGATGCGAAACAAGATGTTGATAAACAAGTTCAAGCATTAATT
GACGAAATCGATCAAAATCCAAATCTAACAGATAAGGAAAAACAAGCACTTAAAGATCGT
ATTAATCAAATACTTCAACAAGGTCATAACGACATTAACAATGCGCTGACTAAAGAAGAA
ATTGAGCAGGCAAAAGCACAACTTGCGCAAGCATTGCAAGACATCAAAGATTTAGTGAAA
GCTAAAGAAGATGCGAAAAATGAAATAAAAGCCTTAGCTAATGCGAAGCGTGATCAAATC
AATTCAAATCCAGATTTAACACCTGAGCAAAAAGCAAAAGCGCTCAAAGAAATTGACGAA
GCTGAAAAACGAGCACTACAAAACGTTGAGAATGCTCAAACTATAGATCAATTAAATCGA
GGATTAAACTTAGGTTTAGATGACATTAGAAATACACATGTATGGGAGGTTGATGAACAA
CCTGCTGTAAATGAAATTTTTGAAGCAACACCTGAGCAAATCCTAGTTAATGGTGAACTC
ATTGTACATCGTGATGACATCATTACAGAACAAGATATTCTTGCACACATAAACTTAATT
GATCAGCTTTCAGCAGAAGTTATCGATACACCATCAACTGCAACGATTTCTGATAGCTTA
ACAGCAAAAGTTGAAGTTACATTGCTTGATGGATCAAAAGTGATTGTTAATGTTCCTGTA
AAAGTTGTAGAAAAAGAATTGTCAGTAGTCAAACAACAGGCAATTGAATCAATCGAAAAT
GCGGCACAACAAAAGATTAATGAAATCAATAATAGTGTGACATTAACACTGGAACAAAAA
GAAGCTGCAATTGCAGAAGTTAATAAGCTTAAACAACAAGCAATTGATCATGTTAACAAT
GCACCTGATGTTCATTCAGTTGAAGAAATTCAACAACAAGAACAAGCGCATATTGAACAA
TTTAATCCAGAACAATTTACGATTGAACAAGCAAAATCAAATGCAATTAAATCGATTGAA
GATGCAATTCAACATATGATTGATGAAATCAAAGCTCGTACTGATCTAACAGATAAAGAG
AAGCAAGAAGCTATTGCTAAGTTAAATCAATTAAAAGAACAAGCAATTCAAGCGATTCAA
CGTGCGCAAAGCATCAGTGAAATAACTGAGCAATTGGAACAATTTAAAGCTCAAATGAAA
GCAGCTAATCCAACAGCAAAAGAACTAGCTAAACGCAAGCAAGAAGCAATTAGTAGAATT
AAAGACTTTTCAAATGAAAAAATAAATAGTATTCGAAATAGTGAAATTGGCACAACTGAT
GAAAAACAAGCAGCAATGAATCAAATTAACGAAATTGTGCTTGAAACAATTAGAGATATT
AATAATGCGCATACATTACAGCAAGTTGAGGCTGCATTGAACAATGGTATTGCTCGAATT
TCAGCAGTACAAATTGTAACATCTGATCGTGCTAAACAATCGTCAAGTACTGGAAATGAA
TCTAATAGCCATTTAACAATTGGTTATGGAACTGCAAATCATCCATTTAACAGTTCGACT
ATTGGACATAAAAAGAAACTTGATGAAGATGATGACATTGATCCACTTCATATGCGTCAC
TTTAGTAATAATTTCGGTAATGTTATTAAAAACGCTATTGGTGTGGTGGGTATCTCTGGT
TTACTAGCTAGTTTCTGGTTCTTCATTGCCAAACGTCGTCGTAAAGAAGATGAAGAGGAA
GAATTAGAAATAAGAGATAATAATAAAGATTCAATAAAAGAGACTTTAGACGATACAAAA
CATTTACCACTTTTATTTGCGAAACGTCGCAGAAAAGAAGATGAAGAAGATGTTACTGTT
GAAGAAAAAGATTCGCTAAATAATGGCGAGTCACTCGATAAAGTTAAACATACGCCGTTC
TTCTTACCAAAACGTCGTCGTAAAGAAGATGAAGAAGATGTGGAAGTTACAAATGAAAAC
ACAGATGAAAAAGTGTTGAAAGATAACGAACATTCACCACTCTTATTCGCAAAACGACGC
AAAGATAAAGAGGAAGATGTTGAAACAACAATTAGTATTGAATCTAAAGATGAGGACGTT
CCTTTATTATTGGCTAAAAAGAAAAATCAAAAAGATAACCAATCCAAAGACAAAAAGTCA
GCATCAAAAAATACTTCTAAAAAGGTAGCAGCCAAAAAGAAGAAAAAGAAATCTAAGAAA
AAAAAAATAATTTGTTTCTTTGATAAATAG
>8616_K124_00896
ATGAAAACAACGATTAAACAAGCGAAAGATCATTTAAACCAAGACGTTACAATTGGTGCT
TGGTTAACAAATAAACGTTCAAGTGGTAAAATCGCCTTTTTACAATTACGTGATGGAACA
GGCTTTATGCAAGGCGTAGTAGTTAAATCAGAAGTTGATGAAGAGGTATTCAAACTTGCG
AAAGAAATTACTCAAGAATCATCTCTATACGTTACAGGCACAATTACAGAAGATAATCGT
TCTGACTTAGGATACGAAATGCAAGTGAAATCAATTGAAGTTATTTCAGAAGCGCATGAC
TATCCGATTACACCTAAAAATCATGGTACAGAATTCTTAATGGATCACCGTCATTTATGG
TTACGTTCTAAAAAACAACATGCTGTAATGAAAATTAGAAATGAAGTTATTCGTGCAACG
TATGAATTTTTCAACAAAGATGGATTTACAAAGGTTGATCCACCAATTTTGACAGCAAGT
GCGCCAGAAGGTACAAGTGAATTATTCCATACTAAATACTTTGATCAAGATGCGTTTTTA
TCTCAAAGTGGTCAGTTATACTTAGAAGCTGCAGCAATGGCACACGGAAAAGTATTTTCA
TTTGGTCCAACTTTCAGAGCTGAAAAATCAAAAACACGTAGACACTTGATCGAGTTCTGG
ATGATTGAAGGGGAAATGGCTTTCACAAATCATGCTGAAAGTATAGAAATTCAAGAACAA
TATGTAACACATGTTGTAAAATCAGTTTTAGAAAATTGTAAACTAGAGTTGAAAATTTTA
GAGCGTGATACATCAAAACTTGAAAAAGTTGCGACACCATTCCCTAGAATTTCATATGAT
GATGCAATTGAATTCTTAAAAGCAGAAGGCTTTGATGATATTGAATGGGGCGAAGATTTT
GGTGCGCCACATGAAACAGCCATTGCTAATCATTATGATTTACCGGTGTTTATTACTAAT
TATCCAACTAAAATTAAGCCTTTCTATATGCAACCAAATCCTGAGAATGAAGAAACTGTA
TTATGTGCAGACTTAATTGCACCTGAAGGATACGGTGAAATTATTGGTGGATCTGAACGT
GTGGATGACTTAGAATTGTTAGAAAAACGCGTTAAAGAACATGGATTAGACGAAGAAGCA
TATAGTTACTACTTAGACTTACGTCGTTATGGTAGTGTGCCACACTGTGGATTTGGTTTA
GGTTTAGAACGTACAGTAGCATGGATTTCTGGTGTTGAACACGTTCGTGAAACTGCGCCA
TTCCCAAGATTATTAAACCGTTTATATCCATAA
>8616_K124_01059
ATGTCAGACCCTACACTATTTGATTATTCAATGATCAAAGGTACTGTTGAAGCGATATTG
TTTCAAAACAGTGATAATTTTTATACAGTGCTTAAAGTAGATACTATTGAAACAAATGAA
GACTTTGATACAATGCCAACTGTTGTAGGGTTTCTTCCGAATATTGTTGAAGGCGATGTC
TACACATTTAAAGGGCAAGTTGTTGATCATCCACGTTATGGTAAACAATTAAAAGCAGAG
ACTTTTGAAAAAGAAATGCCACAAACGAAAGAAGCAATTATAAGTTATTTATCTAGTGAT
TTGTTTAAAGGTGTAGGTAAAAAGACAGCTCAAAATATTGTTAATACATTAGGTGACAAT
GCGATAAATGATATATTAGATGACCATTCAGTGCTAGAAAAAGTTTCGGGATTATCTAAA
AAGAAACAGAAACAAATTGCAGAACAAATTTCAGCAAATCAAGAATCTGAAAAAATAATG
ATTCGTTTACATGATTTAGGGTTTGGTCCTAAACTTTCAATGGCAATTTATCAGTTTTAT
CTCGGCGATACACTGACTATTTTAGATCGAAATCCATATCAATTGATTTATGATATTAAA
GGTATTGGTTTTAATAAAGCAGATCAACTTGCTAGAAATATTGGTATCGCTTATAACGAT
AATGAACGATTAAAAGCTGCGTTGCTCTATACGTTAGAAGAAGAATGTATTAAACAGGGA
CATACATATTTGCCTATCAATGTTGTTATAGATTTAACGGTTGATGTATTAAATTATCAA
GATGAAGAGGTCATCGAACCTGAAAAATTAGACGAAATGTTGCAATACTTAAATGAGGAA
AAACGACTAATTATTGACAATGAACAAGTTGCAATTCCAAGTTTGTATTATTCTGAAATC
AAAAGTGTTCAAAACTTATTCAGAATAAAGACGCATACAAATAAACTTACAGAAATTGAA
CAGTCAGATTTACAAATGCATATTGGTGAAATAGAAGATGCGAATCAAGTGAACTATGCA
GCTTCACAAAAAGAAGCTTTGCAAACGGCTATCAATTCTAAGGTGATGCTATTAACCGGT
GGACCGGGAACAGGAAAAACGACAGTAATTAAAGGTATTGTTGAATTATATGCTGAGATT
CATGGCTTATCATTAGATTATGATGATTATGTCAATGATGATTATCCAGTTGTATTAGCA
GCGCCAACAGGAAGAGCGTCCAAGAGACTACAAGAGTCAACTGGATTAGAAGCTATGACG
ATTCATCGTTTAATAGGTTGGAATCAAGACACAAAGCCAGAGGATATATTAGAAAATGAA
ATAAACGCACGACTCATAATCATTGATGAGATGTCTATGGTAGATACTTGGTTGTTCCAC
CAATTTTTAAGTGCAGTTCCTTTAGATGCACAATTGATATTTGTAGGTGATGAGGACCAA
TTGCCTTCTGTAGGTCCTGGTCAAGTATTTAAAGATTTAATTGAATCGAAAGCTATACCA
CGAGTTAATCTGACTGAAGTATATCGTCAACAAGATGGTTCAAGCATTATAGAATTAGCA
CATCGAATGAAGTTGGGTCAGAAAATTGATATTACACAGCGTTTTCATGATAGAAGTTTT
ATTAACTGTCAGGCAAACCAAATACCAACAGTTGTAGAGAAGGTAGTTACTAGTGCTGTT
AATAAAGGGTATACTATGGCTGATATTCAAGTGCTTGCACCAATGTATAAAGGAAATGCC
GGTATTAAACGTTTAAATCAAGTTTTACAAGATATTTTAAACCCTAAAAAGAAAGACACA
CGAGAAATTGAGTTTGGTGATGTAGTCTTTAGAAAAGGTGACAAAGTATTACAACTTGTT
AATAGGCCAAATGATAACATATTCAATGGTGACATAGGAGTTATTGTTGGTGTTTTTTGG
GCGAAAGAAAATGCCCTTAATAAAGATGTACTTGTTGTGGATTTTGAAGGTAATGAAATT
ACATTTACGAAACAAGATATGATGGAATTAACACATGCTTATTGTACATCAATCCATAAA
TCACAAGGTTCAGAATTTCCTATTGTTATCATGCCTATTGTTAAACAGTATTTTAGAATG
TTACAAAGACCGATATTATATACTGGTTTAACTAGAGCGAAAACGAGTTTAGTTCTACTT
GGTGATCCAGAAGCATTTGATATTGGATTAAAAACAAATGGTCAAGCGCGTTTAACACAA
TTATGTACATTGTTGAAAAATTATTTTAATTCAGAAGATGAAGAAATGCTGGAAAACACA
GCAACTAATGATACAGGAGCTTCACAAACGACAATAGATGATCAAGTAGAAGCGCCAATG
TCATCGAATGATAGTGGAGAAGTTACGTCTGATTCAACAAAAACAGATATAAATGTATTA
ACGGAAGCTACAATGTTTAAAATTGACCCAATGATTAATATGGGAGAAATCACGCCGTAT
GACTTTATAGAACGTTGA
>8616_K124_01186
ATGAATTTGTTAAAGAAAAATAAATATAGTATTAGGAAGTATAAAGTAGGCATATTCTCT
ACTTTAATCGGAACAGTTTTATTACTTTCAAACCCAAATGGTGCACAAGCCTTAACTACG
GATAATAATGTACAAAGCGATACTAATCAAGCAACACCTGTAAATTCACAAGATAAAGAT
GTTGCTAATAATAGAGGTTTAGCAAATAGTGCGCAGAATACACCTAATCAATCTGCAACA
ACCAATCAAGCAACGAATCAAGCATTGGTTAATCATAATAATGGTAGTATAGTAAATCAA
GCTACGCCAACATCAGTGCAATCAAGTACGCCTTCAGCACAAAACAATAATCATACAGAT
GGCAATACAACAGCAACTGAGACAGTGTCAAACGCTAATAATAATGATGCAGTGTCGAAT
AATACCACATTAAATGTACCAAATAAAACAAATGAAAATGGTTCAGGAGGACATCTAACT
TTAAAGGAAATTCAAGAAGATGTTCGTCATTCTTCAGATAAACCAGAGCTAGTTGCAATT
GCTGAACCAGCATCTAATAGACCGAAAAAGAGAAGTAGACGTGCGGCACCGGCAGATCCT
AATGCAACTCCAGCAGATCCAGCGGCTGCAGCGGCAGGAAACGGTGGTGCACCAGTAGCA
ATTACAGCGCCATACACGCCGACAACTGATCCTAATGCCAATAATGCAGGACAAAATGCA
CCTAACGAAGTGCTGTCTTTTGATGACAATGGTATTAGACCAAGTACCAACCGTTCTGTA
CCATCAGTAACAGTTGTTGATAATTTACCAGGCTTTACACTTATCAATGGTGGTAAAGTA
GGTGTGTTTAGTCATGCGATGGTTAGAACAAGTATGTTTGATTCAGGAGATGCTAAGAAC
TATCAAGCACAAGGAAATGTAATTGCATTAGGTCGTATTAAGGGAAATGATACAAATGAT
CATGGTGATTTTAATGGAATTGAAAAATCTTTAACAGTAAATCCAAATTCTGAATTAATT
TTCGAATTTAATACGATGACTACAAAAAACTATCAAGGTGTGACAAATTTAATAATTAAA
AATGCTGATAATGATACTGTTATTGCAGAAAAATCAGTAGCTTATGGTCCGATTTGGCGT
TTGTTTAAAGTGCCTGAAAATGTTAGTCACTTAAAAATTCAATTTGTACCTAAAAATGAT
GCAATAACAGATGCGCGTGGCATTTATCAACTAAGAGACGGTTATAAATACTATGACTTT
GTTGACTCAATTGGTCTACATTCTGGTTCGCATGTTTATGTTGAAAGACGAACAATGGAA
CCCACAGCTACTAATAATAAAGAATTTACAGTCACAACTTCATTAAAGAATAATGGTAAC
TTCGGCGCTTCATTTAATACAGATGATTTTGTATATAAAGTTCAATTACCTGAAGGGGTA
GAATATGTTAATAACTCATTGACTAAAGATTTTCCAAGCAGTAATTCAGGTGTTGATATG
AATGATTTTAATGTGACGTATGATGCGGCGAATCGAGTGATAACAATTAAAAGTACTGGT
GGAGGTTCAGGTAACTCGCCGGCACGATTAATGCCTGATAAAATATTGGATTTAAAATAT
AAGTTGCGTGTTAATAATGTACCGACACCAAGAACAGTAACATTTAATGATACATTAACA
TATAAAACGTATACACAAGATTTTATTAATTCACCTGCTGAAAGTACAAATCCATATACT
ATCGATATCATCATGAATAAAGATGCATTACAAGCCGAAGTTGACAGACGCATTCAACAA
GCTGATTATACATTTGCGTCATTAGATATCTTTAATGGTCTGAAACGACGCGCACAAACG
ATTTTAGATGAAAATCGTAACAATGTACCATTAAATAAAAGAGTTTCTCAAGCAGATATT
GATTCATTAACTAATCAAATGCAACATACGTTAATTCGAAGTGTTGATGCTGAAAATGCA
GTTAATAAAAAGGTTGACCAAATGGAGGATTTAGTTAATCAAAATGATGAATTGACAGAT
GAAGAAAAACAAGCAGCAATACAAGTTATCGAGGAACATAAAAATGAAATAATTGGTAAC
ATTGGTGACCAAACGACTGATGATGGCGTTACTAGAATCAAAGATCAAGGTATACAGACC
TTAAGTGGGGATACTGCAACACCGGTTGTTAAACCAAATGCTAAAAAAGCAATACGTGAT
AAAGCAACGAAACAAAGGGAAATTATCAATGCAACACCAGATGCTACTGAAGACGAGATT
CAAGATGCACTAAATCAATTAGCTACGGATGAAACAGATGCTATTGATAATGTTACGAAT
GCTACTACAAATGCTGACGTTGGAACAGCTAAAAATAATGGCATCAATACTATTGGAGCA
GTTGTTCCTCAAGTAACTCATAAAAAAGCTGCAAGAGATGCAATTAACCAAGCAACAGCA
ACGAAAAGACAACAAATAAATAGTAATAGAGAAGCAACTCAGGAAGAGAAAAATGCAGCA
TTGAACGAATTAACTCAAGCAACCAACCATGCTTTAGAACAAATCAATCAAGCAACAACA
AATGCTGATGTTGATAACGCCAAAGGAGATGGTCTAAATGCCATTAATCCAATTGCTCCT
GTAACTGTTGTTAAGCAAGCTGCAAGGGATGCCGTATCACATGATGCACAACAACATATC
GCAGAGATCAATGCTAATCCTGATGCGACTCAAGAAGAAAGACAAGCAGCAATTGACAAA
GTGAATGCTGCTGTAACTGCAGCAAACACAAACATTTTAAACGCTAATACCAATGCTGAT
GTTGAACAAGTAAAGACAAATGCGATTCAAGGAATACAAGCAATTACACCAGCTACAAAA
GTAAAAACAGATGCAAAAAATGCCATCGATAAAAGTGCGGAAACGCAACATAATACGATA
TTTAATAATAATGATGCGACGCTCGAAGAACAACAAGCAGCACAACAATTACTTGATCAA
GCTGTAGCCACAGCGAAGCAAAATATTAATGCAGCAGATACGAATCAAGAAGTTGCACAA
GCAAAAGATCAGGGCACACAAAATATAGTTGTGATTCAACCGGCAACACAAGTTAAAACG
GATGCTCGCAATGCTGTAAATGATAAAGCGCGAGAGGCGATAACAAATATCAATGCTACA
CCTGGTGCAACTCGAGAAGAGAAACAAGAAGCGATAAATCGTGTCAATACACTTAAAAAT
AGAGCATTAACTGATATTGGTGTGACGTCTACTACTGCGATGGTCAATAGTATTAGAGAC
GATGCAGTCAATCAAATCGGTGCAGTTCAACCGCATGTAACGAAGAAACAAACTGCTACA
GGTGTATTAAATGATTTAGCAACTGCTAAAAAGCAAGAAATTAATCAAAACACAGATGCA
ACAACTGAAGAAAAGCAAGTGGCTTTAAATCAAGTGGATCAAGAGTTAGCAACGGCAATT
AATAATATAAATCAAGCTGATACAAATGCGGAAGTAGATCAAGCGCAACAATTAGGTACA
AAAGCAATTAATGCGATTCAGCCAAATATTGTTAAAAAACCTGCAGCATTAGCACAAATC
AATCAGCATTATAATGTTAAATTAGCTGAAATCAATGCTACACCAGATGCAACGAATGAT
GAGAAAAATGCTGCGATCAATACTTTAAATCAAGACAGACAACAAGCTATTGAAAGTATT
AAACAAGCTAACACAAATGCAGAAGTAGACCAAGCTGCGACAACAGCAGAAAATAATATT
GATGCTGTTCAAGTTGACGTAGTGAAAAAGCAAGCAGCACGAGATAAAATCACTGCTGAA
GTGGCGAAGCGTATTGAAGCGGTTAAACAAACACCTAATGCAACTGATGAAGAAAAGCAG
GCTGCTGTTAATCAAATCAATCAACTTAAAGATCAAGCATTTAATCAAATTAATCAAAAC
CAAACAAATGATCAGGTAGACGCAACTACAAATCAAGCGATAAATGCTATAGACAATGTT
GAAGCTGAAGTAGTAATTAAACCAAAGGCAATTGCAGATATTGAAAAAGCTGTTAAAGAA
AAGCAACAGCAAATTGATAATAGTCTTGATTCAACAGATAACGAGAAAGAAGTTGCTTCA
CAAGCATTAGCTAAAGAAAAAGAAAAAGCACTTGCAGCTATTGACCAAGCTCAAACGAAT
AGTCAGGTCAATCAAGCGGCAACAAATGGTGTATCAGCGATTAAAATTATTCAACCTGAA
ACAAAAGTTAAACCAGCAGCACGTGAAAAAATCAATCAAAAAGCGAATGAATTACGTGCG
CAAATTAATCAAGATAAAGAAGCGACAGCAGAAGAAAGACAAGCGGCACTAGATAAAATC
AATGAATTTGTAAATCAAGCCATGACAGATATTACGAATAATAGAACAAATCAACAAGTT
GATGATACAACAAGTCAAGCGCTTGATAGCATTGCTTTAGTGACGCCTGACCATATTGTT
AGAGCAGCTGCTAGAGATGCAGTTAAGCAACAATATGAAGCTAAAAAGCGCGAAATTGAG
CAAGCGGAACATGCGACTGATGAAGAAAAACAAGTTGCTTTAAATCAATTAGCGAATAAT
GAAAAACGTGCATTACAAAACATCGATCAAGCAATAGCGAATAATGATGTGAAACGTGTT
GAATCAAATGGTATTGCTACGTTAAAAGGCGTAGAACCGCACATTGTGGTTAAGCCTGAA
GCACAACAAGCAATAAAAGCAAGTGCAGAAAATCAAGTAGAATCAATAAAAGATACACCA
CATGCAACAGTTGATGAATTAGATGAAGCGAATCAATTAATTAGCGACACACTCAAACAA
GCGCAACAAGAAATAGAAAATACAAATCAAGATGCTGCTGTTACTGATGTTAGAAATCAA
ACAATCAAGGCAATAGAGCAAATAAAACCTAAAGTAAGACGTAAACGAGCTGCGCTTGAT
AGCATTGAAGAAAATAATAAAAATCAACTCGATGCAATCCGAAATACGTTGGATACTACT
CAAGATGAAAGAGATGTTGCTATTGATACTTTAAATAAAATTGTAAATACAATTAAAAAT
GACATTGCACAAAACAAAACGAATGCAGAAGTGGATCGAACTGAGACTGATGGCAACGAC
AACATCAAAGTGATTTTACCTAAAGTTCAAGTTAAACCAGCAGCGCGTCAATCTGTTGGT
GTAAAAGCCGAAGCTCAAAATGCACTAATCGATCAAAGCGATTTATCAACTGAAGAAGAA
AGACTAGCTGCTAAACATTTAGTAGAACAAGCACTTAATCAGGCTATTGATCAGATCAAT
CATGCAGATAAGACTGCCCAAGTTAATCAAGATAGTATAAATGCTCAAAATATTATTTCA
AAAATTAAACCAGCGACAACAGTTAAAGCAACAGCATTACAACAAATTCAAAATATCGCT
ACAAATAAAATTAATTTAATTAAAGCAAATAACGAAGCGACAGATGAAGAACAAAATATT
GCAATTGCACAAGTTGAAAAAGAGTTAATTAAAGCTAAACAACAAATTGCTAGTGCAGTG
ACTAATGCTGATGTGGCATATTTATTGCATGATGAGAAAAACGAAATTCGTGAAATCGAA
CCTGTTATTAGCAGAAAGGCGTCTGCTCGAGAACAATTGACAACATTATTCAACGATAAA
AAACAAGCAATTGAAGCGAATATTCAAGCAACGGTAGAAGAAAGAAATAGTATATTAGCA
CAGTTACAAAATATTTATGACACTGCTATTGGACAAATTGATCAAGATCGTAGCAATGCA
CAAGTTGATAAAACAGCATCATTAAATCTACAAACAATACATGATTTAGATGTACATCCT
ATTAAAAAGCCAGATGCTGAAAAAACGATTAATGATGATCTTGCACGCGTCACTGCTTTA
GTGCAAAATTATCGAAAAGTAAGTAATCGTAATAAGGCTGATGCATTAAAAGCTATAACT
GCTTTAAAATTACAAATGGATGAAGAATTAAAAACAGCACGCACTAATGCTGATGTTGAT
GCAGTTTTAAAACGATTTAATGTTGCATTAAGCGATATAGAAGCAGTAATTACTGAAAAA
GAAAATAGCTTACTGCGAATTGATAACATTGCTCAACAAACATATGCGAAATTCAAAGCG
ATCGCAACACCAGAACAATTAGCTAAAGTAAAAGTATTAATTGATCAATATGTTGCAGAT
GGCAATAGAATGATTGATGAAGATGCGACATTAAATGACATCAAACAACACACGCAATTC
ATTGTTGATGAAATTTTAGCAATTAAATTACCAGCTGAAGCGACGAAAGTATCACCAAAA
GAAATTCAGCCAGCTCCAAAAGTTTGTACGCCTATTAAAAAAGAAGAGACACATGAATCG
CGCAAAGTTGAAAAAGAACTTCCAAATACAGGTTCTGAAGGAATGGATTTACCATTGAAA
GAATTTGCACTGATTACAGGTGCGGCTTTGTTAGCTAGAAGACGTACTAAAAACGAAAAA
GAATCATAA
>8616_K124_01555
ATGGCGAAAGAGTCGAAATCAGCTAATGAAATTTCACCTGAGCAAATTAACCAATGGATT
AAAGAACACCAAGAAAATAAGAATACAGATGCACAGGATAAGTTAGTTAAACATTACCAA
AAACTAATTGAGTCATTGGCATATAAATATTCTAAAGGACAATCACATCACGAAGATTTA
GTTCAAGTTGGTATGGTTGGTTTAATAGGTGCCATAAATAGATTCGATATGTCCTTTGAA
CGGAAGTTTGAAGCCTTTTTAGTACCTACTGTAATCGGTGAAATCAAAAGATATCTACGA
GATAAAACTTGGAGTGTACATGTTCCGAGACGTATTAAAGAAATTGGGCCAAGAATCAAA
AAAGTGAGCGATGAACTAACCGCTGAATTAGAGCGTTCACCTTCTATCAGTGAAATAGCT
GATCGATTAGAAGTTTCAGAAGAAGAAGTGTTAGAAGCAATGGAAATGGGACAAAGTTAT
AATGCGTTAAGTGTTGATCATTCCATTGAAGCTGATAAAGATGGTTCAACTGTTACGCTA
TTAGATATTATGGGACAACAAGATGACCATTATGACTTAACTGAAAAACGTATGATTTTA
GAAAAAATATTACCTATATTATCTGATCGCGAACGAGAAATCATACAATGTACGTTTATT
GAAGGTTTGAGTCAAAAAGAGACAGGTGAGCGTATCGGTTTAAGTCAAATGCATGTATCA
CGACTTCAAAGAACGGCAATTAAGAAATTACAAGAAGCAGCACATCAATAG
>8616_K124_01603
ATGAAAGATTTGACAATGTTATTAGACGAATTAAAAGATATGTCCTTTTTTAATAAAGGA
GATATATGTTTAATTGGATGTTCAACATCGGAAGTCATTGGCGAAAAAATAGGGACTGTC
GGTTCGATGGAAGTTGCAGAAACTATTTTTAATGCATTAGATGTTGTGAGTAAAGAGACA
GGCGTTACTTTTGCTTTTCAAGGATGTGAACATATCAACAGAGCGATAACAATAGAAAAA
TCTCAGTATAATCCATTAACAATGGAAGAAGTTTCCGTCGTTCCAGATGTCCATGCTGGA
GGGAGTTTGGTAACATACGCTTTTCAGCATATGAAGGATCCGATCGTGGTCGAACATATT
ACTGTTCCTTGTGGAATTGATATTGGTCAAACGTTAATAGGCATGCATATTAAACATGTA
TGTGTACCTGTAAGGACTTCAGTAAAGCAAGTAGGACAGGCAATTGTAACTATTGCCACA
TCTAGGCCGAAAAAGATTGGTGGCGAACGTGCTAAATACCAATAA
>8616_K124_02087
ATGAAGTTAAGATTGTTATGGCACATAGTGCGACGTCAATTTATTACGCAGCGACTTGTA
ATCATTCCATTCATTTTAGCGGTAAGTGTACTATTCATGATTGAATATACGCTTGTGTCA
ATTGGGTTAAATAGCTACATAAAACAGAAGAATGACTTCCTAGTACCATTTATTATCATA
GCTAATTTTTTTATGGCGCTTTTAACTTTTATTTTTATTTTCTATGCAAATCACTTTATG
ATGTCACAAAGACGAAAAGAGTTTAGCATTTTTATGACATTGGGCATGACCAAGAAAAGT
ATGCGTTTAATTGTAGTGATGGAAACTATCTTACAATTTATAATAATTTCAGTCGTTAGT
ATTGCCGGCGGATACTTACTTGGTGCGATATTTTTCTTGTTTATACAGAAAATAATGGGC
AGTGAAGTTGCGACGTTAAGGTATTATCCATTTGACTTTGTAGCGATGTTTATTACTTTG
ATTATCATTGCTGTATTAATGGGCATGCTACTTATATTCAACTTGTTCAGTATTAATTTT
CAACGACCGATAACTTATCAACATCGTTCCGATTCTAGTGTCATATCACGATGGTTGCGT
TACGTTTTAATTATTATAGGAAGCGCAGCACTATATTTAGGCTACTTTATTGCATTACAA
CAAGATACGACGTTTGGTGCCTTTTTTAAAATATGGATTGTCATAGGATTAGTTATTATC
GGTACTTATGCATTTTTTGTAGGTATAAGTGAAATAATTATTAGTATATTGCAGCAGGTA
TCAAAAGTTTACTATCATCCACGGTATTTTTTTGTGGTAGTTGGGATGCGTGTACGTCTT
AAAATGAATGCAGTCAGTCTTGCAACAATCACTTTGCTGTGTACATTTTTGATTGTAACG
CTCACAATGACATTAACAACCTATCGTGATATGAATCATACCATTACGAAATTGATTACG
AATGATTATGATTTGTCATTTAGCGACAATTCTAAGTCACAAATAGAACGTCAACAAACA
ATTGAGAATATTAAACGTGATATACAGGGTTCGGTTAATGCAAAAGACTTCAAAGTATAT
GAAACGACATTATTTAGAGCTTCTTTAGAAAAGAATCGTGCTTATTACAAGTTAAAACAG
GCTAGTGATGATATTCCAATAGACTTCATTGGTAATGAAGGCGCGATATTTTCAAGACAA
TCAGTAATGATTACAGCTTTTACAGCACAAGATTATAATCGATATCACCAAAACAAATTA
CACTTAGACAATCAAAGTATAGGTATGATTACGAATGTACCTATTTTTAAAAAGCAGTCT
AAGGTCGGTCTTAATAATGAAGTCTTTAAAGTGAAACAACTTGACGCACATGCATTAAAT
TTGATGATGATTCAAGATAGTATGGTTTTAATTGTTAAAGATAACAATCAATTACAAAAA
GAAAAAGGATTTTATGCACATGAACAAAAGAATTCGACAATATCGATAAACTTTAATGTA
TTTGGAAAGACGAAATTAACAACATCACAAATACAAAAGCTATCGAAAAAATACGATGCG
TCAATAAATTCTAAATCAGAAATGCTAATGGTTTGGGATCGTTTGACAGGTGGACTAATA
TTTGTAGGTGGCGTAGTATCAATTGTACTTGTCATTGGAATATTTCTAATGATGTACTAT
AAACAAGTCTCAGAAGCCTATGCAAATCAGCACAATTATGACATTATGAAAAAACTTGGT
TTAGATAATGGAAGAATAGCAAAGATAACACGAAATCAAATGACTTTCTTGTTCGCAATA
CCAATAACAGTAGCACTGATTCACACATTAATTTCTAGTAACATTGTATATACGTTACTA
AATATGATAGGTATTAATAACCATCATATATTTTTAACAAGTTACGTACTAGCTGTCATT
ATAATTTCGTTTCTATATATGGCGATGTACAAAATAACTTCCTATATTTATGCTAAAGTT
ATTCATCAACAACGTAATTAA
>8616_K124_02203
ATGAAGTGGCTAAAACAACTACAATCCCTTCATACTAAACTTGTAATTGTTTATGTATTA
CTGATTATCATTGGTATGCAAATTATCGGGTTATATTTTGCAAATAACCTTGAAAAAGAG
CTGCTTGATAATTTTAAGAAGAATATTACGCAGTACGCGAAACAATTAGAAATTAGTATT
GAAAAAGTATATGACGAAAAGGGCTCCGTAAATGCACAAAAAGATATTCAAAATTTATTA
AGTGAGTATGCCAACCGTCAAGAAATTGGAGAAATTCGTTTTATAGATAAAGACCAAATT
ATTATTGCGACGACGAAGCAGTCTAACCGTAGTCTAATCAATCAAAAAGCGAATGATAGT
TCTGTCCAAAAAGCACTATCACTAGGACAATCAAACGATCATTTAATTTTAAAAGATTAT
GGCGGTGGTAAGGACCGTGTCTGGGTATATAATATCCCAGTTAAAGTCGATAAAAAGGTA
ATTGGTAATATTTATATCGAATCAAAAATTAATGACGTTTATAACCAATTAAATAATATA
AATCAAATATTCATTGTTGGTACAGCTATTTCATTATTAATCACAGTCATCCTAGGATTC
TTTATAGCGCGAACGATTACCAAACCAATCACCGATATGCGTAACCAGACGGTCGAAATG
TCCAGAGGTAACTATACGCAACGTGTGAAGATTTATGGTAATGATGAAATTGGCGAATTA
GCTTTAGCATTTAATAACTTGTCTAAACGTGTACAAGAAGCGCAGGCTAATACTGAAAGT
GAGAAACGTAGACTGGACTCAGTTATCACCCATATGAGTGATGGTATTATTGCAACAGAC
CGCCGTGGACGTATTCGTATCGTCAATGATATGGCACTCAAGATGCTTGGTATGGCGAAA
GAAGACATCATCGGATATTACATGTTAAGTGTATTAAGTCTTGAAGATGAATTTAAACTT
GAAGAAATTCAAGAGAATAATGATAGTTTTTTATTAGATTTAAATGAAGAAGAAGGTCTA
ATCGCACGTGTTAACTTTAGTACGATTGTGCAGGAAACAGGATTTGTAACTGGTTATATC
GCTGTGTTACATGACGTTACTGAACAACAACAAGTTGAACGTGAGCGTCGTGAATTTGTT
GCCAATGTATCACATGAGTTACGTACACCTTTAACTTCTATGAATAGTTACATTGAAGCA
CTTGAAGAAGGTGCATGGAAAGATGAGGAACTTGCGCCACAATTTTTATCTGTTACCCGT
GAAGAAACAGAACGAATGATTCGACTGGTCAATGACTTGCTACAGTTATCTAAAATGGAT
AATGAGTCTGATCAAATCAACAAAGAAATTATCGACTTTAACATGTTCATTAATAAAATT
ATTAATCGACATGAAATGTCTGCGAAAGATACAACATTTATTCGAGATATTCCGAAAAAG
ACGATTTTCACAGAATTTGATCCTGATAAAATGACGCAAGTATTTGATAATGTCATTACA
AATGCGATGAAATATTCTAGAGGCGATAAACGTGTCGAGTTCCACGTGAAACAAAATCCA
CTTTATAATCGAATGACGATTCGTATTAAAGATAATGGCATCGGTATTCCTATCAATAAA
GTCGATAAGATATTCGACCGATTCTATCGTGTAGATAAGGCACGTACGCGTAAAATGGGT
GGTACTGGATTAGGACTAGCCATTTCGAAAGAGATTGTGGAAGCGCACAATGGTCGTATT
TGGGCAAACAGTGTAGAAGGTCAAGGTACATCTATCTTTATCACACTTCCATGTGAAGTC
ATTGAAGACGGTGATTGGGATGAATAA
>8616_K124_02352
ATGTTTAAGGTAGTTATTTGTGATGATGAACGAATTATTCGAGAAGGTTTAAAGCAAATC
ATTCCTTGGGGAGACTATCATTTCAATACAATATACACTGCTAAAGATGGTGTTGAAGCA
TTATCACTAATTCAACAACATCAGCCAGAATTAGTAATTACTGATATTCGTATGCCACGT
AAAAATGGCGTCGATTTACTCAATGATATTGCGCATCTAGATTGTAATGTCATCATATTA
TCGAGTTACGATGACTTTGAATATATGAAAGCCGGCATTCAACATCATGTTCTTGATTAT
TTATTAAAACCAGTAGACCATGCACAATTAGAAGTTATTTTAGGAAGACTTGTCCGTACC
TTATTAGAGCAACAATCACAGAACGGCCGTAGCTTAGCATCTTGTCATGATGCCTTCCAA
CCACTATTAAAAGTAGAATACGATGATTATTATGTAAATCAGATTGTTGATCAAATTAAG
CAATCTTATCAAACGAAAGTGACTGTTTCAGATTTAATTCAACATATCGATGTTAGTGAA
TCGTATGCGATGCGAACATTTAAAGATCATGTTGGTATTACAATTGTCGATTATTTAAAT
CGCTATCGTATTTTACAATCTCTGCAATTGTTAGATCGACATTACAAACACTATGAAATT
GCAGACAAAGTAGGCTTTTCAGAGTATAAAATGTTTAGCTATCATTTTAAAAAATATTTA
CAAATGTCGCCAAGTGATTATTGTAAGCAAGCTAAATAG
>8616_K124_02381
ATGATTAATCAAGTATATCAACTCGTTGCACCGAGACAGTTCGACGTCACATATAATAAT
GTTGATATTTATGGTAATCATGTCATCGTAAGACCTTTATACTTGTCTATTTGTGCAGCT
GATCAAAGGTATTACACAGATCGAAGAGATGAAAATGTACTACGCAAAAAATTACCAATG
TCATTAGTTCATGAAGCTGTTGGTGAAGTTGTATTTGATAGTAAAGGGGTATTTGAAAAA
GGTACGAAAGTAGTAATGGTACCGAATACACCTACAGAGCAACATCATATTATTGCGGAG
AATTACTTAGCCTCTAGTTATTTTAGATCTAGTGGTTATGATGGTTTTATGCAAGACTAC
GTTGTGATGGCACATGATCGTATCGTTCCGCTGCCTAATGACATTGATTTGAGTACGATT
TCATACACAGAGTTAGTGTCAGTAAGTTATCATGCTATACAACGATTTGAACGTAAATCT
ATACCTTTGAAAACCAGCTTTGGTATTTGGGGTGATGGTAACTTAGGTTATATTACTGCT
ATTTTGCTACGTAAGTTGTACCCAGAAGCTAAAACTTATGTATTTGGTAAGACAGACTAT
AAATTAAGTCATTTTTCATTTGTAGATGACATCTTTACAGTAAATCAAATACCAGATGAT
CTTAAAATTGATCATGCATTTGAATGTGTTGGAGGTAAAGGAAGTCAAGTTGCACTTCAA
CAAATAGTTGAACATATTTCACCAGAAGGCAGTATTGCTTTGTTAGGCGTAAGTGAATTA
CCCGTGGAAGTGAATACACGATTAGTACTTGAAAAAGGATTAACGTTGATTGGTAGTAGT
CGAAGCGGCTCTAAAGATTTTGAGCAAGTTGTTGATTTATATCGTAAGTACCCAGACATT
GTTGAAAAGTTAGCATTATTAAAAGGACATGAAATTAATGTATGTACGATGCAAGATATC
GTCCAAGCGTTTGAAATGGATTTATCGACATCTTGGGGAAAAACAGTATTGAAATGGACG
ATTTAA
>8616_K124_02522
ATGATTTTAATTAGTTCGTGTTTGATAGGCGATAATGTAAGATACGATGGTGGTAATCAA
TTGAATGTTAGATTGAAAAAATTAATAGACAGCGGAAAAGCTATTCACGCATGTCCAGAA
TTACTTGGTGGATTATTAATTCCTAGAGAACCTGCAGAAATTATTGGTGGCGATGGTTTT
GATGTATGGAATGACGCTGCAAAGGTTGTTACTATTTCGAACAAAGACGTAACTGACGAT
TATAAACATGGAGCAATAGTTACATTAAAAATTTTGAAAAAATATCAATGTGATACAGTT
ATTTTAAAAGCAAATAGCCCATCATGTGGATCACAAGAGATATATGATGGGAATTTTACA
GGAAATAAGAAAAAGGGTGTAGGTGTGGCAACTGCTTTACTCATTAATGAAGGTATGAAA
GTTTATGATGAAAATACGTTTTTTGACCAAAACATGAATGAAACGATAGTACATGAAAAG
TAA
>8616_K124_02589
ATGCACAATGAGAAATTAATTAAAGGCTTATATGACTATCGTGAGGAACATGATGCGTGT
GGTATTGGTTTTTATGCGAATATGGATAATAAAAGGTCTCACGACATCATTGATAAATCG
CTTGAAATGTTGCGACGCTTAGATCACAGGGGCGGGGTCGGCGCAGATGGCATCACTGGT
GATGGCGCAGGTATTATGACTGAAATACCTTTTGCATTTTTCAAACAACATGTAACGGAC
TTTGATATCCCAGGTGAAGGTGAATATGCCGTGGGGTTATTTTTTTCCAAAGAACGCATT
TTAGGTTCTGAACATGAAGCAGTTTTTAAAAAATATTTTGAAGGTGAAGGGTTATCAATT
CTTGGTTATCGTAATGTACCAGTTAATAAAGATGCCATTGCTAAACATGTAGCAGATACG
ATGCCAGTCATTCAACAAGTGTTTATTGATATTAGGGACATTGAAGATGTTGAAAAGCGT
TTGTTTTTAGCGAGAAAACAATTAGAGTTCTATTCGACTCAGTGCGATTTAGAATTGTAT
TTTACGAGCTTATCACGCAAAACAATTGTATATAAAGGTTGGTTACGATCAGACCAAATT
AAAAAACTCTATACAGATTTATCGGATGATTTATATCAATCAAAGCTAGGGTTAGTGCAT
TCGAGATTTAGTACGAATACATTCCCGAGTTGGAAAAGGGCGCATCCTAACCGTATGTTA
ATGCATAATGGTGAGATTAACACGATTAAAGGTAATGTGAACTGGATGCGAGCACGCCAA
CATAAATTAATCGAAACATTATTTGGCGAGGATCAACATAAAGTGTTTCAAATTGTCGAT
GAGGATGGTAGTGACTCTGCCATTGTAGATAATGCGCTAGAGTTCTTATCGTTAGCCATG
GAGCCAGAAAAGGCAGCGATGTTACTCATACCTGAACCTTGGTTATACAATGAAGCGAAT
GATGCAAATGTACGTGCATTTTATGAATTTTATAGTTATTTAATGGAACCGTGGGATGGT
CCTACAATGATTTCGTTCTGTAACGGTGACAAACTTGGCGCGCTTACAGATAGAAATGGA
TTACGTCCAGGTCGTTATACGATTACTAAAGATAACTTTATTGTCTTTTCATCTGAAGTG
GGTGTTGTGGACGTACCTGAAAGTAATGTTGCTTTTAAAGGTCAATTGAATCCTGGAAAG
TTATTGCTTGTTGATTTTAAACAGAATAAAGTCATTGAAAATAATGATTTGAAAGGTGCG
ATTGCTGGAGAATTACCATATAAAGCGTGGATTGATAACCATAAAGTTGACTTTGATTTT
GAAAATATACAATATCAAGATTCGCAATGGAAAGATGAGACGTTATTTAAATTACAACGT
CAGTTTGCATACACGAAAGAAGAGATTCATAAGTATATTCAGGAACTTGTAGAAGGTAAG
AAGGATCCTATCGGTGCAATGGGATATGATGCGCCAATTGCAGTGTTGAACGAGCGACCA
GAATCACTATTTAATTACTTTAAACAGCTGTTTGCACAAGTTACGAATCCACCAATTGAT
GCGTATCGTGAAAAAATCGTAACGAGTGAACTTTCTTATTTAGGTGGCGAAGGTAACTTA
CTAGCACCTGACGAAACGGTTTTAGATCGTATTCAATTGAAAAGGCCGGTATTGAATGAA
TCACACATAGCAGCGATTGATCAGGAACATTTTAAATTAACTTATTTATCAACGGTATAT
GAAGGGGATTTGGAAGATGCGTTAGAAGCATTAGGCCGAGAAGCAGTGAATGCTGTAAAG
CAAGGCGCTCAAATTCTAGTGTTAGATGATAGTGGATTAGTTGATAGCAATGGCTTTGCA
ATGCCGATGTTACTCGCAATAAGTCATGTGCATCAATTACTTATTAAAGCAGATTTACGT
ATGTCTACAAGTTTAGTCGCTAAATCTGGTGAGACACGAGAAGTGCATCATGTTGCTTGT
TTACTCGCATATGGCGCGAATGCAATTGTGCCATACCTAGCGCAACGTACAGTTGAACAA
CTGACATTGACAGAAGGGTTACAAGGCACCGTTGTCGATAATGTTAAGACATATACGGAT
GTATTGTCCGAAGGTGTCATTAAAGTAATGGCTAAGATGGGAATTTCGACAGTGCAAAGT
TATCAAGGTGCACAAATATTTGAAGCGATTGGCTTGTCTCATGATGTGATTGATCGTTAT
TTTACTGGGACACAGTCTAAGTTATCGGGTATTTCGATTGATCAAATTGATGCTGAAAAT
AAAGCACGTCAACAAAGTGATGATAATTATCTTGCATCAGGTAGTACATTCCAATGGAGA
CAACAAGGTCAACATCATGCTTTTAATCCGGAATCTATTTTCTTATTGCAGCACGCATGT
AAAGAAAATGACTATGCGCAATTTAAAGCATACTCTGAAGCGGTGAACAAAAATAGAACA
GATCACATTAGACATTTACTTGAATTTAAAGCATGTACACCGATTGACATCGACCAAGTT
GAACCGGTAAGTGACATTGTCAAACGCTTTAATACAGGGGCGATGAGTTATGGATCGATT
TCAGCGGAAGCACATGAAACGTTAGCACAAGCCATGAACCAATTAGGTGGAAAGAGTAAT
AGTGGTGAAGGTGGCGAAGATGCAAAACGTTATGAAGTACAAGTTGATGGAAGCAACAAA
GTAAGTGCGATTAAACAAGTTGCTTCTGGGCGTTTTGGTGTAACTAGTGATTATTTACAA
CATGCCAAAGAAATTCAAATTAAAGTTGCGCAAGGTGCAAAGCCTGGTGAAGGTGGTCAA
TTACCTGGTACTAAGGTATATCCGTGGATTGCGAAGACAAGAGGGTCAACGCCAGGTATC
GGTCTGATTTCACCACCGCCACATCATGATATTTATTCAATAGAAGATTTAGCGCAACTG
ATACATGATTTAAAAAATGCGAATAAAGATGCAGATATCGCGGTAAAATTAGTTTCGAAA
ACAGGTGTTGGTACCATTGCATCTGGGGTGGCAAAAGCATTTGCAGATAAAATTGTCATC
AGTGGTTACGATGGTGGTACAGGGGCTTCACCTAAAACGAGTATTCAGCATGCCGGTGTT
CCTTGGGAGATTGGTTTAGCAGAAACACATCAAACATTAAAACTAAACGACTTAAGAAGT
CGTGTTAAGTTAGAAACAGACGGTAAGTTATTAACTGGTAAAGATGTAGCGTACGCATGT
GCGCTTGGAGCGGAAGAATTTGGATTTGCAACTGCACCATTAGTGGTGTTGGGCTGTATT
ATGATGCGTGTATGCCATAAAGATACATGTCCAGTAGGAGTTGCAACTCAAAACAAAGAT
TTACGTGCTTTATATAGAGGTAAAGCACATCATGTTGTTAATTTTATGCATTTTATTGCA
CAAGAATTAAGAGAAATTTTAGCATCTTTAGGTTTGAAACGTGTAGAAGACTTAGTTGGA
AGAACTGATTTATTACAACGATCATCAACATTAAAAGTGAATAGCAAAGCGGCTAGTATT
GATGTTGAAAAACTGTTATGTCCTTTCGATGGGCCAAACACAAAAGAAATTCAACAAAAT
CATAATCTTGAGCATGGATTTGATTTAACAAATTTATATGAAGTAACGAAGCCGTATATT
GCTGAAGGGCGTCGCTATACAGGTAGCTTTACAGTAAATAATGAACAACGTGATGTAGGA
GTTATTACAGGTAGTGAGATTTCGAAACAATATGGAGAAGCAGGACTTCCTGAAAATACA
ATTAATGTTTATACGAATGGTCATGCTGGTCAAAGTCTTGCAGCATATGCACCGAAAGGC
TTAATGATTCATCATACTGGAGATGCGAATGACTATGTTGGTAAAGGATTATCTGGTGGT
ACGGTCATTGTCAAAGCACCTTTTGAAGAACGACAAAATGAAATTATTGCTGGTAACGTC
TCATTCTATGGTGCGACAGGTGGTAAGGCATTTATTAACGGTAGTGCAGGAGAAAGATTC
TGTATTAGAAATAGTGGTGTAGATGTTGTCGTTGAAGGTATCGGTGACCATGGATTAGAG
TACATGACTGGTGGACATGTCATTAATTTAGGTGATGTAGGTAAGAACTTCGGTCAAGGT
ATGAGTGGTGGTATTGCTTACGTTATCCCGTCTGATGTAGAAGCTTTTGTTGAAAATAAT
CAACTAGATACGCTTTCGTTTACAAAGATTAAACACCAAGAAGAAAAAGCATTCATTAAG
CAAATGCTGGAAGAACATGTGTCACACACGAATAGTACGAGAGCGATTCATGTGTTAAAA
CATTTTGATCGCATTGAAGATGTCGTCGTTAAAGTTATTCCTAAAGATTATCAATTAATG
ATGCAAAAAATTCATTTGCACAAATCATTACATGACAATGAAGATGAAGCGATGTTAGCT
GCATTTTACGATGACAGTAAAACAATCGACGCTAAACATAAACCAGCCGTTGTGTATTAA
>8617_K125_00067
ATGTCTGAAGAAGTTGGCGCAAAGCGTTGGTATGCAGTGCATACATATTCTGGATATGAA
AATAAAGTTAAAAAGAATTTAGAAAAAAGAGTAGAATCTATGAATATGACTGAACAAATC
TTTAGAGTAGTCATACCGGAAGAAGAAGAAACTCAAGTAAAAGATGGCAAAGCTAAAACG
ACTGTTAAAAAAACATTCCCTGGATATGTTTTAGTGGAATTAATCATGACAGATGAATCA
TGGTATGTGGTAAGAAATACACCAGGTGTTACTGGTTTTGTAGGTTCTGCAGGTGCAGGG
TCTAAGCCAAATCCATTGTTACCAGAAGAAGTTCGCTTCATCTTAAAACAAATGGGTCTT
AAAGAAAAGACTATCGATGTTGAACTCGAAGTTGGCGAGCAAGTTCGTATTAAATCAGGT
CCATTTGCGAATCAAGTTGGTGAAGTTCAAGAAATTGAAACAGATAAGTTTAAGCTAACA
GTATTAGTAGATATGTTTGGCCGAGAAACACCAGTAGAAGTTGAATTCGATCAAATAGAA
AAGCTTTAA
>8617_K125_00243
ATGACCCACTTACTGATCGTGGATGATGAACAAGACATTGTAGACATTTGTCAAACCTAT
TTTGAATATGAAGGTTACAAAGCAACAACGACAACTAGCGGTAAAGAAGCAATTTCTTTA
CTATCAAATGATATTGATATCATGGTACTTGATATCATGATGCCAGAAGTTAATGGTTAC
GACATTGTCAAAGAAATGAAAAGGCAAAAATTAGATATCCCCTTTATCTATTTAACTGCC
AAAACACAAGAACATGATACCATTTACGCCTTAACTTTAGGTGCAGATGACTATGTCAAA
AAACCATTTAGTCCAAGGGAACTCGTTTTACGTATTAATAATTTACTTACAAGAATGAAG
AAATACCATCATCAACCAGTTGAACAACTGTCGTTTGATGAATTAACACTTATTAACTTA
AGTAAAGTTGTGACTGTAAATGGTCACGAAGTCCCTATGCGTATTAAGGAATTTGAGTTA
TTGTGGTATTTAGCTTCTAGAGAAAATGAAGTTATTTCTAAATCAGAATTACTTGAAAAA
GTTTGGGGATATGACTATTACGAAGATGCTAATACCGTGAATGTCCATATACACCGTATT
AGAGAAAAATTAGAAAAAGAGAGCTTTACAACATATACCATCACAACTGTATGGGGATTA
GGATATAAATTTGAAAGGAGCCGATAA
>8617_K125_00258
GTGATTAAGTTTAAAAATGTAACTAAGCGTTATGGCAAACATGTTGCTGTCGATAACATT
AGTTTCAATATTAATGAGGGTGAATTTTTTGTGCTAATTGGACCTTCAGGTTGTGGAAAA
ACTACGACATTAAAAATGATTAATCGACTCATTCACTTAAGTGAAGGTTATATTTATTTT
AAAGATAAACCAATAAGTGATTATCCAGTATACGAAATGCGTTGGGATATTGGATACGTA
TTGCAGCAGATTGCATTATTCCCACATATGACAATCAAAGAAAATATTGCACAAGTGCCA
CAAATGAAAAAGTGGAAAGAAAAAGATATAGATAAAAGAGTAGATGAATTACTTGAAATG
GTTGGATTAGAACCTGAAAAATATAAAAACAGAAAACCTGATGAATTGTCAGGGGGGCAA
CGACAACGTGTAGGAGTTATACGTGCGTTAGCAGCTGATCCACCAGTTATTTTAATGGAT
GAACCGTTTAGTGCATTAGACCCAATCAGCCGAGAAAAACTTCAAGATGATTTAATTGAA
TTACAAACTAAAATTAAGAAGACAATCATATTTGTTACACATGATATTCAAGAGGCGATG
AAACTTGGTGATAAGATTTGTCTTTTGAATGAAGGGCATATTGAACAAATTGACACACCA
GAAGGATTTAAAAATAATCCTCAAAGTGAATTTGTTAAACAATTTATGGGTAGTCATTTA
GAAGATGATGCGCCATGTGTTGAAGAGAACGCAATTATCCGTGACTTGGATATTATGAAA
CCAATCGATGAGGTTACATCTATGAGCGCTTATCCAATTGTTTATGACAATCAACCAATT
GAAGTATTGTATCAACTTTTATCAGAGAGCGAGCGTGTCATTGTCATGCAAGAAGATAGC
GTAGGTCAATATGTTATTGATAGGAAAGATATCTTCAAATATTTGTCCCAGAAAAAGGAG
GTAGCTCAACATGACTAA
>8617_K125_00297
ATGGGTATTGTATTTAACTATATAGATCCTGTGGCATTTAACTTAGGACCACTGAGTGTA
CGATGGTATGGAATTATCATTGCTGTCGGAATATTACTTGGTTACTTTGTTGCACAACGT
GCACTAGTTAAAGCAGGATTACATAAAGATACTTTAGTAGATATTATTTTTTATAGTGCA
CTATTTGGATTTATCGCGGCACGAATCTATTTTGTGATTTTCCAATGGCCATATTACGCG
GAAAATCCAAGTGTAATTATTAAAATATGGCATGGTGGAATAGCAATACATGGTGGTTTA
ATAGGTGGCTTTATTGCTGGTGTTATTGTATGTAAAGTGAAAAATTTAAACCCATTTCAA
ATTGGTGATATCGTTGCGCCAAGTATAATTTTAGCGCAAGGAATTGGACGCTGGGGTAAC
TTTATGAATCACGAGGCACATGGTGGACCTGTGTCACGCGCTTTTTTAGAACAATTACAT
TTGCCAAATTTTATAATAGAAAATATGTATATTAACGGCCAATATTATCATCCAACATTC
TTATATGAATCCATTTGGGATGTCGCTGGATTTATTATCTTAGTTAATATTCGTAAACAT
TTAAAATTAGGAGAAACATTCTTTTTATATTTAACTTGGTATTCAATTGGTCGATTCTTT
ATAGAAGGATTACGTACAGATAGCTTAATGCTCACAAGTAATATTAGAGTTGCACAATTA
GTATCAATTCTTTTAATTTTAATAAGTATAAGTTTAATTGTATATAGAAGGATTAAGTAT
AATCCACCGTTGTATAGCAAAGTTGGGGCGCTTCCATGGCCAACAAAAAAAGTGAAGTAG
>8617_K125_00299
ATGGCGCAAAAGAATAATAATGTAATTCCAATGACTTTTGATGATGCATTTTATCGTAAA
ATGGCTAAACAGAAGTTTAAACAAAGAGAATATAAACGAGCTGCTGAATACTTTGAAAAA
GTGTTAGAATTGTCACCTGATGATCTGGAAATTCAAATTGATTATGCACAATGTCTAGTG
CAACTTGGTATTGCTAAAAAAGCAGAACATTTATTTTATGACAATATTATTTATAATAGG
CATCTAGAAGATAGCTTTTATGAATTGAGTCAGCTCAACATTGAAGTTAACGAACCAAAC
AAGGCATTCTTGTTTGGTATTAATTATGTTATTGTTAGCGACGACCAAGATTATAGAGAT
GAATTAGATCAAATGTTTGATGTGAAATATCAAAGTGAAGAACAAATTGAACTTGAAGCT
CAATTGTTTGTAGTTCAAATACTATTCCAATATCTTTTTTCTCAAGGTCGATTAAAAGAT
GCAAAGAATTATGTCTTACATCAACCACAAGAAGTTCAAGATCATCGTGTAGTACGTAAT
TTATTGGCAATGTGTTATTTATATCTCGGTGAATATGATACGGCTAAAGCATTGTACGAA
GCACTATTACAAGAGGATAGTACAGATATATATGCATTATGCCATTATACTTTGCTACTT
TATAACACTAAGGAAAATGAACAATATCAAAAATATTTAAAAATATTAAACAAAGTTGTA
CCTATGAATGACGATGAAAGTTTTAAATTAGGTATTGTATTAAGTTATTTAAAGCAGTAT
CGTGCATCACAACAATTGTTGTACCCTTTATATAAAAAAGGGAAATTTTTATCAATTCAA
ATGTACAATGCTTTAGCATATAATTATTATTATTTAGGTGAAGAAGACGAAAGTCATTAC
TACTGGGATAAATTGAAGCAAATTTCTAAAGTGGAAATTGGACATGCGCCTTGGGTAATT
GAAAATAGCAAAGAAGTTTTTGACCAACATATTTTGCCATTACTTCAAAGTGATGACAGT
CATTATCGTTTATATGGTATTTTTTTATTGGATCAATTAAATGGTAAAGAAATTGTGATG
ACGGAAAGTATTTGGCAGGTTCTGGAAAATCTAAATAATTATGAGAAATTGTATTTAACG
TATTTAGTTCAAGGTTTAACGCTCGATAAATTAGACTTCATTCATCGCGGCTTATTAACG
CTTTACCATAATGAATTATTTGTAAGTGAAAATGATGTAATGGTTGCATGGATTAATCAA
GGTGAACTCATAATTGCTGAAAAAGTAGATTTAACTGATGTTGAGCCATATATCGGTGCG
TTTATTTATTTGTATTTTAAAAATCAACCTCGAAACGTTACAAAGAAGCAAATTACAACA
TGGTTAGGCATAACACAATATAAACTGAACAAAATGATTGAATTTCTCTTGAGCATATAG
>8617_K125_00332
TTGAATGAACTAACTAAAGAACAAAAGTATACAATAGCTAAATTTTACAAATTATATATT
GAACGTTCGAATAAAGGAGAAACAGAAACAGTCGCTAACTTTTTTGGCGATGCTAAAGAT
GCACGTGAAAACTATTTTTGCGATCGTGATTATCAAGACTTCTTAACTAACTGCCAAATT
TTAATTCAAAACAAATACTTAACTGGTGAAATTTTGGACGATAACATTTACAATATTTCT
ATTTTAAACAAGACATTTATTGAATTTGAACAAAATTTTGGTTGA
>8617_K125_00582
ATGAGACAAAAAACATTAGACGTCTTAGAATTCGAAAAAATAAAATCACTCGTTGCCAAT
GAAACTATTAGTGACTTAGGCTTGGAAAAGGTCAGTCAAATGATGCCAGCTACTAATTTT
GAAACGGTTGTTTTTCAAATGGAAGAAACGGATGAGATTGCTCAAATCTATAATAAGCAT
CGTTTACCAAGCTTGAGTGGCTTATCTAAAGTATCAGCATTCATTCATCGCGCTGATATT
GGCGGCGTTTTAAATGTATCAGAGCTTAACTTGATAAAAAGATTAATTCAAGTACAAAAT
CAATTCAAGACATTTTATAATCAATTGGTTGAAGAAGATGAAGGTGTTAAATACCCAATA
TTAGATGACAAGATGAATCAATTACCTGTGTTAACTGATCTTTTTCAACAAATAAATGAA
ACATGCGATACGTATGATTTATATGATAATGCGAGTTATGAATTGCAAGGAATTAGAAGT
AAAATTTCGAGTACAAATCAACGTATTAGACAAAACTTAGATCGTATTGTTAAAAGCCAA
GCAAATCAGAAAAAATTATCAGATGCTATTGTAACAGTTAGGAATGAAAGAAACGTTATA
CCTGTCAAAGCTGAATATCGACAAGATTTTAATGGGATTGTACATGATCAATCTGCTTCA
GGACAAACATTGTATATTGAGCCATCATCAGTTGTTGAAATGAATAATCAAATTAGTCGA
TTACGTCATGACGAAGCAATTGAAAAAGAACGCATTTTAACGCAACTAACTGGTTATGTG
GCTGCGGACAAAGATGCACTACTTGTGGCAGAACAAGTCATGGGGCAGTTAGATTTTTTA
ATCGCAAAAGCGAGATATAGTAGAAGTATTAAAGGAACAAAGCCGATATTTAAAGAGGAA
CGTACTGTATATTTACCTAAAGCATACCATCCATTATTAAATCGTGAGACTGTTGTAGCT
AATACCATCGAATTTATGGAAGATATTGAAACGGTAATTATTACAGGACCGAATACAGGT
GGTAAAACTGTAACATTAAAAACATTAGGTTTAATTATTGTTATGGCTCAATCAGGATTG
TTGATTCCCACACTTGATGGTAGTCAGTTAAGTGTATTTAAAAATGTATATTGCGATATC
GGAGATGAACAATCAATAGAACAATCATTATCAACTTTTTCATCTCATATGACGAATATA
GTTGAAATTTTAAAGCATGCAGACAAACATAGTTTAGTTTTATTTGATGAATTAGGTGCA
GGTACAGATCCAAGTGAAGGTGCTGCATTAGCAATGAGCATTTTAGATCATGTTAGAAAA
ATTGGTTCTCTAGTAATGGCAACGACGCACTATCCTGAACTTAAAGCATATAGTTATAAT
CGAGAAGGCGTTATGAATGCGAGTGTAGAATTTGATGTAGATACTTTGAGTCCAACGTAT
AAGTTGTTAATGGGTGTGCCGGGTCGTTCAAATGCTTTTGATATTTCTAAAAAGTTAGGT
CTTAGTTTGAATATTATTAATAAGGCTAAGACGATGATTGGTACTGATGAAAAAGAAATA
AATGAAATGATTGAATCATTAGAGCATAATTACAAACGTGTAGAGACACAGAGGTTAGAA
CTGGACCGTCTTGTAAAAGAAGCGGAGCAAGTGCATGATGATTTATCTAAGCAGTATCAA
CAATTCCAAAATTATGAAAAGTCTCTAATAGAGGAAGCGAAAGAAAAAGCAAATCAGAAG
ATTAAGGCTGCAACAAAAGAAGCTGACGATATTATTAAAGACTTAAGACAATTGCGTGAA
CAAAAAGGTGCAGATGTTAAAGAACATGAATTGATTGATAAGAAGAAACGATTAGATGAT
CATTATGAAGCGAAATCTATAAAGCAAAATGTACAAAAGCAAAAATACGATAAAATTGTT
GCTGGTGATGAAGTAAAAGTATTATCTTACGGTCAAAAGGGTGAAGTTTTAGAAATTGTC
AATGATGAAGAAGCAATTGTTCAAATGGGAATTATTAAAATGAAGTTACCTATTGAAGAT
TTAGAGAAAAAACAAAAAGAAAAAGTTAAGCCAACGAAAATGGTTACACGTCAAAATCGT
CAAACAATTAAAACTGAACTAGACTTACGAGGCTATCGTTATGAGGATGCTTTAATTGAA
CTAGATCAATATTTAGATCAAGCTGTTTTAAGTAATTACGAACAAGTTTATATCATTCAT
GGTAAAGGTACAGGTGCACTTCAAAAAGGTGTACAACAACATTTGAAAAAGCATAAAAGT
GTTAGTGACTTTAGAGGTGGTATGCCAAGCGAAGGTGGATTTGGCGTTACCGTTGCAACA
CTAAAATAA
>8617_K125_00632
ATGGATTACAAAGAAACGTTATTAATGCCTAAAACAGATTTCCCAATGCGAGGTGGTTTA
CCAAACAAGGAACCGCAAATTCAAGAAAAATGGGATGCAGAAGATCAATACCATAAAGCG
TTAGAAAAAAATAAAGGTAACGAAACATTCATTTTACATGATGGCCCACCATATGCGAAT
GGTAACTTACATATGGGACATGCCTTGAACAAAATTTTAAAAGACTTTATTGTACGTTAT
AAAACTATGCAAGGGTTCTATGCACCATACGTACCAGGTTGGGATACACACGGTTTACCA
ATTGAACAAGCATTAACGAAAAAAGGTGTTGACCGAAAGAAAATGTCAACAGCTGAATTC
CGTGAGAAATGTAAAGAATTTGCTTTAGAACAAATTGAATTACAGAAAAAAGATTTTAGA
CGTTTAGGTGTTCGTGGTGACTTTAATGATCCATATATTACATTAAAACCTGAATACGAA
GCTGCACAAATTCGTATTTTTGGAGAAATGGCAGATAAAGGTTTAATTTATAAAGGTAAA
AAGCCAGTTTATTGGTCTCCTTCAAGTGAGTCTTCATTAGCAGAAGCAGAAATTGAATAT
CACGATAAACGTTCAGCATCAATTTACGTTGCATTTGACGTTAAAGATGACAAAGGTGTC
GTTGATGCAGATGCTAAATTTATTATCTGGACAACAACGCCATGGACAATTCCATCAAAT
GTTGCGATTACCGTTCATCCTGAATTAAAATATGGTCAATACAATGTAAATGGCGAAAAA
TATATTATTGCAGAAGCCTTATCTGACGCTGTAGCAGAAGCACTGGATTGGGATAAAGCA
TCAATCAAATTAGAAAAAGAATACACAGGTAAAGAATTAGAGTATGTTGTAGCACAACAT
CCATTCTTAGACAGAGAATCGTTAGTGATTAATGGTGATCATGTTACTACAGATGCTGGT
ACAGGTTGTGTACATACAGCACCAGGTCACGGGGAAGATGACTATATTGTTGGTCAAAAA
TATGAATTACCAGTAATTAGTCCAATCGATGATAAAGGTGTATTTACTGAAGAAGGCGGC
CAATTTGAAGGGATGTTCTATGATAAAGCTAATAAAGCCGTTACTGATTTATTAACAGAA
AAAGGTGCACTATTAAAATTAGACTTTATTACACATAGCTATCCACACGACTGGAGAACA
AAAAAACCTGTAATCTTCCGTGCTACACCACAATGGTTTGCCTCAATCAGTAAAGTAAGA
CAAGATATTTTAGATGCAATCGAAAATACAAACTTCAAAGTAAATTGGGGTAAAACACGT
ATTTACAATATGGTTCGTGACCGTGGCGAATGGGTTATTTCTCGTCAACGTGTGTGGGGT
GTACCGTTACCAGTATTTTATGCTGAAAATGGCGAAATTATCATGACGAAAGAAACAGTG
AATCATGTTGCTGATTTATTTGCAGAACACGGTTCAAATATTTGGTTTGAAAGAGAAGCG
AAAGACTTACTACCAGAAGGATTTACACATCCAGGCAGCCCTAACGGTACATTTACTAAA
GAAACAGACATTATGGACGTTTGGTTTGATTCTGGTTCATCACACCGTGGCGTGTTGGAA
ACAAGACCGGAATTAAGTTTCCCAGCGGATATGTATTTAGAAGGTAGTGACCAATATCGT
GGTTGGTTCAACTCTTCTATCACAACTTCAGTTGCTACAAGAGGAGTATCACCTTATAAA
TTCTTACTTTCTCATGGTTTTGTTATGGACGGTGAAGGTAAGAAAATGAGTAAATCTTTA
GGTAATGTGATTGTACCTGACCAAGTGGTTAAACAAAAAGGTGCTGATATTGCGAGACTT
TGGGTAAGTAGTACGGACTATTTAGCTGATGTTAGAATTTCTGATGAAATTTTAAAACAA
ACATCTGATGTTTATCGTAAAATCAGAAATACATTAAGATTTATGTTAGGTAACATTAAC
GATTTCAATCCTGACACAGATAGCATTCCTGAATCAGAGTTATTAGAAGTGGATCGTTAC
TTGCTAAATCGTTTACGTGAATTTACTGCAAGTACGATTAACAACTATGAAAACTTTGAC
TACTTAAATATTTATCAAGAAGTTCAAAACTTTATCAATGTTGAGTTAAGTAATTTCTAT
TTGGATTACGGTAAAGATATTTTATATATTGAACAACGAGATTCTCATATCCGTCGTAGT
ATGCAAACAGTGTTATATCAAATTTTAGTTGATATGACGAAGTTGTTAGCACCAATCTTA
GTGCATACAGCTGAAGAAGTTTGGTCTCATACACCACATGTTAAAGAAGAAAGTGTTCAC
TTAGCAGACATGCCTAAAATTGTAGAAGTAGATCAAGCTTTATTGGATAAATGGCGTACA
TTTATGAATTTACGTGATGATGTGAACCGTGCATTAGAAACTGCTCGTAATGAAAAAGTT
ATTGGTAAATCATTAGAAGCTAAAGTTACGATTGCTAGTAACGATAAATTTAATGCATCT
GAATTCTTAACTTCATTTGATGCATTACATCAATTATTTATCGTGTCACAAGTTAAAGTT
GTAGATAAGTTAGATGATCAGGCAACAGCTTATGAACATGGTGATATTGTCATCGAACAT
GCAGATGGTGAAAAATGTGAAAGATGTTGGAACTATTCAGAGGATCTTGGTGCTGTTGAT
GAATTGACGCATTTATGCCCACGATGCCAACAAGTTGTAAAATCACTTGTATAA
>8617_K125_00646
ATGGATATTCCAAAAATCACGACATTTTTAATGTTTAATAACCAAGCTGAAGAAGCTGTT
AAACTATACACAAGCTTATTTGAAGATAGTGAGATTATAACAATGGCTAAGTATGGTGAA
AATGGACCTGGTGATCCCGGGACTGTACAACACTCAATATTTACATTAAATGGACAAGTA
TTCATGGCGATTGATGCTAATAGTGGCACAGAATTACCAATGAATCCTGCGATTTCATTA
TTTGTTACAGTAAAAGATACTATTGAAATGGAACGGCTATTTAATGGATTAAAAGATGAA
GGTGCCATTTTAATGCCAAAAACGAATATGCCACCATACAGAGAGTTTGCTTGGGTTCAA
GATAAGTTTGGAGTAAGTTTTCAATTAGCTTTACCTGAGTAA
>8617_K125_00649
ATGTTAAATCCACCATTAAACCAATTAACGTCACAAATTAAATCAAAGTATTTAATTGCA
ACAACTGCAGCGAAAAGAGCGCGTGAAATTGATGAACAACCTGAAACTGAATTATTAAGT
GAATATTATTCATTTAAACCAGTTGGTAGAGCGTTAGAAGAAATTGCTGACGGTAAAATT
CGCCCTGTTATTTCAAGTGATTATTATGGTAAAGAATAG
>8617_K125_00713
ATGTCTCAAGAAAAGAAAGTTTTTAAAACTGAATGGGCAGGAAGATCTTTAACGATTGAA
ACAGGGCAATTAGCTAAACAAGCAAATGGCGCTGTATTGGTTCGTTATGGAGATACAGTC
GTGTTATCGACGGCAACTGCATCAAAAGAACCTCGTGATGGAGATTTCTTCCCATTAACA
GTGAACTATGAAGAAAAAATGTACGCTGCGGGTAAAATTCCTGGTGGATTTAAAAAGAGA
GAAGGACGTCCTGGTGACGATGCAACATTAACTGCGCGATTAATTGATAGACCAATTAGA
CCTTTATTCCCTAAAGGATATAAGCATGATGTTCAAATTATGAACATGGTATTAAGTGCA
GATCCTGATTGTTCACCACAAATGGCTGCAATGATTGGTTCATCTATGGCGCTTAGTGTG
TCGGATATTCCATTCCAAGGGCCAATCGCCGGTGTAAATGTGGGTTATATTGACGGTAAA
TATATCATTAACCCAACAGTAGAAGAAAAAGAAGTTTCTCGCTTAGACCTTGAAGTAGCT
GGTCATAAAGATGCAGTAAACATGGTAGAGGCAGGCGCTAGTGAGATTACTGAACAAGAA
ATGTTAGAGGCGATTTTCTTTGGTCATGAAGAGATTCAACGTTTAGTTGATTTCCAACAA
CAAATCGTCGACCACATTCAACCTGTTAAACAAGAATTTATTCCAGTAGAGCGTGATGAA
GCGCTAGTTGAACGTGTAAAATCTTTAACCGAAGAAAAGGGACTTAAAGAAACAGTTTTA
ACATTTGATAAACAACAACGAGATGAAAATCTTGATAACTTAAAAGAAGAAATCGTCAAT
GAATTTATCGATGAAGAAGATCCAGAAAATGAATTACTTATTAAAGAAGTTTATGCAATT
TTAAATGAATTAGTGAAAGAAGAAGTTCGACGTTTAATTGCAGATGAAAAAATTAGACCA
GACGGCCGTAAACCTGATGAAATCCGTCCATTAGATTCTGAAGTTGGTATTTTACCTAGA
ACGCATGGTTCAGGTCTATTTACACGTGGTCAGACTCAAGCACTTTCAGTTTTAACATTA
GGTGCTTTAGGCGATTATCAATTAATTGATGGTTTAGGACCTGAAGAAGAAAAAAGATTC
ATGCATCATTACAACTTCCCGAATTTTTCAGTAGGTGAAACTGGTCCAGTACGTGCGCCA
GGTCGTCGTGAAATTGGACATGGTGCGTTAGGTGAAAGAGCATTAAAATATATTATTCCT
GATACTGCTGATTTCCCATATACAATTCGTATTGTAAGTGAGGTACTTGAATCAAATGGT
TCATCATCTCAAGCGTCAATTTGTGGATCAACATTAGCATTAATGGATGCGGGCGTACCG
ATTAAAGCACCAGTTGCTGGTATTGCTATGGGCCTTGTTACACGTGAAGATAGCTATACG
ATTTTAACTGATATCCAAGGTATGGAAGATGCATTAGGTGATATGGACTTTAAAGTCGCT
GGTACTAAAGAAGGTATTACAGCAATCCAAATGGATATTAAAATTGACGGTTTAACGCGT
GAAATTATCGAAGAGGCTCTAGAACAAGCGAGACGTGGTCGTTTAGAAATAATGAATCAT
ATGTTACAAACAATTGATCAACCACGTACTGAATTAAGTGCTTACGCGCCAAAAGTTGTA
ACTATGACAATTAAACCAGATAAGATTAGAGATGTTATCGGACCTGGTGGTAAAAAAATT
AACGAAATTATTGATGAAACAGGCGTTAAATTAGATATTGAACAAGATGGTACTATCTTT
ATTGGTGCCGTTGATCAAGCTATGATAAATCGCGCTCGTGAAATCATTGAGGAAATTACA
CATGAAGCGGAAGTAGGTCAAACTTATCAAGCCACTGTTAAACGTATTGAAAAATACGGT
GCGTTTGTAGGCCTATTCCCGGGTAAAGATGCGTTGCTTCACATTTCACAAATTTCAAAA
AATAGAATTGAAAAAGTGGAAGATGTATTAAAAATCGGTGACACAATTGAAGTTAAGATT
ACTGAAATTGATAAACAAGGTCGAGTAAATGCTTCACACAGAGCATTAGAAGAATAA
>8617_K125_00879
ATGGAAAAGCCGTCAAGAGAGGCATTTGAAGGCAATAATAAGTTGTTAATAGGAATTGTT
TTAAGTGTAATAACGTTTTGGCTATTTGCACAATCATTGGTTAATGTTGTACCAATACTT
GAAGATAGTTTCAATACAGATATTGGAACGGTTAATATCGCCGTTAGTATAACTGCTTTA
TTTTCAGGAATGTTTGTAGTAGGAGCAGGTGGTCTTGCTGATAAATATGGCAGAATTAAA
CTCACGAACATTGGTATTATCTTAAATATATTGGGTTCATTATTAATCATTATTTCAAAT
ATTCCTTTATTACTTATTATAGGAAGATTAATTCAAGGACTTTCAGCAGCATGTATTATG
CCTGCAACTTTGTCTATTATTAAGTCATATTACATTGGGAAAGATAGACAACGCGCTTTA
AGTTATTGGTCAATTGGCTCATGGGGCGGCTCTGGTGTTTGTTCATTTTTTGGAGGTGCA
GTTGCAACGCTTTTAGGTTGGCGTTGGATTTTCATCCTATCAATTATAATTTCATTAATT
GCACTGTTTCTTATTAAAGGCACACCTGAAACTAAATCTAAATCGATTTCTCTAAATAAA
TTTGACATTAAAGGTCTGGTTCTTTTAGTCATTATGCTCCTCAGTTTAAATATTTTAATT
ACTAAAGGATCAGAATTAGGTGTAACCTCACTTCTTTTTATTACTTTATTAGCTATTGCA
ATTGGATCTTTTAGTTTATTTATAGTTCTTGAAAAGCGTGCTACAAATCCTTTAATCGAT
TTTAAATTATTTAAAAATAAAGCTTACACAGGTGCAACAACTTCAAACTTTTTGTTAAAT
GGTGTTGCAGGAACATTAATAGTAGCCAACACATTTGTTCAAAGAGGTTTAGGATATTCT
TCATTGCAAGCAGGAAGTTTATCAATCACTTATTTAGTAATGGTACTAATTATGATTCGT
GTTGGTGAAAAGTTACTTCAAACACTCGGATGCAAGAAACCAATGTTAATTGGAACAGGA
GTTCTTATTGTCGGAGAATGTCTCATTTCATTAACTTTCTTGCCAGAAATATTGTATGTC
ATTTGTTGTATTATAGGTTATTTATTCTTTGGTTTAGGACTAGGGATATATGCTACACCA
TCAACAGATACAGCAATTGCAAATGCACCGTTAGAAAAAGTAGGCGTTGCTGCAGGTATC
TATAAAATGGCTTCTGCATTAGGTGGAGCATTTGGCGTCGCATTGAGTGGTGCAGTTTAT
GCAATCGTATCAAATATGACAAACATTTATACTGGTGCAATGATTGCATTATGGTTAAAC
GCAGGTATGGGAATATTATCATTCGTTATCATTTTGTTACTTGTGCCTAAACAAAACGAC
ACTCAATTATGA
>8617_K125_01169
ATGACGCAACAACAAAATAATAAAAGAACATTAAAAAATAAACACACTTATCAAAATGAA
CCATTACCCAACCGTAAAGATTTTGTTGTTAGTTTTATAACTGGCGCGCTTGTTGGTTCA
GCTTTAGGTTTGTATTTTAAAAATAAAGTTTATCAAAAAGCAGATGATTTAAAAGTCAAA
GAACAAGAACTGTCGCAAAAATTTGAAGAAAGAAAAACGCAACTTGAAGAAACGGTTGCC
TTTACAAAAGAACGTGTTGAAGGATTTTTAAACAAATCTAAAAATGAGCAAGCAGCATTA
AAAGCACAACAAGCAGCAATAAAAGAAGAAGCAAGTGCAAATAATTTGAGTGATACATCA
CAAGAGGCACAAGAGATTCAAGAAGCTAAAAAAGAAGCACAAGCAGAAACGGATAAAAGT
GCAGAAGTATCAAATGAAGAGTCAAAAGCATCGGCATTAAAAGTACAACAAGCAGCAATA
AAAGAAGAAGCAAGTGCAAATAATTTAAGTGACACGTCACAAGAGGCACAAGAGATTCAA
GAAGCTAAAAAAGAAGCACAAGCAGAAACAGATAAAAGTGCAGCTGTATCAAATGAAGAA
CCAAAAGCAGTGGCATTAAAAGCACAACAAGCAGCAATAAAAGAAGAAGCAAGTGCAAAT
AATTTAAGTGATACATCACAAGAGGCACAAGAGATTCAAGAAGCTAAAAGAGAAGCACAA
GCAGAAACAGATAAAAGTGTAGCTGTATCAAATGAAGAATCAAAAGCAGTGGCATTAAAG
GTATCGAAAGAAGAGTCACAAGCTGAAAGATTAGCAAACGCTGCAAAACAGAAGCAAGCT
AAATTAACACCAGGTTCAAAAGAGAGTCAATTAACTGAAGCGTTATTTGCAGAAAAACCA
GTTGCTAAAAATGACTTGAAAGAAATTCCTCAATTAGTTACTAAAAAGAATGATGTATCA
GAGACAGAGACAGTTAATATAGATAATAAAGACACTGTTAAACAAAAAGAAGCTAAATTT
GAAAATGGTGTTATTGCACGTAAAGCTGATGAAAAAACAACTAATAATACAGCTGTTGAC
AAGAAATCAGGTAAACAATCTAAAAAAACAACACCTTCAAATAAACGAAATGCATCAAAA
GCATCTACAAATAAAACTTCAGGTCAGAAAAAGCAACATAATAAGAAATCATCACAAGGT
GCAAAGAAACAAAGTAGTTCAAGTAAGTCAACTCAAAAGAATAATCAAACTAGTAATAAG
AATTCAAAAACAACAAATGCTAAATCATCCAATGCATCAAAAACGCCAAATGCTAAAGTT
GAAAAAGCTAATAGTAAAATAGAGAAACGTACATTCAATGACTAA
>8617_K125_01435
ATGAAAATTTTCATTTGCGAAGACGATCCAAAACAAAGAGAAAACATGGTTACCATTATT
AAAAATTATATAATGATAGAAGAAAAGCCTATGGAAATTGCCCTCGCAACTGATAATCCT
TATGAGGTGCTTGAGCAAGCTAAAAATATGAATGACATAGGCTGTTACTTTTTAGATATT
CAACTTTCAACTGATATTAATGGTATCAAATTAGGCAGTGAAATTCGTAAGCATGACCCA
GTTGGTAACATTATTTTCGTTACGAGTCACAGTGAACTTACCTATTTAACATTTGTCTAC
AAAGTTGCAGCGATGGATTTTATTTTTAAAGATGATCCAGCAGAATTAAGAACTCGAATT
ATAGATTGTTTAGAAACTGCACATACACGCTTACAATTATTATCAAGAGATAATAGCGTT
GAAACGATTGAATTAAAACGTGGCAGTAATTCAGTGTATGTTCAATATGATGATATTATG
TTTTTTGAATCATCAACAAAATCGCACAGACTCATTGCCCATTTAGATAACCGTCAAATT
GAATTTTATGGTAATTTAAAAGAACTGAGTCAATTAGATGATCGTTTCTTTAGATGTCAT
AATAGCTTTGTCGTCAATCGCCATAATATTGAATCTATAGATTCGAAAGAGCGAATTGTC
TATTTTAAAAATAAAGAACACTGCTATGCATCGGTGAGAAACGTTAAAAAAAATATAATA
AGATAA
>8617_K125_01718
GTGTACAAGCAAGGTGAACCAAATTTATGGACTGGAAGGTTAGATAGTGAAACAGACCCG
AAAAAATTTAGACATTTTCAAACAGTAACATTTGAAGATTTGTCTAAGCTGGAAAAGAGT
AGTATGCCATCAGGGGTCGGTATATTAGGCTATGCTGTTGACAAAGGTGTTGCTTTAAAC
AAGGGGCGCATTGGTGCAAAAGAAGGACCAGATGCGATTAAACAAGCATTTGCAGGTTTG
CCGGATTTGAATCAATGTGAAACTTTAGTCGATTACGGAAATGTTTATCATGATCATGAG
GAATTAATTGATACTCAAAAAGAATTTGCTATGCTTGCAGCGAAGTCAATTGCTAATCAT
AGACAAACATTTTTATTAGGTGGTGGACATGATATTGCGTATGCTCAATATTTAGCAACA
CGTAAAGTCTATCCAACACAATCTATTGGTGTGATAAATATTGATGCGCATTTTGATACA
CGTGCTGAACAACAATCTACATCTGGAACGAGCTTTAGACAAATTTTAGAAGAAGATGAA
AACACAGATTATTTAGTGCTTGGTATTGCTCAAGGTGGTAATACGCAAAGTTTATTTGAT
TATGCTAAAGAGAAAAAGATTGATTATGTCTTTGCAGATGAATTATTGAGTCACGTATCA
CCAACAATTAAAGATATGATTGAACGTTTTGTACATGAACATGATGTCATTATGTTTACG
ATTTGTATGGATGTCATTGATAGTGCGTTTGCGCCTGGGGTAAGTGCGCCGGCAGTGTTA
GGTTTGTATCCACATACTGTTCTTGAATTAGCAAAACGTATTATTCCAAGTGATAAGGTG
TCTTCAGTTAGTATTGCTGAGATGAATCCAACATATGACGCTGACAATAGAACTGCTAAG
CTCGTTGCTAATTTAGTGCATCATTTTTTAAAATAA
>8617_K125_02003
TTGAAAAAAAGAATTGATTATTTGTCGAATAAGCAGAATAAGTATTCGATTAGACGTTTT
ACAGTAGGTACCACATCAGTAATAGTAGGGGCAACTATACTATTTGGGATAGGCAATCAT
CAAGCACAAGCTTCAGAACAATCGAACGATACAACGCAATCTTCGAAAAATAATGCAAGT
GCAGATTCCGAAAAAAACAATATGATAGAAACACCTCAATTAAATACAACTGCTAATGAT
ACATCTGATATTAGTGCAAACACAAACAGTGCGAATGTAGATAGCACAACAAAACCAATG
TCTACACAAACGAGCAATAACACTACAACAGAGCCAGCTTCAACAAATGAAACACCTCAA
CCGACGGCAATTAAAAATCAAGCAACTGCTGCAAAAATGCAAGATCAAACTGTTCCTCAA
GAAGCAAATTCTCAAGTAGATAATAAAACAACGAATGATGCTAATAGCATAGCAACAAAC
AGTGAGCTTAAAAATTCTCAAACATTAGATTTACCACAATCATCACCACAAACGATTTCC
AATGCGCAAGGAACTAGTAAACCAAGTGTTAGAACGAGAGCTGTACGTAGTTTAGCTGTT
GCTGAACCGGTAGTAAATGCTGCTGATGCTAAAGGTACAAATGCAAATGATAAAGTTACG
GCAAGTAATTTCAAGTTAGAAAAGACTACATTTGACCCTAATCAAAGTGGTAACACATTT
ATGGCGGCAAATTTTACAGTGACAGATAAAGTGAAATCAGGGGATTATTTTACAGCGAAG
TTACCAGATAGTTTAACTGGTAATGGAGACGTGGATTATTCTAATTCAAATAATACGATG
CCAATTGCAGACATAGTAAACGATAAAAATGAAGTTGTAGCAAAAGCGACATATGATATT
TTGACTAAGACATATACATTTGTCTTTACGGATTATGTAAATGATAAGCAAAATATTAAT
GGGAAATTTTCATTACCTTTATTTACAGACCGAGCAAAGGCACCTAAATCAGGAACATAT
GATGCAAATATTAATATTGCGGATGAAATGTTTAACAATCAAATTACTTATAACTATAGT
TCACCAATTGCAGGTATTGATAAACCAAATGGCGCGAACATTTCTTCTCAAATTATTGGT
GTAGATACAGCTTCAGGTCAAAACACATACAAGCAAACAGTATTTGTTAACCCTAAGCAA
CGAGTTTTAGGTAATACGTGGGTGTATATTAAAGGTTACCAAGATAAAATCGAAGAAAGT
AGCGGTAAAGTAAGTGCTACAGATACAAAACTGAGAATTTTTGAAGTGAATGATACATCT
AAATTATCAGATAGCTACTATGCGGACCCAAATGACTCTAACCTTAAAGAAGTAACGAAT
GAATTTAAGGATAAAATCACTTATAAATACCAAAATGTAGCAAGTATTAATTTTGGCGAT
ATTACTAAAACGTATGTTGTATTAGTGGAAGGTCACTATGATAATACTGGTAAAAACTTG
AAAACACAGGTTATTCAAGAAAATATTGACCCAGCGACAGGTAAAGACTACAGTATTTTC
GGTTGGAATAATGAGAATGTTGTACGTTATGGTGGTGGAAGTGCTGATGGTGATTCAGCA
GTAAATCCGAAAGACCCAACTCCAGGGCCACCGGTTGACCCAGAACCAAGTCCAGATCCA
GAACCGGAGCCAACGCCAGATCCAGAACCAAGTCCAGACCCAGAACCGGAACCAAGCCCA
GACCCGGATCCGGATTCGGATTCAGACAGTGACTCAGGCTCAGACAGCGACTCAGGTTCA
GATAGCGACTCAGAATCAGATAGCGATTCGGATTCAGACAGTGATTCAGATTCAGACAGC
GACTCAGAATCAGATAGCGATTCAGAATCAGATAGCGACTCAGATTCAGATAGCGATTCA
GATTCAGATAGCGATTCAGATTCAGATAGCGATTCGGATTCAGACAGTGATTCAGATTCA
GACAGCGACTCAGAATCAGATAGCGACTCAGAATCAGATAGTGAGTCAGATTCAGACAGT
GACTCGGACTCAGACAGTGATTCAGACTCAGATAGCGATTCAGACTCAGATAGCGATTCA
GACTCAGACAGCGATTCAGATTCAGACAGCGACTCAGATTCAGACAGCGACTCAGACTCA
GATAGCGACTCAGACTCAGACAGCGACTCAGATTCAGATAGCGATTCAGACTCAGACAGC
GACTCAGACTCAGACAGCGACTCAGACTCAGATAGCGACTCAGATTCAGATAGCGATTCA
GACTCAGACAGCGACTCAGATTCAGATAGCGATTCGGACTCAGACAGCGATTCAGATTCA
GACAGCGACTCAGACTCGGATAGCGATTCAGATTCAGATAGCGATTCGGATTCAGACAGT
GATTCAGATTCAGACAGCGACTCAGACTCGGATAGCGACTCAGACTCAGACAGCGATTCA
GACTCAGATAGCGACTCAGACTCGGATAGCGACTCGGATTCAGATAGCGACTCAGACTCA
GATAGTGACTCCGATTCAAGAGTTACACCACCAAATAATGAACAGAAAGCACCATCAAAT
CCTAAAGGTGAAGTAAACCATTCTAATAAGGTATCAAAACAACACAAAACTGATGCTTTA
CCAGAAACAGGAGATAAGAGCGAAAACACAAATGCAACTTTATTTGGTGCAATGATGGCA
TTATTAGGATCATTACTATTGTTTAGAAAACGCAAGCAAGATCATAAAGAAAAAGCGTAA
>8617_K125_02202
ATGAATAAGATATATAATGTCACTTCATATGTTATTGCCATTTTAATGTTGCCTTGCCTT
ATGTTAGGTGATAAACCTTTATTATTTTTAGCACCTATAAGTTATGGAGTAGGAAAGCTC
TTTATAAGCTTCTCGAATAATCCGAATTTTAAATTTTCGAAAATTGTATACGATGTTTTA
GGTTTTCTTAGATTAGTATTTATACCTGCTATGATAGTGTTTTTCCAGGATTCAACTATA
GATAATTTGCCATTAGGACAAGCTTATTTTAATCAAGCGGTTATTTATATGAGTGTGGAG
TTTATCATAGGCTCGCTATTTATATTGATACTATCTAAATTATTCAAACATGAAGTGGTA
TCAAGAAATAGCTTTACACTTTCTGGATCATCAATTTATTACATTGTGTTTGGTCTTGTT
ATTTGTGGGATTTTTGTAGCTTTTCCCGAAGTGCGCAAAAACATATCATTTTTAATTATT
AAAACAGATGCAATGGGAAGAGGAACCGAAGCAACAAGTGGTTTAAATGTTCTTTTTGTA
ATGCTATTTCAACTTACCTTAGCGTTATTATTCTTAATAATCGCATATGCTTCATATAAA
AAGTATAAAGAGAATCCTAAAATTATTTATGTTGTATTGCCGCTAGCTATAGGAATTTTA
AATATTAGTTTAATTGTTGGTGAAAGAAGAAGTTATCAACTTTATACAATGGTTGCTGTT
TTAACAGTGGTGTCAATCTTGTTTTCTAAGCATAAAAGACGTATCAATATCATTATTATA
TTTGTAGGTATTTTCGTATTAGCATTGATGACACTATATAAAGAATTGTATGTGTTTAAT
TATAGTTCATATAGCGAGGCGTTAAATAGTACAAGTGTAAGTAATCTTAAAATAGTTGAC
ACGTTGCAGTCATATTTTTATGGACCTAGCAATATTGCAGCTTCTATAGACTATTTGAAT
TACTATAATGGTTCGTTCAAACAATATTTATTTGATAATACCAGAGCTGTTTTTGGGTTT
AATTTCTTTTTAGATAAAAAGCAGTTGATTACTAGCCAACTTTTTAACCAATTGATATAT
GGTAGTAAACAATTGACTGGGCATCTAATTTCGAGTGCTGGATATGGAATTATTTATTTT
GGACCCTTATTCTTCTATTTGAATTTAATTGCAAATATCTTTTTTGCATTTCTGAGTGAG
TATATTATTCGGAAGAGTCATTCGTTAGAAGTGATATTTATTGGTACATATATTTATATG
AGACTTATTACGAGTATTTTTAGTCACCCGACACCATTAATCACATTGATTTCTATGATT
TTAGTTGTATATGTTATAGCTATTATCCCAGGCATTATAATAAAAAAATTTACTAAAAAA
GTAGGGATAGAATGA
>8617_K125_02269
ATGACAATTAATAAAGTAACCGTTCTTGGCGCAGGCACGATGGGCGCTCAACTGGCAGCA
CTCTTTGTGAATGCTGGACTTAAAGTAAAACTATTAGATATTGTAGTGGACAAAAACGAT
CCAAATCTCATTGCGAAAAAATCTTACGATAAAATTACAGATAAGAAACGGCTGCTACTA
TTCGACTTAAATCTAGCGAGTCATTTAACATATGGTAATTTTGATGATGACTTGGTAAAT
GATGATGCTGATTTATATATCGAAGCAGTTAAAGAAGATATTGAAATTAAGCATGCTGTT
TGGCAACAAGTTCTACAACATGCTAAAGAAGATGCTTTATTCGCTACAAATACATCAGGT
ATTCCAATAAATGCGATTGCTCAAGCATTTAACGAGAAGGATCAAGAACGATTCTTTGGT
CTACATTTCTTTAACCCACCACGTATTATGAAATTAGTGGAGTTAATACCTACGTCACAC
ACGAAGGAATCTATCATATTAGATGTAAAAAATTTCGCGCAAAATGTGTTAGGTAAAGGT
GTCATTGTCGTCAATGATGTGCCTGGCTTTGTCGCAAATAGAGTCGGCACGCAAACAATG
AATGATATTATGTATCGCGCCGAGCAACACAAGTTAAGCATTGTAGATGTGGATGCTTTA
ACTGGGCAAGCGATTGGTCGTCCTAAAACAGGTACATATGCCCTATCTGACCTAGTCGGT
TTAGATATTGCAGTGTCTGTAATTAAAGGCATGCAACAAGTACCTGAAGAAACGCCTTAT
TTTCATGATGTCAAAATTGTAAATACGTTGTTTGACAATGGCGCACTCGGACGTAAAACG
AAACAAGGATTTTACAAAAAGGATAAAGAAACTAAAGCTCGGCTTGTTTACGATGTTGAA
AAACAAGATTATGTACCTGTATCGCAACCACAATTACCAATTTTAAATGAATTTAATAAA
GACTTAGTGCATAACCTTGATACCATATTCAATGCGCAAGACGAAGCGGGACTATTTTTA
TGGGAGACATTACGTAATAATTTCTATTACTCTGCTATCAATGTACCTAAAGCTACCGAT
GATTTCCGAGACATAGACCGTGCGCTTGTCTGGGGGTTCAACTGGAAACTTGGTCCATTC
CAATTATGGGATGCAATGGGATATGAACGTGTTAAAACACGTATGGAAGACGAAATTGGA
GACTTACCACAATGGATTAGTGATTTAGATGGTGGCTTTTATAAACAAGATGAGACCATC
GAATATGCAACACCTGTTTCTCACTTCGTAAAAGATGAACTTTGGGATAAAGGTGATGCC
AAACTTTCCGTAACTCATGATGATCAACTGTTACTGAAATTACAAAGTAAAAATAATGTC
ATTACCGATGAATTCAACGATGCGTTAGTTGATGCCATTGATTTACTGGAAAATGACCAT
TACACAAGTATGGTCATTTATACAGATGGTAACAATTTCAGTGTGGGTGCTAACCTTTTC
TTAATGAAAAAGGCGCATGAAGACGGTCTTGTAGATGATGTCGTTGCACAATCAATTGAT
AAATTACATTATAGCTTTAATCGTTTGAAGTATAGTTTGAAACCAGTAGTCACAGCTGTT
CAAGGTCGTGCCTTAGGCGGTGGCTGTGAGCTTGTACTTTACTCACCTATTGTTGTCGCT
GCAAGTGAAACATATATAGGTCTTGTTGAAGCAGGCGTTGGCTTATTACCGAGTGGCGGT
GGCCTTGCAGAAATGGCTGATCGCATATTACGCACATCGCATAAGTTTGATGACAAACAA
GCTTCCATGACAAAAGTACTGACGAATATCGCATTTGCGAAAGTCTCTACAAATGCCTTT
GAGGCACGTCGTTATGGTTATTTACGTGATACAGATACGATTATTTTCAATACAGCACAA
CGTGTCGAAGTTGCGCTCAAACGTGCGAAATATGAAGCAGAAACAAACTATATTCCGAAT
CCTAGACATCAATATATCGCTTTAGGTGAAGACTTCAAAGCATTGATCCAAGGACAATTA
GATGCGCAAAGACGGGGTCATTTTATTAGCGACCATGATTATCATATCGCCTTAAATATC
GCCACAATTTTAGCGGGTGGTGATTTACCAAGAAATACATTTATCAATCAACGTTACATT
CAATCGTTGGAGAAAATTGGCTTTATTGACTTACTAAAATCTAAAAAATCATATGAAAGA
ATTGCACATATGTTAAAAACTGGTAAGCCATTACGTAATTAA
>8617_K125_02295
ATGATGAAATTTTCAGTAATAGTTCCAACATACAATTCAGAAAAGTATATAACAGAATTA
CTTAATAGCCTTGCGAAACAAGATTTTCCGAAAACTGAATTTGAAGTGGTTGTAGTTGAT
GACTGTTCAACAGATCAAACGTTACAAATAGTTGAAAAGTATCGCAATAAATTGAACTTG
AAAGTAAGTCAACTCGAAACAAATTCTGGTGGTCCAGGTAAACCTAGAAATGTGGCGTTA
AAACAAGCAGAAGGTGAATTTGTATTATTTGTGGACTCCGATGACTATATAAACAAAGAG
ACTTTAAAAGATGCAGCAGCATTTATTGATGAACATCACTCCGATGTCTTATTGATTAAA
ATGAAAGGTGTTAATGGTCGTGGTGTACCACAATCTATGTTTAAAGAAACAGCACCTGAA
GTTACTTTGTTAAATTCAAGAATTATCTATACTTTAAGCCCGACTAAAATCTATAGAACA
ACATTACTAAAAGATAATGACATTTATTTTCCAGAAGAATTAAAGAGTGCAGAAGATCAA
TTATTTACAATGAAAGCATATTTGAATGCAAATCGAATCAGTGTGTTAAGTGATAAAGCG
TATTATTATGCTACAAAGCGTGAAGGTGAACATATGAGTAGTGCGTATGTTTCACCTGAA
GACTTTTACGAAGTCATGAGATTGATTGCTGTAGAAATATTAAATGCAGATTTAGAAGAA
GCTCATAAAGATCAAATCTTAGCAGAATTTTTAAATCGTCATTTTAGTTTTTCTCGTACG
AATGGCTTCTCACTTAAAGTTAAACTAGAAGATCAACCGCAATGGATTAATGCTCTAGGA
GACTTTATACAAGCAGTTCCAGAACGTGTAGATGCATTGGTGATGAGTAAATTACGACCA
TTGTTGCACTACGCGAGAGCGAAAGATATAGACAACTATAGAACTGTAGAAGAAAGTTAC
CGTCAAGGTCAATACTACCGTTTTGATATTGTAGATGGTAAATTAAACATTCAATTCAAT
GAAGGCGAACCATACTTTGAAGGCATTGATATCGCTAAGCCAAAAGTGAAAATGACAGCA
TTTAAATTTGATAATCATAAAATTGTTACAGAGCTAACGTTAAATGAATTTATGATTGGC
GAAGGACATTATGATGTCAGACTTAAATTACATTCACGAAACAAGAAGCACACAATGTAT
GTACCTTTAAGTGTCAATGCGAATAAACAATATCGTTTTAACATTATGTTAGAAGATATT
AAAGCGTATTTACCTAAAGAAAAAATTTGGGATGTTTTCTTAGAAGTCCAAATAGGTACG
GAAGTATTTGAAGTGCGTGTTGGTAATCAACGTAATAAATATGCATATACTGCAGAAACA
AGTGCATTAATTCATTTGAATAATGATTTTTATAGATTAACACCGTATTTCACAAAAGAC
TTTAATAACATTTCGTTATACTTTACAGCTATTACATTAACGGATTCAATCTCATTGAAG
TTAAAAGGTAAAAACAAAATCATTTTAACTGGTCTGGATCTTGGTTATGTATTTGAAGAA
GGTATGGCTAGTGTCGTGCTAAAAGACGACATGATTATGGGAATGTTAAGCCAAACGTCA
GAAAACGAAGTGGAAATCTTACTTAGTAAAGATATTAAGAAGCGAGACTTCAAAAATATT
GTTAAGTTAAACACTGCACATATGACTTACTCGCTAAAATAA
>8653_K162_00117
ATGGCTGATTTATTAAATGTATTAAAAGACAAACTTTCTGGTAAAAACGTTAAAATCGTA
TTACCTGAAGGAGAGGACGAACGTGTTCTAACAGCTGCAACACAATTACAAGCAACAGAT
TATGTTACACCAATCGTGTTAGGTGATGAGACTAAGGTTCAATCTTTAGCGCAAAAACTT
GATCTTGATATTTCTAATATTGAATTAATTAATCCTGCGACAAGTGAATTGAAAGCTGAA
TTAGTTCAATCATTTGTTGAACGACGTAAAGGTAAAGCGACTGAAGAACAAGCACAAGAA
TTATTAAACAATGTGAACTACTTCGGTACAATGCTTGTTTATGCTGGTAAAGCAGATGGT
TTAGTTAGTGGTGCAGCACATTCAACAGGAGACACTGTGCGTCCAGCTTTACAAATCATC
AAAACGAAACCAGGTGTATCAAGAACATCAGGTATCTTCTTTATGATTAAAGGTGATGTA
CAATACATCTTTGGTGATTGTGCAATCAATCCAGAACTTGATTCACAAGGACTTGCAGAA
ATTGCAGTAGAAAGTGCAAAATCAGCATTAAGCTTTGGCATGGATCCAAAAGTTGCAATG
TTAAGCTTTTCAACAAAAGGGTCTGCTAAATCAGACGACGTGACAAAAGTTCAAGAAGCT
GTCAAATTAGCACAACAAAAAGCTGAAGAAGAAAAATTAGAAGCAATCATTGATGGCGAA
TTCCAATTTGATGCTGCGATTGTACCAGGTGTTGCTGAGAAAAAAGCGCCAGGTGCTAAA
TTACAAGGTGATGCAAATGTCTTTGTATTCCCAAGTTTAGAAGCTGGTAATATTGGTTAC
AAAATTGCACAACGTTTAGGTGGATATGATGCAGTTGGTCCAGTATTACAAGGTTTAAAT
TCTCCAGTAAATGACTTATCACGTGGCTGCTCAATTGAAGATGTATACAATCTTTCAATT
ATCACAGCAGCGCAAGCCTTACAATAA
>8653_K162_00469
ATGTATTCTCAAAATATTTATGTGATACGCAAAGGAGACATGGTTATTCGACCAGCATTT
GATGATGACGATCAAAGAAATGGTAGTGAAATAATTCGGTTTGACAAAACGCGTATTCAA
AATCCTTTTAAAGTCCAGAAAATCATTGAACGCTCTTGCAAATTTTATGGTAATACTTAT
CTTGGCAAGAAAGCAGAGACAAACCGCATTACTGGCATTTCTAGTAAACCACCTATTTTA
CTAACACCATTATTTCCAACTTATTTTTTCCCAACACATTCTGACAGACAAAATGAAAAT
ATTTGGTTAAATATGCATTATATCGAAAGTATTAAAGAATTAAAAAATCGTAAATGTAAA
GTGACATTTATTAATAATGAATCAATCATTCTTCATGTTTCATACCACAGTTTATGGCAT
CAATATAACAATTCCATTTTTTACTATTACATGGTAGATAAACAATCTCGCATGATATCA
AAAAATCCCGACCAACCAATAGATTATAATAAAGCCACATTGAATGTGTTTGAAGCATTG
ACACGCTATTCTTTATTTGAAGATAAATAA
>8653_K162_00726
ATGAAACCACAATTATCGTGGAAAGTTGGCGGTCAACAAGGCGAAGGTATTGAATCAACT
GGGGAAATCTTCGCTACGGCTATGAATAGAAAAGGATATTATTTATATGGATATAGACAT
TTTTCAAGTCGTATCAAAGGTGGACATACGAATAATAAAATTAGAGTTTCTACGACGCCT
GTTCATGCAATTAGTGATGATTTAGATATTTTGATTGCATTTGACCAAGAAACAATTGAT
GTTAACCATCATGAAATGAGAGAAGACAGTATTATTTTAGCTGATGCCAAGGCTAAACCT
GTGAAACCAGAAGGATGTCATGCACAGCTTATTGAATTACCTTTTACAGCAACCGCTAAA
GAATTAGGTACAGCATTAATGAAAAACATGGTTGCAATAGGTGCTACTAGCGCATTGATG
AATTTGAATACAAATACATTTGAAGAACTTATTACTAATATGTTTTCTAAAAAAGGTGAC
AAGGTAGTTGAAGTCAATATCCAAGCATTAAACGAAGGTTATCAATTAATGCAATCCCGC
TTACCTGAAATCGACGGGGACTTTGAATTAGAGTCAACAGATGCACTACCACATCTATAT
ATGATTGGTAACGATGCCATTGGATTAGGTGCAATTGCTGCAGGTTCACAATTTATGGCG
GCATATCCTATTACACCTGCGTCTGAAGTTATGGAATATATGATTGCCAATATATCTAAA
GTAAACGGAGCGGTTATTCAAACAGAAGATGAAATTGCTGCTGTAACTATGGCTATTGGT
GCAAATTATGGTGGAGTCAGAGCGTTTACGGCTAGTGCTGGTCCAGGTTTATCTTTAATG
ATGGAAGCAATTGGATTATCTGGTATGACTGAAACGCCATTAGTCATTATTAATACTCAA
CGAGGTGGACCTTCTACTGGATTACCTACGAAACAAGAACAGTCAGATTTAATGCAAATG
ATTTATGGTACACATGGTGATATTCCAAAAATAGTTGTAGCACCAACTGATGCAGAAGAT
GCATTTTATTTAACTATGGAAGCCTTTAATTTAGCAGAACAATATCAATGCCCTGTTATA
GTTTTAAGTGATTTGCAATTATCTTTAGGTAAACAAACTGTTGAAAAATTAGATTATAAT
CGCATTGAAATTAAACGTGGTGAAATCATTCAATCTGATATTGAACGTGAAGAAGATGAT
AAAGGTTATTTCAAGCGTTATGCGTTAACATCCAATGGTGTTTCTCCTAGACCTATCCCC
GGTGTTAAAGGAGGTATTCATCATATAACTGGTGTGGAACACAATGAAGAAGGTAAACCT
AGTGAATCTGCGTCAAATAGACAACAACAAATGGAAAAACGAATGCGTAAAATTGAGCAG
TTACTAATTGAATCGCCAGTAGAAGCTAACTTACAACATGAGGATGCAGATATTCTTTAT
ATCGGTTTTATTTCTACAAAAGGTGCAATTCAAGAAGGTAGTAACCGTTTGAATCAACAA
GGCATAAAAGTTAACACTATACAAATTAGACAATTGCATCCATTCCCAACAAGCGTTATT
CAAGATGCAGTTAATAAAGCGAAGAAAGTCGTTGTAGTGGAGCACAATTATCAAGGACAA
TTGGCTAGTTTTATAAAAATGAATGTCAATATTCATGATAAGATTGAAAATTATACAAAG
TATGATGGGACACCTTTCCTACCACATGAAATCGAAGAAAAAGGCAAAATAATTGCTACT
GAAATAAAGGAGATGGTATAG
>8653_K162_00799
GTGAGTGAAATAATTCAAGATTTATCACTTGAAGATGTTTTAGGTGATCGCTTTGGAAGA
TATAGTAAATATATTATTCAAGAGCGTGCATTGCCAGATGTTCGTGATGGTTTAAAACCA
GTACAACGTCGTATTTTATATGCAATGTATTCAAGTGGTAATACACACGATAAAAATTTC
CGTAAAAGTGCGAAAACAGTCGGTGATGTTATTGGTCAATATCATCCACATGGAGACTCC
TCAGTGTACGAAGCAATGGTCCGTTTAAGTCAAGACTGGAAGTTACGACATGTCTTAATA
GAAATGCATGGTAATAATGGTAGTATCGATAATGATCCGCCAGCGGCAATGCGTTACACT
GAAGCTAAGTTAAGCTTACTAGCTGAAGAGTTATTACGTGATATTAATAAAGAGACAGTT
TCTTTCATTCCAAACTATGATGATACGACACTCGAACCAATGGTATTGCCATCAAGATTT
CCTAACTTACTAGTGAATGGTTCTACAGGTATATCTGCAGGTTACGCGACAGATATACCA
CCACATAATTTAGCTGAAGTGATTCAAGCAACACTTAAATATATTGATAATCCGGATATT
ACAGTCAATCAATTAATGAAATATATTAAAGGTCCTGATTTTCCAACTGGTGGTATTATT
CAAGGTATTGATGGTATTAAAAAAGCTTATGAATCAGGTAAAGGTAGAATTATAGTTCGT
TCTAAAGTTGAAGAAGAAACTTTACGCAATGGACGTAAACAGTTAATTATTACTGAAATT
CCATATGAAGTGAACAAAAGTAGCTTAGTAAAACGTATCGATGAATTACGTGCTGACAAA
AAAGTCGATGGTATCGTTGAAGTACGTGATGAAACTGATAGAACTGGTTTACGAATAGCA
ATTGAATTGAAAAAAGATGTGAACAGTGAATCAATCAAAAATTATCTTTATAAAAACTCT
GATTTACAGATTTCATATAATTTCAACATGGTCGCTATTAGTGATGGTCATCCAAAATTG
ATGGGTATTCGTCAAATTATAGATAGTTATTTGAATCATCAAATTGAGGTTGTTGCAAAT
AGAACGAAGTTTGAATTAGATAATGCAGAAAAACGTATGCATATCGTTGAAGGTTTGATT
AAAGCGTTGTCAATTTTAGATAAAGTAATCGAATTGATTCGTAGCTCTAAAAACAAGCGT
GACGCTAAAGAAAACCTTATCGAAGTATACGAGTTCACAGAAGAACAGGCTGAAGCAATT
GTAATGTTACAGTTATATCGTTTAACAAACACTGACATAGTTGCGCTTGAAGGTGAACAT
AAAGAACTTGAAGCATTAATCAAACAATTACGTCATATTCTTGATAACCATGATGCATTA
TTGAATGTCATAAAAGAAGAATTGAATGAAATTAAAAAGAAATTCAAATCTGAACGACTG
TCTTTAATTGAAGCAGAAATTGAAGAAATTAAAATTGACAAAGAAGTTATGGTGCCTAGT
GAAGAAGTTATTTTAAGTATGACACGTCATGGATATATTAAACGTACTTCTATTCGTAGC
TTTAATGCTAGCGGTGTTGAAGATATTGGTTTAAAAGATGGTGACAGTTTACTTAAACAT
CAAGAAGTAAATACGCAAGATACCGTACTAGTATTTACAAATAAAGGTCGTTATCTATTT
ATACCGGTTCATAAATTAGCAGATATTCGTTGGAAAGAATTGGGGCAACATGTATCACAA
ATAGTTCCTATCGAAGAAGATGAAGTGGTTATTAATGTCTTTAATGAAAAGGACTTTAAT
ACAGATGCATTTTATGTTTTTGCGACTCAAAATGGTATGATTAAGAAAAGTACAGTGCCT
CTATTTAAAACAACGCGTTTTAATAAACCTTTAATTGCTACTAAAGTTAAAGAAAATGAT
GATTTGATTAGTGTTATGCGCTTTGAAAAAGATCAATTAATTACCGTCATTACTAATAAA
GGTATGTCATTAACGTATAATACAAGTGAACTATCAGATACCGGATTAAGGGCAGCTGGT
GTTAAATCAATAAATCTTAAAGCTGAAGATTTCGTTGTTATGACAGAAGGTGTTTCTGAA
AATGATACTATATTGATGGCCACACAACGCGGCTCGTTAAAACGTATTAGTTTTAAAATC
TTACAAGTTGCTAAAAGAGCACAACGTGGAATAACTTTATTAAAAGAATTAAAGAAAAAT
CCACATCGTATTGTAGCTGCACATGTAGTGACAGGTGAACATAGTCAATATACATTATAT
TCAAAATCAAATGAAGAACATGGTTTAATTAATGATATTCATAAATCTGAACAATATACA
AATGGCTCATTCATTGTAGATACAGATGATTTTGGTGAAGTAATAGACATGTATATTAGC
TAA
>8653_K162_00913
ATGAACAAAACAGATTTAATCAATGCAGTTGCAGAGCAAGCTGATTTAACTAAAAAAGAA
GCTGGTTCAGCAGTAGATGCTGTATTCGAATCAATCCAAAACTCACTTGCTAAAGGTGAA
AAAGTACAATTAATTGGTTTCGGTAACTTTGAGGTACGTGAACGTGCTGCACGTAAAGGT
CGTAACCCTCAAACTGGTAAAGAAATTGATATCCCAGCAAGTAAAGTTCCAGCATTCAAA
GCTGGTAAAGCATTAAAAGATGCTGTAAAATAA
>8653_K162_00930
ATGAAAAAATTCATTGGATCAGTTTTAGCTACGACATTAATTTTAGGGGGATGTTCCACG
ATGGAAAATGAATCAAAAAAAGACACAAAAACAGAAACAAAATCTGTACCAGAAGAAATG
GAAGCTTCAAAATATGTAGGTCAAGGCTTCCAACCACCTGCAGAAAAAGATGCGATTGAA
TTTGCGAAGAAGCATAAAGATAAAATTGCCAAACGAGGCGAACAATTTTTTATGGATAAC
TTCGGTCTAAAAGTTAAAGCTACCAATGTTGTAGGTAGTGGGAAGGGCGTAGAAGTATTC
GTGCATTGTGATGACCACGATATCGTATTTAATGCGAGTATTCCATTTGATAAATCAATT
ATTGACAGTGATAGCTCATTAAGAAGTGAGGATAAGGGCGATGATATGAGTACTTTAGTT
GGTACAGTACTCAGTGGATTTGAATATCGAGCGCAAAAAGAAAAGTATGATAAATTATAT
AAATTTTTTAAAGATAATGAAGAGAAATACCAATATACAGGATTTACAAAAGAGGCAATT
AATAAGACACAAAATAGTGGATATGAAAATGAATATTTTTATATTTCGACTATACCATAT
AATTTAACAGAGTATAGAAACTATTTTGAGCCATTGTTAAACAAAAGTAACAGTGAATTT
TCAAAAGAAATGTCAAATGTTAAGAAGCAATTAAAGGATAAGTCGAAAGTATCGGTAACT
ACTACTCTATTTAGTAAAAATAAGAACTATACTAAAAAAAGTAACAGTGAAAATGTAATA
AAAATGGCAGAAGAAATAAAAAAAGAAAAAGATTTACCAACTGATATAGATTTTAGTATA
CAATTTTCAGACAATAAAATAAATACGATTAAACCAAATTATAGCAGTAAAGATAATTCG
GAATATGGGGTATTTGATAATGAATAA
>8653_K162_00976
GTGAGTCATTGTTATATACCTTTAACTGAAAAAGACAAGCAAGAAATGTTACAAACAATT
GGTGCAAAATCTATAGGAGAATTATTCGGTGATGTACCAAGTGACATTTTATTAAATAGA
GATTTAAATATTGCTGAAGGCGAAGCGGAAACAACGTTACTTAGAAGATTAAATCGCATT
GCAAGCAAGAATATCACTAAAGAAACGCATACATCATTTTTGGGTGCTGGTGTTTATGAT
CATTACGCGCCATCAGTTGTGGATGCTATGATTTCAAGATCAGAATTTTACACAGCATAT
ACGCCATATCAACCGGAAATTTCTCAAGGTGAATTACAAGCCATTTTTGAGTTCCAAACT
TTAATTTGTGAATTAACAGATATGGATGTAGCAAATTCTTCTATGTATGATGGGATGACT
AGCTTTGCTGAAGCATGTATCTTAGCATTTAGTCAAACAAAGAAAAATAAAATTGTAGTC
TCAAAAGGTTTACATTATCAAGCATTACAAGTACTTCATACTTATGCTAAGACGCGTAAG
GAATTCGAAGTAGTGGAAATCGATTTAGATGGCACTGTTACAGATTTGAAAAAATTAGAA
GCAGCAGTGGATGATGAAACAGCAGCTGTTGCAGTACAATATCCAAACTTCTACGGTTCA
ATTGAAGATCTTGAAAAGATTCATAGCTTTATTGAAGATAAAAAAGCATTATTTATCGTA
TATGCAAATCCATTAGCATTGGGATTACTTACACCTCCAGGTTCATTTGGTGCAGATATT
GTTGTAGGTGATACTCAGCCATTCGGAATTCCTGCTCAATTCGGTGGGCCACATTGTGGA
TATTTTGCAACGACGAAAAAGTTAATGCGTAAAGTGCCAGGTAGATTAGTCGGTCAAACA
CAAGATGATGAAGGTAATTGTGGCTTTGTATTAACATTACAAGCACGTGAACAACATATT
CGACGTGATAAAGCGACATCTAATATTTGTTCTAACCAAGCATTAAATGCTCTAGCGTCA
TCAATTGCAATGTCAGCACTTGGTAAACAAGGTATCTATGATATTGCAGTTCAAAATATA
GAACATGCTAACTATGCTAAACAGCAATTTATTAAAAAAGGTTTTGAAGTATTAGATGGT
ACATCTTTCAATGAGTTTGTAGTCAAATTTGACAAACCAATTCAACAAGTTAACGAGGAA
TTAGTGAAGTACAATATTATCGGTGGTTTTGATTTAGGTGTTGTTTCAGACGACTTTAAA
AATCACATGTTAATAGCTGTAACTGAATTAAGAACAAAAGATGAAATCGATACATTTGTA
GAAAAGGCTGGTGAGTTAAATGACTAG
>8653_K162_01424
ATGAAATTTAAGTCATTGATTACAACAACATTAGCATTAGGCGTTATAGCATCAACAGGA
GCAAACTTTAATACTAACGAAGCATCTGCCGCAGTTAAGCCATTAGATAAATCATCAAGT
ACATTACACCATGGACATTCTAACATCCAGATTCCATATACAATTACTGTGAACGGCACA
AGCCAAAACATTTTATCAAGCTTAACATTTAATAAGAATCAAAATATTAGTTATAAAGAT
ATAGAGAATAAAGTTAAATCAGTTTTATACTTTAATAGAGGTATTAGTGATATCGATTTA
AGACTTTCAAAGCAAGCGGAATATACGGTTCATTTTAAAAATGGAACAAAAAGAGTTATC
GATTTGAAATCAGGTATCTACACAGCTGACTTAATCAATACAAGTGACATTAAAGCTATC
AGTGTTAACGTAGATACTAAAAAGCAACCTAAAGATAAAGCTAAAGCAAATGTTCAAGTG
CCATATACAATCACAGTGAACGGCACAAGCCAAAACATTTTATCAAACCTAACATTTAAT
AAGAATCAACAAATTAGTTACAAAGATTTAGAGGATAAAGTTAAATCAGTTTTAGAGTCA
AATAGAGGTATTACTGATGTTGATTTGAGACTATCGAAGCAAGCGAAATATACAGTTAAT
TTTAAAAATGGAACGAAGAAAGTTATAGATTTGAAAGCAGGTATTTACACAGCGAATTTA
ATCAATTCAAGTGATATTAAAAGTATCAATATTAACGTAGATACAAAAAAACATATCGAA
AATAAAGCTAAAAGAAACTATCAAGTTCCATATTCAATTAATTTAAATGGTACATCTACA
AACATTTTATCGAATCTTTCATTTTCAAATAAACCTTGGACAAATTACAAAAATTTAACT
AGTCAAATAAAATCAGTACTGAAGCATGATAGAGGTATTAGTGAACAAGATTTAAAATAT
GCTAAGAAAGCTTATTATACTGTTTATTTTAAAAATGGTGGTAAAAGAATCTTACAGTTA
AATTCAAAAAATTACACAGCAAACTTAGTTCATGCGAAAGATGTTAAGAGAATTGAAATT
ACTGTTAAAACAGGAACTAAAGCGAAAGCAGACAGATATGTACCATACACAATTGCAGTA
AATGGCACATCAACACCAATTTTATCAAAACTAAAAATTTCGAATAAACAATTAATTAGT
TACAAATATTTAAACGACAAAGTGAAATCTGTATTAAAAAGTGAAAGAGGTATCAGTGAT
CTTGACTTAAAATTTGCGAAACAAGCAAAATATACAGTATATTTCAAAAATGGAAAGAAA
CAAGTAGTGAATTTAAAATCAGACATCTTTACACCTAATTTATTTAGTGCCAAAGATATT
AAAAAGATAGATATTGATGTTAAAACAGGGTCAAAAGCGAAAGCGGATAGCTATGTACCA
TATACAATTGCAGTAAATGGCACATCAACACCAATTTTATCAAAACTAAAAATTTCGAAT
AAACAATTAATTAGTTACAAATATTTAAATGACAAAGTGAAATCTGTATTAAAAAGTGAA
AGAGGCATCAGTGATCTTGACTTAAAATTTGCGAAACAAGCAAAATATACAGTATATTTC
AAAAATGGAAAGAAACAAGTAGTGAATTTAAAATCAGACATCTTTACACCTAATTTATTT
AGTGCCAAAGATATTAAAAAGATTGATATTGATGTAAAACAATACACTAAATCAAAAAAA
AAATAA
>8653_K162_01528
ATGTTTGATAGCGCGTCCTTAATTATTTTAACTTCATTCATTATTATAATGTATTTTGTC
AAAATCAAATGGTATTCTATTTTGTTGATTATGACTTCACAGATTATTCTGTACTGTGCT
AACTACATGTATATTGTTATATATGCATATATCACCAAGATTTCTGATAGTATATTTGTA
ATATTCCCTAGCTTTTTTGTAGTTTATGTGACTATTAGTATACTATTCTCATATATAATA
AATAGAGTTCTCAAAAAAATTAGCACACCATATCTAATACTAAACAAAGGATTTTTAATA
GTTATTTCGACTATCTTACTGCTTACTTTTTCATTATTTTTCTTTTATTCACAAATAAAC
TCGGATGAAGCTAAAGTAATAAGGCAGTATTCTTTTATTTTTATTGGTATCACTATATTT
TTAAGTATATTAACATTTGTTATTTCTCAATTTCTCCTTAAAGAGATGAAATATAAACGT
AATCAAGAAGAAATTGAAACCTATTATGAATATACATTGAAGATTGAAGCTATCAACAAC
GAAATGCGCAAGTTCCGTCACGATTATGTCAATATCTTAACAACGCTTTCAGAATTCATT
CGAGAAGATGACATGCCTGGCCTACGTGATTATTTCAATAAAAATATTGTACCTATGAAA
GACAATTTACAAATGAATGCTATAAAATTAAATGGTATCGAGAATCTTAAAGTACGTGAA
ATTAAAGGCTTAATTACTGCGAAAATTTTACGTGCACAAGAAATGAATATTCCGATTAGT
ATCGAAATACCCGATGAAGTAAGTAGCATTAACTTGAATATGATCGATTTAAGTCGCAGT
ATTGGTATTATTCTTGATAATGCAATTGAGGCATCAACTGAAATTGATGACCCTATCATT
CGCGTTGCATTTATTGAAAGTGAAAATTCAGTAACGTTTATTGTTATGAATAAATGCGCT
GATGATATACCACGCATTCATGAATTGTTCCAAGAAAGTTTTTCTACTAAAGGTGAAGGT
CGTGGTTTAGGTCTATCAACTTTAAAAGAAATTGCTGATAATGCAGACAATGTCTTATTA
GATACAATTATCGAAAATGGTTTCTTTATTCAAAAAGTTGAAATTATTAACAACTAG
>8653_K162_02227
ATGTTAATTAGTCTCGTAACCCCAGTTTTTGCTTTGTTAGTTATTGGTGGTATTATTTGG
GTGATTATAGAAGGTATAGTACATATTTCAAAAAAGAATAAAGCAATCGATAACTTTTTA
AACCAAGTTAATAAAGTAAGTGAGACATATAAATTCGCTACTACTTTTTTATTTCTAATC
TTGGCTACGGCGGGTATTTCTCAATTTTATCTATATTATATAGTATCAGCGTTTCTTTTT
TGGCTTGTCATACTTACCTTTGGTATTGCAGGTATCATTTTTTTAATGCCATATGGATTA
TGTTTTCTACCGTTTTATAAGCAAAAAAAGAAAAAACAGACATTTAAAAAATACATGGTT
TACACTACGATTGGTTTGTCAATTTGTCTAGGCTTATCTCTAGTTTTGGTTCACACTACG
AAAATTTATATGGACGAAGGTGGCGTAAGATACTATTACGGTAGTTTTGTAATGAAACAA
GCGGGCGGTTATGCTTATTTAGCTTTAGCAGTACTTTCAACGTTGTTAATTGTTGCGAAA
AAAGCTACAAATAAAAATAAAGAAATCGAAACCGTCGACAATACAAATATAATGGAAAGA
TAA
>12446_1693-LF2_00009
ATGAATAAGAGTCGATTTATTTCATGCGTAATTTTGATATTCGCACTTATACTAGTTCTT
TTTACACCCAACGTATTAGCAGAGAGCCAACCAGACCCTACGCCAGATGAGTTGCACAAA
GCGAGTAAATTCACTGGTTTGATGGAAAATATGAAAGTTTTATATGATGATCGTTATGTA
TCAGCAACTAAAGTTAAGTCTGTAGATAAATTTTTGGCACATGATTTAATTTATAACATT
AGTGATAAAAAACTGAAAAATTATGACAAAGTGAAAACAGAGTTATTAAATGAAGATTTA
GCAAAGAAGTACAAAGATGAAGTAGTTGATGTGTATGGATCAAATTACTATGTAAACTGC
TATTTTTCATCCAAAGATAATGTAGGTAAAGTTACAGGTGGTAAAACTTGTATGTATGGA
GGAATAACAAAACATGAAGGAAACCACTTTGATAATGGGAAATTACAAAATGTACTTATA
AGAGTTTATGAAAATAAAAGAAACACAATTTCTTTTGAAGTGCAAACTGATAAGAAAAGT
GTAACAGCTCAAGAACTAGACATAAAAGCTAGGAATTTTTTAATTAATAAAAAAAATTTG
TATGAGTTTAACAGTTCACCATATGAAACAGGGTATATAAAATTTATTGAAAATAACGGC
AATACTTTTTGGTATGATATGATGCCTGCACCAGGAGATAAGTTTGACCAATCTAAATAT
TTAATGATGTACAACGACAATAAAACGGTTGATTCTAAAAGTGTGAAGATAGAAGTCCAC
CTTACAACAAAGAATGGATAA
>12446_1693-LF2_00190
ATGAGTATTGGCATGTATTTAGACAGATCTCGAAACCAAGCTTCAAGTGTGGGTAATTTG
AGTCAAACAATGAATTCAAATTATGATGCGTTGGAAAAAGCAATTACTCAATTTATCAAT
GATGATGCGCTTAAAGGTAAAGCGTATACGTCAGCTAAGCAATTTTTTAGTACGGTGTTA
ATTCCATTATCAACAAGTATGAAAACATTGAGTGATTTAACGAAGCAAGCTTGCGATAAT
TTTGTGTCACGTTATACGAGTGAGGTTGATAGCATATCTTTAAAAGAATCAGAGCTTGAA
GAAGATATCAGATCATTAAGTCAACAAATTACGCGATATGAAAATTTGAATAACAATTTG
AAAAAGCATGCTTCCGATAATCAGCAAGCCATTTCATCGAACCAACAAATAATACAAACA
TTAGGTCAACAAAAACATGAATTAGAAGAGAAGCTACGCAAATTGCGTGAGTTTAATCAA
AAATCACCAGAAATATTTAAAGAAGTTGAAGAATTTCAAAAAATTGTCCAACAAGGACTT
ACCCAAGCGCAAAATTTTTGGAACTTTTCAACAAATCAATTTAATATTCCTTCAGGTAAA
GAACTTGATTGGGCCAAAGCAAGTCATGAAAAATATTTGAAAGTTGCTATGGGGAAAATT
GAACATAAAGCAGAGAAAGAAACTTTAAATAAAGCAGACTTTGCTGTTATAAAGGCATAT
GCCAAAGAGCATCCAGAAGACGATATCCCGAAAAGTATAATGAAATATATAAATGACAAT
AAAGATAGTATTAAACGAGATATGGGATTAGATATTACGTCAACACTTTTAGAGCAAGGC
GGTATAAATGCAAGTAAATTCGGTGTATTTATCAATACAGCAGGTGGAGTGAAAGGCCCA
GCTGGTCCAAATTCATTTGTGGAAGTCAAACGTACATCAGGTAATGTGTTTATAGAAAAT
GGTAGTAAATTTGCAAAAGGCGGAAAATATCTAGGTAAAGGTGTTGCAGGTGTAGGTTTT
GCTTTAGGTATGTATGATGACCTTGCAAATGATGATAAAACAGTTGGTGAAGCGTTGTCG
CATAATGGTATGACACTTGCAGCTGGAATAGGAGGATCAGCTGCAGTGGGTGCAATAGCA
GCTATTGCCTTAAGTAGTAATCCAGTAGGATGGACAGTTTTAGCTGGATTAGCTGTGGGT
TCTGGATTAGCATTTGCTACAGATTGGGCTTACCAAACAAATAAACTTGGATTAAAAGAT
AAAACAGATTGGGTTGGTCACAAAATAGATGAAAGTATAGAAGTTGTAGGAAAGTCTGCA
GATAGTGTTAGAAATACAGTTGGAGAAGCTACAAAAAATATCGGTAAACATATTAATTCA
ATGAAATGGGCGTGGTAA
>12446_1693-LF2_00191
GTGCTTTGTGAATCTAAACAAATTTATAAAAATCCTAAATATCGAGTTATTAGATATAAT
AATGAATATTTCATGGTCGATTTAGTAAGTACTTGGATTACTTATTTTTTCCCTTTGATT
AATTGGTTTATGCCCAAAAAGTATGCAAAAATTAGTGAAAAAGAATTTGAAAGTTTAAAT
ATTGTTAAACCTGTTAAAAACAACGTTTTTTGGCCGGTTGCAGGCAGTTCAGTTCTATTC
GGAATAATATTGAGAAAATACGGTAACTTCTTTAATGTTCAGTTTGAAAAAAAGTAG
>12446_1693-LF2_00643
ATGAGAATGAAGCGATTTTTAACTATTGTACAAATTTTATTGGTTGTAATTATTATCATT
TTTGGTTACAAAATTGTTCAAACATATATTGAAGACAAGCAAGAACGCGCAAATTATGAG
AAATTACAACAAAAATTTCAAATGCTGATGAGCAAACATCAAGCACATGTGAGACCACAA
TTTGAATCACTTGAAAAAATAAATAAAGACATTGTTGGATGGATAAAATTATCAGGAACA
TCATTGAATTATCCAGTACTACAAGGTAAGACAAATCACGATTATTTAAATTTAGATTTT
GAGCGAGAACATCGACGTAAAGGTAGTATTTTTATGGATTTTAGAAATGAATTGAAGAAT
TTAAATCATAATACTATTTTATACGGGCACCATGTCGGTGATAATACGATGTTTGATGTG
TTAGAAGATTATTTAAAGCAATCGTTTTATGAAAAACACAAGATAATTGAATTTGACAAT
AAATATGGTAAATATCAATTGCAAGTATTTAGTGCATATAAAACTACTACTAAAGATAAT
TACATACGTACAGATTTTGAAAATGATCAAGATTATCAACAATTTTTAGATGAGACAAAA
CGTAAATCTGTGATTAACTCAGATGTTAATGTAACGGTAAAAGATAAAATAATGACTTTA
TCAACGTGCGAAGATGCATATAGTGAAACAACGAAAAGAATTGTTGTTGTCGCAAAAATA
ATTAAGGTAAGTTAA
>12446_1693-LF2_00805
GTGAATAACAACATATTGCCTGCCATAAGAAACATTAAAGATTTAGAGAAACTGATTAAA
ACAGATTATAAAATGTGTGTGCTTCTAGATATGCATATAGGACATATTAAAAGTATTATG
GAATTGCTGAAGCAAAATCATATAGAGTGTTTTATTCATATAGATTTGATAAAAGGTTTA
AGCTACGATGAATTTGCAAGTGAATTTATTATTCAGCAATACAAGCCAAAAGGTATTGTA
TCGACTAAATCTAAAGTAATAAAAAAAGCGAAATCATTAAATACTTTAACGATTTTTAGA
GTGTTTATTATTGATAGTCAAGCATTGAAACGCAGTATAGATTTGATAAAAAAAGTTGAA
CCTGATTTTGTAGAAGTACTTCCAGGTGTTGCGAGTAAAGCGATTCATCATATTCAGAAA
GAAACAAACACACAAGTCATTGCAGGTGGCCTAATTAATACAATAGATGAAGTCAATGAA
GCTGTTAAAAATGGAGCGAAATATGTAACAACTAGTTATGATAAACTCTGGTGA
>12446_1693-LF2_00808
ATGGCATTGTCTACTTTTAAGAGAGAACATATTAAAAAGAATTTAAGAAATGATGAATAT
GATTTAGTAATTATTGGTGGCGGTATTACAGGTGCAGGTATTGCACTAGACGCGAGTGAA
AGAGGAATGAAAGTTGCATTAGTTGAAATGCAAGACTTTGCACAAGGAACAAGCTCAAGA
TCTACAAAATTAGTCCATGGTGGTTTACGTTACTTAAAACAATTCCAAATTGGAGTAGTT
GCCGAAACTGGTAAAGAACGTGCGATTGTTTATGAAAATGGGCCTCATGTTACGACTCCA
GAGTGGATGCTTTTACCAATGCATAAAGGTGGAACATTTGGTAAATTCTCAACATCAATT
GGTTTAGGGATGTATGATCGTTTAGCAGGTGTTAAAAAGTCTGAACGTAAAAAAATGTTA
TCTAAAAAAGAAACTTTAGCTAAAGAACCATTAGTTAAAAAAGAAGGTCTAAAAGGCGGC
GGTTACTATGTTGAATATCGTACTGACGATGCGCGTTTAAATATTGAAGTTATGAAGCGT
GCTGCTGAAAAAGGCGCAGAAATTATCAACTATACTAAGTCAGAACACTTCACTTATGAT
AAAAATCAACAAGTAAATGGTGTTAAAGTTATTGATAAATTAACTAATGAAAATTATACA
ATTAAGGCTAAAAAAGTGGTTAATGCAGCAGGTCCATGGGTTGATGATGTTAGAAGTGGT
GATTATGCACGCAATAATAAAAAATTACGTTTAACTAAAGGTGTACATGTTGTTATTGAT
CAATCAAAATTCCCATTAGGTCAAGCAGTATACTTTGATACTGAAAAAGATGGAAGAATG
ATTTTTGCAATCCCGCGTGAAGGAAAAGCGTATGTAGGTACTACAGATACATTCTATGAC
AATATCAAATCTTCACCATTAACTACACAAGAAGACAGAGACTATTTAATCGATGCTATT
AATTACATGTTCCCTAGTGTTAATGTTACAGATGAAGATATTGAATCAACATGGGCAGGA
ATTAGACCATTAATTTACGAAGAAGGCAAAGACCCTTCTGAAATCTCTCGTAAGGATGAA
ATTTGGGAAGGTAAATCAGGTTTATTAACTATTGCAGGTGGTAAATTAACAGGCTATCGT
CACATGGCTCAAGACATTGTTGATTTAGTATCTAAACGCTTGAAAAAAGACTACGGTTTA
ACATTTAGTCCATGTAATACAAAAGGTCTGGCAATTTCAGGTGGCGATGTAGGTGGTAGT
AAGAACTTTGATGCGTTTGTAGAGCAAAAAGTAGATGTAGCTAAAGGATTCGGCATTGAT
GAAGATGTTGCAAGACGTTTAGCATCTAAATATGGTTCAAATGTTGATGAATTGTTCAAC
ATTGCGCAAACATCTCAATACCATGATAGCAAGTTACCATTAGAAATATATGTAGAACTT
GTTTATAGTATTCAACAAGAAATGGTATACAAACCTAACGATTTCTTAGTTCGTCGTTCT
GGTAAAATGTACTTCAATATTAAAGATGTATTAGATTATAAAGATAGTATCATCGATATT
ATGGCTGATATGTTAGACTACTCACCAGCTCAAATTGAGGCTTATACTGAAGAAGTTGAG
CAAGCAATTAAAGAAGCGCAACATGGAAATAATCAACCAGCAGTTAAAGAATAA
>12446_1693-LF2_00826
ATGAAATTTTCATTTTCAAATGATTTAGGAACACTTTTTACCATTATTTTAGCAATTGCC
TTTATCATTAATTTGGTTCTAGCGTTTATTATTATTTTTTTAGAAAGAAATAGACGTACA
GCCAGTTCAACATGGGCGTGGTTATTTGTACTTTTTGTATTACCATTAATTGGTTTTATC
CTTTATCTATTTTTTGGAAGAACGGTTTCTGCGCGTAAACTAAATAAAAATAATGGGAAC
GTGTTAACAGATTTTGATGCGCTTTTAAAGCAGCAAATTGAAAGCTTTGATAAAGGTAAT
TATGGTACAGATAATAAACAAGTTCAAAAGCACCATGATTTGGTACGTATGTTGTTAATG
GATCAAGATGGCTTTTTAACTGAAAATAATAAAATTGATCATTTTATAGATGGAAATGAT
TTATATGATCAAGTTTTACAAGATATTAAAAATGCTAAAGAATACATCCATTTAGAGTAT
TATACATTCGCTCTAGATGGCTTAGGCCAAAAAATTTTAAAAGCGTTAGAAGAGAAATTG
AAACAAGGTCTAGAAGTGAAAGTTTTATATGATGACGTTGGTTCAAAGAAAGTTAAGATG
GCTAATTTTGATCATTTTAAATCGTTAGGTGGAGAAGTTGAAGCATTTTTTTCTTCTAAA
TTACCGTTATTGAATTTCAGAATGAATAATAGAAATCATAGAAAAATCATCGTAATCGAT
GGTCAACTAGGTTATGTCGGAGGATTTAACATTGGTGATGAATATCTAGGTTTAGGAAAA
TTAGGGTATTGGAGAGATACGCATTTACGTATACAAGGGGATGCAGTTGATGCACTGCAG
TTGCGATTTATTTTAGACTGGAATTCGCAAGCACATCGACCTCAATTTGAATATGATGAA
AAATATTTTCCTAAAAAGAATAAATCATTCGGTAATGCGCCAATCCAGATTGCTGCAAGT
GGTCCCGCCAGTGACTGGCATCAAATTGAATATGGTTATACAAAAATGATTATGACCGCT
AAGAAGTCGGTATATTTGCAATCGCCTTATTTCATTCCGGACAACTCATATATAAATGCC
ATTAAAATTGCAGCTAAATCAGGGGTGGATGTTCATCTAATGATTCCATGTGAGCCAGAC
CATCCTTTAGTTTATTGGGCGACATTTTCAAATGCTTCTGACTTATTATCAAGTGGTGTT
AAAATTTATACGTATGAAAATGGATTTATACATTCTAAAATGTGCTTAATTGATGATGAA
ATCGTATCAGTGGGCACAGCAAATATGGACTTTAGAAGTTTTGAATTAAATTTTGAAGTA
AATGCCTTTGTATATGATGAAAATCTTGCTAAAGATTTAAGAGCGGCTTATGAACATGAT
ATTACAAAATCAAAACAACTTACTGAAGAATCTTATGCTAATAGACCATTGTCTGTTAAG
TTTAAAGAATCGTTAGCTAAATTAGTTTCGCCAATTTTATAA
>12446_1693-LF2_00909
ATGAATAAAAATACATGGGTCATTGGGTTTACGCTCTTCGCTATGTTTTTTGGCGCAGGC
AATCTAATTTTTCCTCCTAATCTCGGATTGGATAGTGGTCAATTTTTCTGGCCCGCCATT
TTAGCGTTTGTTCTAACTGGGATTGATTTACCATTATTAGGTGTGATTGTAGGTGCACTT
GATAAAGAAGGATATATTGGCGCATTAAATAAAATTTCACCTAAATTTTCAATATTGTTC
TTAATCATCATTTATTTGACTATAGGGCCACTTTTCGCAATACCTAGAACTGCATCTACA
TCTTTTGAAATGACAATTACACCAATTATACATAGCAATAGTAGTATCGCTTTATTTATA
TTTACGATTATCTACTTCATAGTCGTTTTGTATATTTGTTTAAATCCATCTAAGTTAATC
GATCGTATTGGTTCATTATTAACACCATTATTATTGATTACTATTTTAGCGATGATTATT
AAGGGATACTTAGATTTTAACGGTAATACTGCTGGAAAGGGCAATGAAGCACTATATCAT
TCTAATTTTTCAAGTTTTGCTGAAGGCTTTACACAAGGCTATTTAACAATGGATGCCATT
GCAGCAATTGCTTTTTCAATGATTGTTGTTAATGCAGTAAAACTTACAGGTATTACTAAA
ACAAATCAAATATTCAAACAAACTTTGACTGCTGGTTTAATTGCAGCGGTTGCTTTAATT
TTCATATATATTTCATTAGGTTATATTGGTAATCATATGCCAGTAAGTGACATGACGTTA
GATCAATTGAAATCCAAAGATCGAAACATTGGGACATATTTATTAACTACAATGGCTTCA
ACAGGATTTGGTTCATTCGGAAAATATTTATTGGGCATCATTGTGGCGTTGGCATGTCTA
ACTACAGCATGCGGACTTATTGGTGCAGTTTCTGAATATTTCCATAGAATCGTACCTAAA
GTATCATACAAAGCATTTGTATTAGTTTTCATTTTAATGAGTTTTATTATTGCTAACCAA
GGTTTAAATGCTGTTATCTCAATGTCAATTCCGGTATTAAGCATTGTATACCCAGTAGCA
ATAACTGTTGTGTTATTAATTTTAATTGCCAAATTCATACCGACAAAACGCATTTCACAA
CAAATTCCAGTTATTATCGTATTTATATTGTCGATTTTCAGTGTTATTAGTAAGTTAGGT
TGGCTGAAAATTAACTTTATAGAATCATTGCCTCTAAGAGCGTATTCTTTAGAGTGGTTC
CCAGTAGCAATTATTGCAACGATATTAGGCTATCTAGTCGGCATATTTGTAAAACAAGAT
CCAATTAAATATCAACAGGAATAA
>12446_1693-LF2_00910
ATGAGTGATCGTTTCATAAAATTTAACGACGAACAGTTAGATACCAAGCAAGTAATGATG
TTGCAAGACTTAGCTCGACTCTTATTAAAAAATGAACAAACACAAGTTAAAATCCAAAAA
TTCCCTTACTATAATCCTGTTCAAAATGTTTTGATTACGAGTTGGTTTTGGTCACATCGA
CCAAGCCATATCGAAATGGCTGGTTTAAAAACAGATGTTATGTTAGCTGCTTACGGTTAT
CATATGATGGATGTACAAATTGTAAATGAAGTAGTACAAGATAAAACTTTTAAACACCCT
AAATTTTATCAACAACTTTTTAAATTATTAGAAGATATGCGCGTATTAAATTCTATTAAT
GTTGAGCGCCCAAGTACTGCTAAATTAATTGATCTTCGCTTAGATACACGGATATCATAT
ACGGAATCTCAAATTAAAGTGTATCGTACTAAAACACAATATACAGATTTATTATTTTTA
TATTTAGAACATGCATTTTTAAGTCAAGATTTCTTTGATATACCATCTATACATTCAGAT
TTAGATGATATTTTAGTTAATATGTTCTTATATTTACCTAATTTTTTCCAAAATCAAAAT
TCTGAAGATAATATGTATCTGGCTCAAAGAATTATGTATCAAGTAGATGATATTTTAAAA
GAAGATATGCTAAACGAATATTATTACTTACCTAAAACACTATATAATACATTAGCTAGT
CCAGAGTTTGAAGATTTAAAGAGAACTGATGCAAGTCAAGTCGATGGGCAAGATGATACT
TCAGAAGATGATGATAACCAAAGTGAAAAAGCTGACTCTAAATCTGCAGATAGTGAGTCA
AAAGGTGGCGCTTATTTAGAAATGGAGCTTCACGAAGGACAAAATAGTGAAACATTGGGT
AATGATGAAGCACGTGAAGGCGATGCTACAGACGATATGACAGATATGATGACCAAAAAG
GGCAAAGGATCAAACGATACGCTAAATCGTGAAGAAGGCGATGCTGTTGGTCAAAGCCAA
GCATTTCAACTTGATGGTGTGAACAAAAATGTAGAAATAAAATGTCAAATTCCTGAAATT
GAGCCACAATATGTTTTAGAATATCAAGAATCGAAACAAGACGTACAATATGAAATCAAA
GACTTAATTCAAATTATAAAGAAAACGATTGAACGAGAACAACGAGATGCACGTTTTAAT
TTAACAAAAGGGCGATTACAAAAGGATTTAATTAATTGGTTTATCGACGATCAATATAAA
TTGTTTTACAAAAAACAAGATTTAAGTAAATCATTTGATGCGACGTTTACATTGTTAATT
GATGCGTCAGCAAGTATGCATGATAAAATGGCTGAAACGAAGAAAGGTGTAGTGTTATTC
CACGAGACGTTAAAAGCATTGAACATTAAACATGAAATTTTATCATTCAGTGAGGATGCC
TTTGATTCAGACGAGCATGCACAACCAAATATCATTAATGAGATTATTAACTATGATTAC
TCAACCTTTGAAAAAGATGGCCCACGTATTATAGCACTTGAACCTCAAGATGATAATCGT
GATGGTGTTGCTATTAGAGTTGCGAGTGAACGATTAATGCGTCGAAATCAACATCAACGA
TTTTTAATCGTATTTTCTGACGGCGAACCGTCTGCATTTAATTATAGTCAAGATGGTATT
ATTGATACGTATGAAGCTGTAGAAATGTCACGTAAATTTGGCATTGAAGTATTTAATGTA
TTTTTGAGTCAAGATCCAATAACTGAAGATGTTGAACAAACAATTCATAATATTTATGGT
CAATATGCTATTTTCGTTGAAGGTGTTGCGCATTTACCTGGATATCTCTCTCCATTATTA
AAAAAATTACTACTTAAATCTTTATAA
>12446_1693-LF2_01002
ATGACGCAATACGAGGTAGATATTATGTATGAAGTTAAATTAGATGCTTTCAATGGACCA
TTAGATTTATTACTGCATCTTATCCAAAAATTTGAAATAGATATTTATGATATTCCTATG
CAAGCATTAACAGAGCAGTATATGCAGTACGTTCATGCAATGAAACAGCTTGAAATTAAT
ATTGCAAGTGAATACCTAGTATTAGCGTCAGAACTCTTAATGATTAAAAGTAAGATGCTA
TTACCACAATCAACATCAGATATGGATGTTGATGATGACCCACGGGAAGATTTAGTTGGG
CGTTTAATAGAATATCAAAATTATAAAGAATATACTGCTATTTTAAATGACATGAAAGAA
GAAAGAGATTTTTATTTTACAAAAAGACCGACAGATTTATCTCATTTGGAAACAGATGAA
TCTTGGGATCCAAATCATACGATTGATTTAACTGAATTAATTGTAGCTTATCAAAGAGTT
AAAAATAGAGTTGAGTTAAATACACCTAAATCTGTTGAAATCCGAAAAGAGACATTTACC
ATTCAACAAGCTACAGAACAAGTGACATCGAGATTGAAAGATAAAGATCATTTTAACTTC
TTTAGTCTGTTTACGTTTTCTGAGCCAATTGAACAAGTAGTCACTCACTTTTTAGCTATT
TTAGAGATGTCAAAGGCAGGAATAATTAATATTGAGCAACAACGTAATTTTGAAGATATT
AACATTGTTAGAGGAGTGAACTACCATTTTAGATAA
>12446_1693-LF2_01058
GTGAAACTACAATGGATAAATACATTTAAACTACATTCTAAGAAGCGACAATTAAGTAAG
GCCCAACAAATCGATTTACTTTCAAATTTATGTAATTTGTTGAAATATGGTTTCACTCTG
TATCAAAGTTTTCAATTTTTAAATCTTCAAATGGCATATAAAAATAAGCAATTAGGTGCC
ACCATTCTAAGTGAAATTTCAAATGGTGCACCATGCAATCAGATATTATCACTGATAGGT
TATAGCGATACTATCGTCATGCAAGCATATTTGGCAGAAAGATTTGGCAATATTATAGAC
GTTCTAGAAGAAACCGTAAATTATATGAAAGTGAATAGAAAATCAGAACAACGATTGTTA
AAGACACTGCAATACCCATTAATACTAGTTTCTATTTTTATTGCTATGATTATTATATTA
AACCTCACAGTAATTCCACAGTTTCAACAATTATATACTTCTATGAATATTCAACTATCT
TCTTTTCAAAAAACATTGTCTTTTTTCATTACCAGCTTACCTACTATAATTGTAGTAATG
CTCATAATAGTATCTATGTTGGCTATTATTATGAAATTAATTTATAACAAATTGAATATG
CTCAATAAGATAAACTTTGTGATGAAACTACCGCTAATATAA
>12446_1693-LF2_01207
ATGTATAAAAATATATTACTTGGTGTAGACACTCAGTTGAAAAATGAAAAAGCACTAAAA
GAAGTGTCTAAATTAGCTGGCGAAGGTACAGTCGTTACAGTTTTAAACGCAATCAGCGAA
CAAGATGCTCAAGCATCAATTAAAGCAGGTGTTCATTTAAACAAACTTACTGAAGAACGA
AGCAAGCGATTGAAAAAAACACGCAAAGCTTTAGAAGATTATGGTATTGATTATGACCAA
ATAATTGTTCGTGGTAATGCAAAAGAAGAACTATTAAAACATGCTAATAGCGGTAAATAC
GAAATTGTTGTTTTAAGTAACCGTAAAGCAGAAGACAAAAAGAAATTTGTACTTGGAAGT
GTCAGCCACAAAGTAGCAAAACGTGCGACTATCCCTGTATTAATCGTTAAATAA
>12446_1693-LF2_01245
ATGAATACCTTTCAAATGAGAGATAAATTAAAGGAACGTTTAAGCCATTTAGACGTTGAT
TTTAAATTTAATCGTGAAGAAGAAACTTTGCGTATTTATCGAACAGATAATAACAAAGGT
ATCACGATTAAACTTAACGCTATAGTCGTAAAATATGAAGATAAAAAAGAAAAAATTGTA
GATGAAATTGTTTATTACGTTGATGAAGCTATTGCACAAATGGCAGATAAAACCCTTGAG
AGTATATCATCTAGTCAAATTATGCCTGTCATTAGAGCGACTAGCTTTAATAAAAAAACT
AAACAAGGTGTTCCTTTTATCTATGATGAGCATACTGCAGAAACAGCAGTTTATTATGCA
GTCGATTTAGGAAAATCATATCGTTTAATTGATGAAAGCATTTTAGAGGATTTGAAGTTA
ACTGAACAACAAATAAGAGAAATGTCTCTGTTTAATGTTAGAAAATTGTCAAATTCATAT
ACGACTGATGAAGTAAAAGGTAATATTTTTTATTTTATTAACTCAAATGACGGGTATGAT
GCAAGTAGGATACTAAATACTGCATTTTTAAATGAAATTGAGGCACAATGTCAAGGCGAA
ATGCTCGTAGCAGTGCCACACCAAGATGTGTTAATTATTGCAGATATACGCAATAAAACA
GGATATGATGTGATGGCACATTTAACAATGGAATTTTTCACTAAAGGTCTAGTTCCAATT
ACATCATTATCCTTTGGATATAAACAGGGTCATCTTGAACCGATATTTATTTTAGGTAAA
AATAATAAACAAAAAAGAGATCCAAACGTGATTCAGCGTTTAGAAGCAAATCGTCGTAAA
TTTAATAAAGATAAATAG
>12446_1693-LF2_01306
ATGAAAAAAAGATATGTATTTGTGGTAGTTGTTGCAATATTAATAGGCCTAATTATTATT
GCATATGGGCATAATAAACAAATAAAGTATCATTACATTGAGACACAAGAAAAGCGGATA
GATTTGTATTTTAAGCATAATCTTAACAATTATAAAAATATGAAAGTGGCAGATTTCCAT
AAAACTCCTATGGGTGGGTATTTCATTGTAGGTTATATAAATGATGATAAAAAATATAAA
TTCCAAGCAAGTATAGATTCGGGAAGCGATAATCAATATCAGAAAGATATTGGTTACCAT
GAAGATAAATTAGGCAAATTATTCAAAGAAAAAGACCCTAAATATAAACTCTCTGTCGAT
GAAATAATTAAAAAAGAACATTTGGATAAAAGTGATTATGAAGCGGAACCACCGCTATTC
TTCTTTTCGGGGAGACCAGAGTGA
>12446_1693-LF2_01312
TTGAATTTAAACATAAATGATCAAGATATCGCTATAGAATTATTAAAAAAAGAATTATCT
CCACTTTTATTTGAAGATTCTTTGTCATATTTAAAAGAAGAATTTATTAATGAAAAATTA
GAATTTAATATATCAAATTTAGCTTCACGATATACTGCGAATAATGATATCGATACTATT
AATAATAAAATTATAGAAGGTATTTCTATTACCAATAATTTTAAATATACTAATATTTCA
TATCTAAAAGAATTAAAAGGTTATATCGAAAATGATATTTTAGATAAGATGAAATCAAAA
TATGCAAAGAATATTTATTTGAATTTCAAAAAAATTCTCTAA
>12446_1693-LF2_01654
ATGGCTAAAGTTGAATTAACAACCCGGAGACGAAACTTCATAGTTGCTGTTATGTTGATT
AGTGCGTTTGTAGCTATTTTAAATCAAACATTATTAAATACAGCGTTACCTAGTATAATG
AGAGAATTAAATATTAATGAAAGTACATCGCAATGGCTAGTTACTGGGTTTATGCTTGTT
AATGGCGTCATGATACCTCTGACGGCATATCTAATGGATAGGATTAAAACTAGACCTTTA
TACTTAGCAGCGATGGGGACATTTTTATTAGGTTCTATTGTTGCAGCCTTAGCTCCGAAT
TTTGGAGTTTTAATGTTAGCACGTGTAATTCAAGCGATGGGTGCAGGGGTACTTATGCCC
TTAATGCAATTTACGTTATTTACATTGTTCAGTAAAGAACATCGAGGTTTTGCAATGGGG
CTGGCAGGTTTAGTTATTCAATTTGCACCAGCAATAGGACCTACAGTTACAGGATTAATC
ATTGATCAAGCGAGTTGGCGAGTACCATTTATTATAATTGTAGGAATTGCTTTAGTTGCC
TTTGTTTTCGGTTTGGTTTCAATCTCAAGTTACAATGAAGTGAAATATACTAAATTAGAT
AAGCGCTCAGTAATGTATTCAACTATTGGGTTCGGGTTAATGTTATATGCATTCAGTAGT
GCAGGCGACCTAGGATTTACTAGCCCGGTAGTCATTGGTGCAATGATAATTAGTTCTATT
ATCATCTACTTATTTATTCGTAGACAATTCAATATAAGCAATGCACTTTTAAATTTAAGG
GTTTTTAAAAATAGAACATTTGCATTATGTACGATTAGTTCAATGATTATTATGATGTCA
ATGGTTGGACCCGCGCTGCTTATACCACTATATGTTCAAAACAGTTTATCTTTATCTGCC
TTGTTATCAGGACTAGTTATCATGCCTGGTGCAATAATAAATGGTATTATGTCGGTTTTT
ACAGGTAAATTTTATGATAAGTATGGTCCTAGGCCATTGATTTATACTGGTTTTACTATT
TTAACAATTACTACAATTATGTTGTGTTTCTTGCATACAGACACATCTTATACGTATTTA
ATAGTTGTATATGCAATTAGAATGTTTTCAGTTTCTTTACTCATGATGCCGATAAATACT
ACAGGAATTAATTCTTTGAGAAATGAAGAAATCTCACATGGCACGGCTATTATGAACTTT
GGTCGTGTAATGGCTGGTTCACTAGGCACAGCTTTAATGGTTACATTAATGAGTTTTGGT
GCAAAAATATTTTTATCAACTTCACCATCACACTTAACTTCAACTGAGATAAAACAACAA
TCGATTGCTATTGGAGTAGATATCTCATTTGGATTTGTAGCAGTTCTAGTTATGATTGCT
TATGTGATAGCAATTTTTATCAGAGAACCTGAAGAGATTGAAAGTAATAGAAGGAAATTT
TAA
>12446_1693-LF2_01941
ATGACATTGTTAACAGTTAAGCATTTGACGATTACAGATACCTGGACAGATCAACCACTC
GTGAGTGATGTGAATTTTACATTAACTAAGGGTGAAACTTTAGGCGTTATTGGAGAAAGT
GGTAGCGGTAAATCAATTACATGCAAATCGATTGTAGGTTTAAATCCAGAACGATTACGC
GTAACAGGTGATATAACCTTTGATGGTAAGCCAATGTTGTCGTTATCGGAAGCACAATTG
AAAAAATACCGTGGTAAAGATATTGCGATGGTCATGCAACAAGGTAGTCGTGCCTTTGAC
CCATCAACTACTGTCGGTAAACAAATGTTTGAGACTATGAAAGTACATACGTCAATGTCT
ACACAAGAAATTGAAAAGACATTGATTGAATATATGGATTATTTAAGTTTGAAAGATCCT
AAACGTATATTAAAATCATACCCTTACATGTTATCAGGAGGAATGTTACAGCGATTGATG
ATTGCTTTAGCGTTAGCTTTGAAACCAAAGTTAATCATTGCTGATGAGCCGACAACGGCT
TTAGATACAATTACACAATATGATGTACTGGAAGCATTTATAGATATTAAAAAACACTTT
GACTGTGCGATGATTTTCATTTCACATGATTTAACGGTTATTAACAAGATTGCAGACTGT
GTTGTTGTGATGAAAAATGGTCAACTGATTGAGCATGGTACGCGTGAATCAGTCTTGCAT
CATCCAGAACATGTTTATACGAAGTATTTATTATCAACTAAGAAGAAGATTAATGATCAT
TTTAAACATGTGATGAGGGGTGATGTACATGATTAA
>12446_1693-LF2_02110
ATGCTTGATAGACACTTAAAACTACTCCAGTTTTTTATTAAAAATCCATCAAAGCACATT
AGTTCTAATGAAATTGCTGAACATGTCAATGTTTCAAACCGCACAGTTCGCAATGATATC
CATGTTATCAATAGCAATTTTATGGATGATATCATCGTAAGTATTAAATCTAAAGGATAT
CAATTAAATACATCGCAGTATACCTTAGAAACGATAACTGAACGTTACACACATATTCAA
TCATATAAAGAAAAACTATTATTATCTATGGCGTATCAACTGCTAATGCACAATAAATCA
CAGACATTGCAACAACTAGAGCAAGATTATCTATTATCTAAAACTGTGCTCAACGACTAT
TTCGTTCGAATTCAACAATGGTGTCAAAAATTTAATATCGCTTTAACAATCAAGAAAAAA
CAAGGTATTGTGGTCGATGGAACAGATAATGATATCACTAATGCCATCATCCATTTAAAT
CAATTATCATCAGGGCATGTACATGTTGAAGACCTAATTTTAAATGAATTACCTGATTCA
CACCAAAGAATGATTTCGCATATTATACAAGAGACACTTCAACAACATAGTATTGAAACA
ACTGATATTCAAATACAACAGCTTTTAATTCATCTCATTTTAATCATTAAACGTAAGCAA
TCTTTAAGTGAGCTAGACACGTTAAACCACGATTCAAAATTGATATCTCATTCTTGCATT
AAGCAAATCAACGAAAGATTAGGTTATGACTTGAACGAAAAAGTAATCAATATGTTTTCA
TTCTTTATTGGTTATCATTTTAATAAACTCGATATTGGCATAGAACGTATATTTATACAA
AGTTATATTGATCGCTTAATCGAATTGATGCAGCAACATATTCATGTACCTTTCAATGAA
GATTCGATTTTACAACAAAATTTATATAATCATTTTAGTAAAGCATATTTACGTATCACT
CAAAACATTTATTTAAACAATCCTTTAGTTATAGAGATTAAAAAACTCTATCCCTTTGTG
TTTAACACACTTTTTGAAGCGATTGATAAATTAGCAATTGATACTGATATAGAGATGAGC
GAAGATGAAATTGCCTTTTTAACAATTCATTTTCAAGCTGCCATCGAGCGTCGTACCAAA
ACACAATTAAATGTAGTCATTGCTTGTTATTATGGTCTAGGTGTGTCGAATTTTTTAGAA
ACTAAAATAAATAACTTATCCGAAGAGTTGTCAGTGATAAATACGATTAAACTAGAAAAT
ATAACACACTATCACTTTGACAATGTAGATTTATTAATAACGACCCATGATATTCCAAAA
CAAACGCTAAACATACTTCCTAAGCACCTAACGATTATCAAGGTTGCACCATTATTTTCT
GAAGATGACCGTCACAAAATCAGACACGTTGTGAAGCAAAAGCAAAATCCGGTTCAAGCA
CATCATCATATGAACACTGTCAATTTCCTTGTCGTAAATACTGAACAAAAACCACGACAT
ACTGTGCAAATTTTTGAAGAAGCTCAAAAAATATTACAAGCACATCATGCGATTGTAGAA
GGATATATCGAATCAGCTTTAGAGCGTGAGAAATCATCTTCTACATACATAGGTAATTTT
ATGGCGATTCCTCATGGAGATCCTGAAAAAGTTTTACAATCACATGTGCTTATTTTTCGC
ACAAAAGATGTTTTTCCTTGGCGACAACAAGATGTCAAACTTGTCTTTTTCTTAGCGATT
TCGCATAAAGACAAAGCTTTTACAAAACAAATGATGCAATTAATTGCTAACTTGGATGAT
GATTCAGTGAACCATTTATGTAGTTTAGATGATCATAGCTTAAAGCAACAGTTATTTGAA
TACTTACAAGAATAA
>12446_1693-LF2_02530
ATGCTTAATGCTGATTTAAAACAACAACTTAAACAATTATTAGAACTAATGGAGGGCAAC
GTTGAATTCGTTGCCAGCCTTGGTTCAGATGATAAATCTAAGGAACTCAAAGAATTATTA
ACAGAAATTTCTGATATGTCACCTAGACTTTCACTTTCTGAAAAGTCTTTAAAACGTACA
CCAAGTTTCTCAGTCAATCGTCCTGGCGAAGAAACAGGTGTAACATTTGCAGGTATTCCA
TTAGGTCACGAGTTTAACTCACTTGTTTTAGCAATTTTACAGGTTAGTGGTCGTGCCCCT
AAAGAAAAACAGTCAATCATTGACCAAATTAAAAACTTAGAAGGTTCATTCCATTTTGAA
ACATTCATTAGTTTAACATGTCAAAAATGTCCTGATGTCGTTCAAGCACTTAACTTAATG
AGTGTAATCAACCCTAACATCACGCATTCTATGATTGATGGTGCAGTGTTCCTTGAAGAA
TCTGAAAACATCATGGCAGTCCCTGCTGTCTTTTTAAATGGCGAAGAATTTGGCAATGGT
CGTATGACAATCCAAGATATTCTTTCGAAACTAGGCAGTACAGCAGATGCATCTGAGTTT
GAAAATAAAGAACCTTATGATGTCTTAATCGTTGGTGGTGGTCCTGCTAGTGGTAGTGCA
GCGATTTACACAGCACGTAAAGGTTTACGTACTGGTATAGTTGCTGATCGTATCGGTGGC
CAAGTTAATGATACTGCTGGTATTGAGAACTTCATTACTGTTAAAGAAACAACTGGTTCT
GAATTTTCTTCTAACTTAGCAGCGCACATTGATCAATATGACATTGATGCAATGACAGGT
ATACGTGCTACAGATATCGAAAAGACTGATGAAGCAATTAAAGTTACATTAGAAAACGGT
GCTATCTTAGAAAGTAAAACAGTCATTATCGCTACTGGTGCAGATTGGCGTAAGCTAAAC
ATTCCAGGTGAAGAGCAATTGATTAATAAAGGTGTTGCATTCTGCCCTCACTGTGACGGA
CCTCTATTTGAAAATAAAGACGTAGCAGTTATCGGTGGCGGTAACTCTGGGGTTGAAGCA
GCAATTGACCTTGCTGGTATCGTTAATCATGTTACATTATTCGAATTCGCTAGCGAATTA
AAAGCAGATAACGTGTTACAAGATCGTTTACGTTCTTTATCAAATGTTGATATCAAAACA
AATGCCAAAACTACTGAAGTTGTCGGAGAAGACCATGTTACAGGTATACGTTACGAAGAC
ATGAGCACCGGCGAAGAACATCTACTTAACTTAGATGGTATCTTTGTTCAAATTGGTTTA
CTTCCAAACACATCATGGTTAAAAGATGCTGTTGAATTAAACGAACGTGGTGAAATTGTT
ATTGATCGTAACAATAATACGAATGTTCCTGGTATATTCGCAGCTGGTGATGTCACAGAT
CAGAAGAACAAACAAATTATTATTTCAATGGGCGCTGGTGCAAATGCAGCATTAAATGCC
TTTGACTATATTATCAGAAACTAA
>12482_IL93_00026
ATGAGTAATACACAAAAGAAAAATGTGCCAGAGTTGAGATTCCCAGGGTTTGAAGGCGAA
TGGGAAGAGAAGAAGTTAGGGGAAATTTTTCAAATAATTTCTGGTTCAACACCACTAAAA
TCAAATAAAAAGTTTTATGAAAATGGTAATATTAATTGGGTCAAAACGACAGATTTAAAT
AATTCTAAAGTTACGCATAGTAAAGAAAAAATAACTGAATATGCTATGAATAGTTTGAAA
TTAAAATTAGTGCCTAAAAATTCAGTACTTATAGCTATGTATGGTGGTTTTAATCAAATT
GGTCGAACAGGTTTGTTAAAAATAGATGCCACAATAAATCAAGCAATTTCAGCCTTATTA
ATGAATCATGAAACGAATCCAGAATTTATACAAGCATATCTAAATTATCAAGTTAAGGGG
TGGAAGAGATATGCAGCAAGTAGCAGAAAAGACCCGAATATAACTAAAAAAGACATAGAA
CAATTTAAAGTTCCTTATGTTAGTATTAATGAACAGCAAAAAATAGGCGAATTCTTCAGC
AAGCTTGACCGACAAATTGAGTTAGAAGAACAAAAACTAGAATTACTTCAACAACAAAAA
AGGCTATATGCAGAAAATCTTCTCACAAGAATTGCGATTCAAAGATGA
>12482_IL93_00045
ATGACAACACAGTTAAATATCAATTTAGTCATTGAAAATGCGAAACGTGTTATTACACCA
TTATCACCGATTTCGATTTTTGCAGCACGAAATCCATGGGAAGGATTAGAAGCGGATACG
TTTGAAGATGTCGCAAAATGGTTACGTGATGTTCGAGATGTGGATATTTTCCCAAATAAA
GCATTAATAGAAAGTGCTGTGGCACGTGGTGAATTAGACGAAAGTGTCTTTAATCAACTT
GTTACTGATATGTTACTTGAACATCACTACAATATCCCGCAACACTACATCAATCTTTAT
ATTGATAACATTAAAACATTAAAAGACGTACCTGCATCATATATGAATCATTCAAATGTT
GATGTTGTTGCTGATCTACTATTAGAAAAATCAAAACGTGATATGGCTGAATCATATCAT
CACTATGATGTACGTCCGATGAGTGATGCAATAATAGATGAACAAGGTGAGCCACTTAGC
GAACAAGTGAATCGTCAAATGATTAAATGGACGAAACTTTATATCGACCAATTTTTATCG
AGTTGGACAATGCCGAAGCGTGAACAAAGTTTTTACCATGCATGGTTGCATTTAGCGCAA
CATGACCATAGTTTTACTAAAGCACAGCGCCAAGTGATTAAAGACTTACCCAATGATCCT
AAAATGACGATAGAGTCAGTATTAAATCATTTTTCAATAGCGCAGGAAGACTACCAGGCT
TATGTTGAAGGACATCTTTTGGCGTTACCGGGTTGGGCAGGTATGTTATACTACCGCTCA
CAACAGCATCACTTTGAACAACATTTGTTAACGGATTATTTGGCCATTCGGTTAGTTGTC
GAACAATTGCTAGTTGGTGATGAGTTTAAGTCAGTCACTAAAGATTGTGAAAGTAGATCG
GAAAATTGGTTTAAGCAAACTGTTGCATCATGGTGTTACTACAGTGATATGCCTAGCGAT
GTATTACTACAACATGACGTCAATGAAATTCAAACGTTTATTCATTTTGCAGCAACTATG
AATAAAAATGTATTTAAAAATTTATGGTTGATTGCCTGGGAAATGACATACGAATCTCAG
GTAAAACAAAAAATTAAAGCAGGTCATGAAAGTTTGGCGGGCGCATTAGATGTAAACCAA
GTAAATGTTACTGAAAATGACAACGCTAATCAGTCACATTCAGTATCGTTAAATGATACA
CAAGCAGTTGATGAAAATAATAGCGAGCTAAATCAGGTGGACACATCAACGAAAGCGCAA
ATTGCATTTTGTATAGATGTTCGTTCAGAACCATTTCGTAGACATATCGAAGCAGCAGGT
CCATTTGAAACGATTGGTATTGCAGGTTTCTTTGGATTACCTATTCAAAAAGATGCCGTA
GACGAACAATTCAAACATGATTCATTACCTGTCATGGTACCGCCGGCATATCGCATTAAA
GAGTTTGCGGACCGTTACGATATGAATGTATATCGACAACAGCAACAGACAATGTCATCG
ATGTTTTACACATTTAAATTGATGAAAAATAATGTCATGCCTAGTCTGTTATTGCCTGAA
TTAAGTGGGCCATTTTTAAGCTTGAGTACCATTGTCAATACGATTATGCCTAGAAAAAGT
CGCGCGTCTTTACAGAAAATAAAACAAAAATGGTTGAAGAAGCCTGAAACAAAGTTAACG
ATTGATCGTGAGTTTGACAGAACATCAGACTTACCTGTTGGATTTACTGAGCAAGAGCAA
ATTGATTTCGCGTTACAAGCGTTGAAATTGATGGATTTAACCGAAGCATTTGCGCCGTTC
GTTGTGTTAGCAGGTCATGCTAGTCATTCTCACAATAATCCACATCATGCATCACTTGAA
TGTGGGGCTTGTGGTGGTGCATCAAGCGGTTTTAATGCTAAGTTATTAGCGATGATATGT
AATCGTCCAAATGTCAGACAAGGATTAAAACAAGCAGGCGTGTATATTCCAGAGACAACT
GTTTTTGCGGCAGCAGAACATCATACGTCTACTGATACGTTGGCATGGGTATATGTGCCA
GACACATTATCAGCTTTAGCTCTAGATGCATATGAATCATTGAATGACGTCATGCCGATG
ATTTCTGAACACGCGAATCGCGAACGTTTGGACAAACTGCCAACGATTGGTCGTGTGAAT
CATCCAGTGGAAGAAGCGCAGCGGTTTGCAAGTGATTGGAGTGAAGTACGTCCAGAATGG
GGCTTGGCTAAAAATGCATCATTTATAATTGGACGACGCCAATTAACAAAAGGCATTGAT
TTAGAAGGGCGGACATTTTTACACAATTATGATTGGCGTAAAGATAAAGATGGCACATTG
TTAAATACCATCATTTCTGGTCCGGTACTTGTGGTACAATGGATTAATTTACAATATTAT
GCGTCGACAGTTGCGCCGCATTTTTACGGAAGTGGGAATAAAGCGACACAAACCGTCACG
TCAGGTGTTGGTGTCATGCAAGGTAATGCGAGTGATCTGATGTATGGCTTATCATGGCAA
TCTGTTATGGCTGCTGATCGAACGATGTATCATTCGCCTATTCGTTTACTTGTCGTTATT
CAGGCACCCGACTATGTTGTAGCTAGACTACTCGCGAATAATGAGCATTTCGCTAGGAAG
GCGTCTAATCATTGGCTGCGTTTAATGAGCGTTAATGAGGAAGGGCGTTTTAAAAGTTGG
ATTTAA
>12482_IL93_00189
GTGCTTTGTGAATCTAAACAAATTTATAAAAATCCTAAATATCGAGTTATTAGATATAAT
AATGAATATTTCATGGTCGATTTAGTAAGTACTTGGATTACTTATTTTTTCCCTTTGATT
AATTGGTTTATGCCCAAAAAGTATGCAAAAATTAGTGAAAAAGAATTTGAAAGTTTAAAT
ATTGTTAAACCTGTTAAAAACAACGTTTTTTGGCCGGTTGCAGGCAGTTCAGTTCTATTC
GGAATAATATTGAGAAAATACGGTAACTTCTTTAATGTTCAGTTTGAAAAAAAAGTAGCA
ATCACGGTATTTTTTATCATGTTAATAGGGATTTTAATATTTTATTTCTATCTAAATAAA
AAATTAAAATTAAAAATTTTTAATACCAACGTGGTTAATAAGAATAGAATTGTATTAATA
CCGACTTTCAAACAAGGGTGTTTAATAGTTTTTGTGTACCTTTTTTTAGGAAGCGCTTCA
ATATTTACTTTAGCCATTCTTTTGACGACAGAGTCACAAAATATAATAATATTTTTAACT
TGGGTTATAATCACGATGTTTTTCTTTTTAGTGAATATGGCTTCGATAGGTAATACAAAT
ATTCATGTTATTTTAAGAATAAACGAGTATTAA
>12482_IL93_00193
ATGTTGCTGTGCGAATCTAAAATTATCAACAAAAACCCTAAGTATAGAGTTATTAAATAT
AATGATGAGTACTTAATGATCGATATAATAAGCACTTGGATTAGTTTATTTTTTTCATTT
ATCAATTGGTTCATCCCAAAAAGATGCGTCAAAATTAGTAGAGAAGAGTTTGAAAATTTA
AATATTTTTAAACCTGCTAAAAAGAATGTTTTTTGGCCAGTTGCAGGTATCTCTGCTTTA
TTTGCAGTTACATTAAGAAAGTATACGCATTTACTTGACACTCAACTTGATAAAAAATTA
GTTATTGCCATATGTTGCATCACATTTATAGGGATTTTAACATTTTATGTACGCCTAATT
AAAAAATCATCTTTAAATATTTATAATACTAAAAATAAAAGGTCAAAAATTATCTTAATA
CCAACACTAAAAAATGTTTGTTTCACATTATTTGGATATATTTTATTTGGCGGATTGACT
ATGCTATTCCTAAATGCTCTATTATCAATGAGTTATCAAAACATAATAGTATATTTTGCT
TGGATTGCAGTTATAATGGGTTTTTTTCTAGTGAATATAGCTTTAATTATAGATAAAAAC
ATTCATGTCATACTTAAAAACCAATAG
>12482_IL93_00424
ATGTTTAAGAGAAAATTATTAGTTACAACTTTGTCGCTAGGTCTAATTGTTCCTATAGCT
ACACCATTTCAAGGTTCTAAGGCTACTACTAATGCAGAAGATATTGGCGACGATGCAGAA
GTGATTAAACGTACGGAAGATGTAAGTAGTAGGAAATGGGGTGTAACACAAAATGTCCAA
TTTGATTTCGTAAAAGATAAAAAATATAACAAAGACGCATTAATTATTAAGATGCAAGGT
TTTATCAATTCTAGGACAACTTTCAATGATGTTAAACAAAATAGAGCAAATAAAAGAATG
GTTTGGCCATTTCAATATAATATCGGTCTTACATCAAAAGACCAAAATACGAGCTTAATC
AATTATCTTCCTAAAAATAAAATAGAAACAGTTGATGTTGGTCAAACTTTAGGATATAAC
ATTGGAGGTAAATTCCAGTCAGCACCATCTATAGGCGGAAATGGATCATTTAATTATTCT
AAGAGTATTAAATATTCCCAAAAGAGTTATGTCAGCGAAGTTGAACAACAAAGCTCAAAA
ACTATTAAGTGGGGGGTTAAAGCAAATTCTTTTGTTATAGCAGGGCATCGATGGTCTGCT
TACGATGAATTATTGTTTATAAGAAATACGACAAGAGGACCTAATGCTAGAGACTATTTT
GTAGACGATAATGAATTGCCCCCTTTAATAACAAGTGGATTTAATCCGTCTTTTATCGCG
ACAGTATCTCACGAAAAAGATTCAGGCGATACGAGCGAATTTGAAATTACTTACGGTAGA
AATATGGATGTTACCTATGCAACCTACCTTCCTAAACAAGGTCTTTATCCAGAAAGAAAA
CATAATGAATTTGTAAACAGAAACTTTGTGGTCAAATATGAAGTGAATTGGAAAACGCAC
GAAATTAAAGTAAAGGGGCACAACTAA
>12482_IL93_00453
ATGCATTGGACAATTATCGGCGGTGGCATACAGGGAACTGCAATCGCACAAAAACTATTA
TCAAGCGGATTAACAACAGACCGATTAACAATCATTGACCCACATGAAACTTTTTGCCAA
AGGTTTAACTCATATACAAATCGAATAGAAATGCCTTATTTAAGATCACCGATTGTACAT
CACGTACATCCACAACCGTTCCATCTAAAACAATTCGCTAAACAGCACCAATATACAAAT
GCTTTTTATGGTCCTTATCAGCGACCTGAATTGACAATGTTTATGGATCATATTGCACAT
GCTTCTAAACAATATCAATTAGAGGATTGCTTGGTTCAAGGTTTAGTTCAAACTTTAGAT
AAACAAGAAGACAAATGGCATATCAAGTTAGAAAATGGACAAATTATCACTACAGATTGC
GTCGTTATTGCAATAGGCAGTACGAATATTCCGTTTATGCCTGACATTTTAAAAGACAAA
CAGAATGTAAATCATATCTTCGAGAAAGAACATGATCAAGTAGTATATGATAAGACCGAT
CATATCGTTGGTAGTGGCATTACTGCTGCACATCTTGCACTTAAATTGTTAAATCATGAT
GACGATAAAAAGATTCATTTATGGCTAAATAAAGATATTGAAATACATGACTTTGATGCT
GATCCTGGTTGGTTAGGTCCGAAAAATATGTCTTCATTTTTAAGTACTAAAAGCATGCCT
GAAAGAAATGCCATTGTACAACGTGAACGTCATAAAGGATCAATGCCTCACGAACTGTAC
TTACGCCTTAAAAAACATATTAAAAATGGTCGTATAAATGTGCATAAAACACCTATCACT
CAAATTAGTGGTGGTGTAATTAACACTGAAAATGATTCTGTTCCATATCAACAGATTATG
GTTGCAACTGGTTTTGAACAAGATTTTATGTCACAACCACTTATTAAGCAATTAATACAA
AATTATGATGCACCTATCAACGAATGTAATTACCCTGTTATTTCCGAAAAATTAGAATGG
ATACCAAATCTATTTGTCGCAGGATGCTTTGCAGACTTAGAATTAGGACCATTTGGTAGA
AATGTTATGGGTGGCCGTAAAGCTGCCGAACGCATTGAACAAGCATTTCTAAAATTACAA
CAATATAGCGCATAA
>12482_IL93_00553
ATGGGAAATCATAAAGCAGCTTTAACGAAGCAAGTTTTTACATTTGCATCTGAGTTATAT
GCGTACGGCGTAAGGGAAGTAGTTATCAGTCCGGGATCACGCTCAACGCCACTTGCGCTT
GCATTTGAAGCACATCCAAATATTAAAACATGGATACACCCCGATGAGCGAAGTGCAGCG
TTTTTTGCAGTTGGGTTAATTAAAGGCAGTGAAAGACCTGTCGCTATATTATGTACGTCA
GGTACAGCAACAGCGAATTATACGCCTGCAATTGCTGAAAGCCAAATTAGTAGAATTCCA
TTAATCGTTTTAACAAGTGACCGTCCGCATGAATTAAGAAGTGTTGGCGCACCACAAGCG
ATTAATCAAGTAAATATGTTTAATAATTATGTAAGTTATGAGTTCGATATGCCTATTGCG
GATGATAGTAAAGAGACCATTGATGCAATTTACTATCAAATGCAAATTGCTAGTCAATAT
TTATATGGACCACATAAAGGGCCAATTCATTTTAACTTGCCATTTAGAGATCCGTTAACA
CCTGATTTGAATGCAACAGAATTGTTAACTTCTGAGATGAAGATTTTACCGCACTATCAA
AAAAGTATAGATGCATCGGCATTAAGACACATTTTAAATAAGAAAAAAGGTTTAATTATT
GTAGGGGATATGCAGCACCAAGAAGTTGATCAAATACTGACGTATTCAACGATATATGAT
TTGCCTATTTTAGCTGATCCTTTAAGTCATTTAAGAAAATTTGATCATCCGAATGTTATC
TGTACATATGATTTGTTGTTTAGAAGCGGCTTAGACTTAAATGTGGATTTCGTAATTCGT
GTTGGGAAACCAGTGATTTCTAAAAAGTTGAATCAATGGTTAAAGAAAACTGATGCATTT
CAAATATTAGTGCAAAACAATGATAAGATTGATGTCTTTCCAATAGCACCAGATATTTCA
TATGAAATATCTGCGAATGATTTCTTTAGGTCATTAATGGAAGACACGAGAGTTAATCGC
GTAAGTTGGTTAGAAAAATGGCAATGCATAGAGAAAAAAGGGCGTAAAGAAATTAAATGT
TATTTGGAACAAGCTACAGATGAGAGTGCATTCGTTGGTGAATTGATTAAGAAAACATCT
GAAAAAGATGCATTATTTATTAGTAATAGTATGCCAATCAGAGATGTAGATAACTTGTTA
TTGAATAAAAATATAGATGTCTATGCGAATCGTGGTGCGAATGGTATTGATGGTATCGTT
TCAACTGCACTGGGTATGGCTGTGCATAAACGAATAACATTATTGATAGGTGATTTGTCA
TTTTATCATGATATGAATGGACTATTAATGTCAAAATTAAATAATATTCAGATGAATATT
GTATTATTGAACAACGATGGTGGCGGTATTTTTTCATATTTACCACAAAAAGAAAGTGCA
ACCGACTATTTTGAACGGTTGTTTGGCACACCGACGGGATTGGATTTCGAGTATACAGCT
AAGTTATATCAATTCGATTTTAAACGTTTTAACAGTGTTTCAGAATTTAAAAATGCCACA
TTGTTATCTGAAACTTCGACGATTTATGAATTGATAACGAATCGCGAAGATAACTTTAAA
CAGCATCAAATTTTATATCAGAAATTGAGTGAAATGATTCATGACACATTATAA
>12482_IL93_00605
ATGGAATATGAGTATCCAATTGATTTAGATTGGAGTAATGAAGAGATGATTTCAGTGATA
AATTTCTTTAATCATGTAGAGAAGTATTATGAATCTGGCGTGACGGCAGGCGACTTTATG
GGTGCATATAAAAGATTTAAAGAAATTGTGCCTGCTAAAGCAGAGGAAAAACAAATTTTT
AATACTTTCGAAAAAAGTAGTGGCTATAATAGTTACAAAGCAGTTCAAGATGTAAAAACT
CACTCTGAAGAACAAAGAGTAAAAGCTAAAAAATAA
>12482_IL93_00616
ATGAAACAAAAAAAATCTAAAAATATCTTTTGGGTATTTTCTATATTAGCTGTTATTTTC
TTAGTATTATTTAGTTTTGCTGTTGGTGCATCAAATTTACCAATGATGATTTTAACATTT
ATATTACTCGTTGCAACCTTTGGAATTGGATTTACTACAAAGAAAAAATATCGAGAAAAC
GATTGGCTATAA
>12482_IL93_00710
ATGCCTAAACGTAATGATATCAAAACAATTTTAGTAATAGGGTCTGGGCCAATTATCATA
GGTCAAGCAGCTGAATTTGATTATGCTGGAACACAAGCATGTCTAGCTTTAAAAGAAGAG
GGATACCGAGTTATTCTTGTAAATTCAAATCCAGCGACAATCATGACTGATAAGGAAATT
GCGGATAAAGTATATATCGAACCGTTAACTCATGATTTTATAGCGCGAATTATACGTAAA
GAGCAACCTGACGCTTTACTTCCAACTTTAGGTGGTCAAACAGGTTTAAACATGGCGATT
CAACTACACGAAAGTGGTGTGCTTCAAGATAATAACGTCCAATTATTAGGAACTGAGCTA
ACATCAATTCAACAAGCAGAAGACCGTGAAATGTTTAGAACATTAATGAATTATTTAAAC
GTTCCTGTGCCAGAGAGTGACATTGTAAATACAGTAGAGCAAGCCTTTAAATTCAAAGAG
CAAGTGGGATACCCGCTAATTGTTAGACCAGCATTTACGATGGGTGGTACCGGAGGCGGT
ATTTGTCATAATGATGAAGAATTACATGAAATCGTCTCAAATGGTCTTCATTATAGTCCA
GCAACGCAATGTTTATTAGAAAAATCTATCGCAGGTTTTAAAGAAATCGAATACGAAGTA
ATGCGTGATAAAAACGATAATGCCATCGTTGTATGTAACATGGAAAATATTGATCCAGTT
GGTATTCATACAGGCGATTCAATTGTTGTGGCTCCTAGCCAAACATTATCAGATGTTGAG
TATCAAATGTTACGTGATGTTTCATTAAAAGTTATTCGAGCTTTAGGTATCGAAGGTGGT
TGTAATGTTCAATTAGCATTAGATCCGCATTCATTCGATTATTATATTATAGAAGTAAAT
CCGCGTGTATCACGTTCATCAGCGTTAGCTTCAAAAGCAACAGGATATCCTATTGCAAAA
TTAGCAGCTAAAATCGCGGTTGGTCTAACATTAGATGAAATGTTAAATCCAATTACAGGA
ACATCTTATGCAACGTTTGAACCAACGTTAGACTATGTGATTTCAAAAATACCAAGATTT
CCTTTTGATAAATTTGAAAAAGGAGAACGAGAGCTTGGCACACAAATGAAAGCAACAGGT
GAAGTTATGGCCATTGGTCGAACTTACGAAGAATCATTGTTAAAAGCAATTCGATCACTT
GAGTATGGTGTGCATCACTTAGGATTACAAAATGGTGAAAGCTTCGATCTTGATTATATT
AAAGAACGTATTTCACACCAAGATGATGAACGATTATTTTTCATCGGCGAAGCAATTAGA
AGAGGCACAACATTAGAAGAAATTCATAATATGACTCAGATAGATTACTTCTTCTTACAC
AAGTTCCAAAACATTATTGATATTGAGCATCAATTAAAAGAGCATCAAGGTGATTTAGAA
TATCTTAAATATGCAAAAGATTATGGATTTAGTGATAAAACAATAGCGCATCGCTTTAAT
ATGACGGAAGAAGAAGTATATCAGTTGCGTATGGAAAATGATATTAAACCTGTTTACAAG
ATGGTTGATACTTGCGCAGCTGAATTTGAATCTTCAACACCATATTATTATGGTACATAT
GAAACTGAAAATGAATCCATAATTACTGACAAAGAAAAAATCTTAGTATTAGGCTCTGGA
CCAATTCGAATTGGCCAAGGTGTAGAATTTGACTATGCGACAGTTCACGCCGTTTGGGCA
ATTCAAAAAGCAGGGTACGAAGCGATAATTGTGAATAACAATCCAGAAACAGTATCAACA
GACTTCTCAATTTCTGACAAATTATACTTTGAACCTTTAACTGAAGAAGATGTGATGAAT
ATCATTAATTTAGAAAAACCTAAAGGTGTCGTTGTACAATTTGGAGGACAAACAGCGATT
AATTTAGCAGACAAATTGGCTAAACATGGTGTTAAAATACTTGGTACTTCACTAGAAAAT
CTAAATCGTGCTGAAGATAGAAAAGAATTTGAAGCACTATTAAGAAAAATTAACGTGCCA
CAGCCACAAGGGAAAACAGCTACATCACCTGAGGAAGCATTAGCGAATGCTGCAGAGATC
GGATATCCGGTTGTAGTTAGACCTTCTTATGTATTAGGTGGTCGCGCAATGGAAATTGTA
GACAATGACAAAGAGTTAGAAAACTATATGACCCAGGCTGTAAAAGCGAGTCCGGAACAT
CCGGTACTAGTCGATAGATATTTAACTGGTAAAGAAATTGAAGTTGATGCGATTTGTGAT
GGAGAAACAGTTATTATTCCAGGAATCATGGAACATATTGAACGTGCTGGTGTGCATAGT
GGTGACTCAATCGCTGTATATCCGCCACAAACTTTGACAGAAGACGAGTTAACAACACTT
GAGGACTATACTATAAAATTAGCTAAAGGTTTAAACATCATTGGCTTAATCAACATTCAA
TTCGTTATAGCTCACGATGGTGTGTATGTTTTAGAAGTAAATCCACGTTCTAGTAGAACG
GTACCATTCTTAAGTAAAATTACTGATATTCCAATGGCACAATTAGCTATGCGAGCAATC
ATTGGGGAAAAACTAACAGATATGGGTTATCAAGAAGGGGTTCAACCATATGCTGAGGGT
GTATTTGTGAAAGCACCGGTATTTAGTTTTAATAAATTGAAAAATGTTGATATTACTTTA
GGACCTGAAATGAAGTCTACAGGTGAAGTGATGGGGAAAGATACTACATTAGAAAAGGCG
TTATTCAAAGGGTTAACAGGTAGTGGTGTTGAAGTTAAAGATCACGGTACAGTATTAATG
ACTGTCAGTGACAAAGATAAAGAGGAAGTTGTTAAATTGGCACAACGCTTAAATGAAGTT
GGCTATAAAATTTTAGCAACGTCTGGAACAGCCAATAAATTAGCTGAGTATGACATACCT
GCAGAAGTAGTAGGCAAAATTGGTGGCGAAAATGATTTATTAACACGTATTCAAAATGGT
GATGTTCAAATCGTTATAAATACAATGACTAAAGGTAAAGAAGTAGAAAGAGATGGCTTT
CAAATTAGACGTACTACAGTTGAAAATGGTATTCCATGTTTGACATCTTTAGATACAGCT
AATGCCTTAACGAATGTAATTGAAAGTATGACATTTACAATGCGTCAAATGTAA
>12482_IL93_00750
GTGTTAAAAAAATGGTTAAATTCAAACGTCAAACAATTCTTGGTCATAACTTTCATGAGC
GTAATATTAACGCTTATTTTATTTTCTACTCATATCTATGAATATATTGTGAATGGTACT
GTTTTTAGTGGGGCTGGAGATGGATTCCGTCAAATGATGCCATTTCAAATGTATTTGTAT
GAACATCTAAGTAGTTTTTCTAGTTTATATGATGCATCGTTTGGATTAGGTGGCGATTAT
ATGAAAGGACTATCATATTATTATTCGCTGTCACCATTAATATGGCTAAATTTTCTATTT
ATTAAAATAGGAGAAACTGTTGGTATATTTAATCCGACAACAATACATTTTTGGCCGACA
AACCAACTTATTATGGCTATGATACGAGCTATCATAACATTTGTCGTGACCTTCTACTTA
TTTAAAATATTACACTTTAAACGCTCAACAAATATGATCGCTACGATTTTATACGGCATG
TCAACTGTCGTTATATACTTTAATTTTACTTGGTCATTTTATGGAAATTTATTATATTTA
TTGCCATTATCGATTCTTGGTTTGGAAAGATATTTTCAACAACGCAAAATCGGTATTTTC
ATTGTTGCGATAGCCCTAACACTATTCAGCAATTTTTATTTCAGTTATTATCAAGCTATT
ATTATAGGTTGCTACTATTTATATCGACTCATTTTCACATACAAATATGACATTGTCTCT
AGAACACAAAAATTAATTTGCGTCATATCTGCTACAGTTTTGAGTGTGTTATCAAGTGTA
TTTGGTTTATTCACTGGCATTTCTGCGTTTTTGGAAAATGACAGAAAGCAAAATCCCAAT
GTTGATATACCGTTTTTGACACCACTTGATTATCATTATTTTTTCTTTAGCGATGGATTT
TTCATTACGATTTCAATTCTTACTATCGTTGCATTATTGTCATTCAAACTGTATCGTTTT
TACTTTTATAGACTTTTCGCAATAATAACATGGATATTATTTATTGGTTCATTATCACAG
TATTTCGACAGTGCTTTTAATGGTTTTTCATTTCCAGAAAGGCGTTGGGTGTATATCTTA
GCACTATCATCAAGTGCTCTTTGCGGATTGTTTATTCAACATTTATCAACATTAAATATA
AAATATTATTTAATCAGAACAATACCAGTAATCATCATCGCATTACTTTATGTATTACTA
TCACCGACACACCCTCTCGCACTTATAGTAGGTATTATACTGCTAATGGTGCTTGCCGTT
ATTTTAAAATTTAGTTTATGGCGTTATAAAAAATTAACCGTTGCAATATTAGTATTAATC
GTTATGATTCAACAAATCGTCATTTTAGATAACAACAAAAATATGGCAATCAAACCTTAT
CAACAATCATTATCAACGTTGAAACAACATGATTACCATAGTAACTATGTAAACCAGCTT
ATAAAAAAGATAAATCAAAATGCAACAGGCCCATTTAATCGCATTGATTATATGTCAGAC
TATGCATTAAATTCACCATTTATATATCATTATAATGGCATTTCATTATATTCTAGTATT
TTTAATGGAGACATTTTAAAATATTATGACAAGACACTCCAAATTAATATGCCAATTGAT
AAAAACAGCACTTATAGACTACTTGGCAATCGTCAAAATTTACTATCACTTTGGAATGTT
AATGATCGAATTAGAGTGAATCATGATGACAACTTACCATATGGATTTAAAATTAACTCT
GAACACAAAGACAATAAAGTTCGTTGGATTCATTCTAAAAATACCATCCATTATCCAAGT
GCACATATTACAAACAAGGTCTTTTCCAATAAAGAATTAAAATCTCCATTAGATAAAGAA
CAAGCAATGTTGCAAGGGATTGTTTCTAACAATACTAAAGATGTTAATACACATTTTAAA
GCCAATAAAAATTTACTAACAGATTCAACAATTAAATTAAATAGTGCAGCCTGGCAATCT
CCTACAAAACATTTATTACAAGTTAAACAAAATAATGGTGGTCTAACTGTACAGTTGCCA
AAATCAGTTTCTAACCAATTTAAAGATTTGTATTTTGAAATGGATTTAGAATTACTTTCG
CCGGATAAAGCTCATGATGTTAAAGTGAATGAATATACACAAGAAAGAAATAAACTCACT
TATAAATATCGACGCTTTGTAACACCCGTAACGATACGCATTAAAGCTTCAGATAGGATT
AGATTATCATTGCCTAAAGGTAAGTATCGTGTAAATTTAAAAGGGATATACGGCGAAGAT
TATACCACGCTTAAAGACGCTTCAAATTCATTAGAGGCTGTCAAAGTTAGTAAGACAAAG
CAAGGTTATACTATTACTAAAAATAAAAATTCATCTGGGTATATTGTTTTGCCAACAGCA
TATAATCAAGGTATGAAAGCGACATCAGGTGATCAAAGTCTTAAAGTTGAACAAGTAAAT
GGTGTTATGACCGGCATTAAAGCACCTAAAAATATAACAAAGATTCAATTGAGCTATACC
CCGCCATACTATTATTTACTTATAACAATTACTATATTTGGCATTATATGTAGTATTATT
TTCACGAGATGGGCAAGACAAAAATAA
>12482_IL93_00807
ATGATGAATGAAAAACAATTTAAATTAACTGTACAAGATAACACGAATATTGAAGTTAAA
GTGAATTTTACAGATGTAGATTCAAAAGGAATTATTCATATATTTCATGGTATGGCTGAA
CATATGGAACGTTACGATAAATTAGCACATGCACTTTCAAAGCATGGCTTCGATGTGATA
CGTCATAATCATCGAGGACATGGTATTAATATTGATGAATCAACAAGAGGGCATTACGAT
GATATGAAACGAGTTATCGGTGATGCCTTTGAAGTAGCACAAACAGTGAGAGGCAATGTT
GATAAACCATACATTATAATCGGACATTCAATGGGATCCGTTATAGCTAGATTGTTTGTA
GAAACATATCCGCAATATGTTGATGGTCTAATTTTAAGTGGTACTGGTATGTATCCATTA
TGGAAAGGATTACCAACCGTTAAGGTGTTACAACTGATTACAAAAATTTATGGTGCTGAG
AAACGGGTTGAATGGGTTAACCAGTTAGTATCAAATAGTTTTAATAAAAAAATACGTCCT
TTACGTACACAAAGTGATTGGATTTCTAGTAATCCAATTGAAGTAGACAACTTTATTAAA
GATCCATATAGTGGATTTAATGTGTCAAATCAATTATTATATCAAACAGCCTATTATATG
CTACATACATCACAATTAAAAAATATAAAAGTGTTAAATCATGCCATGCCTATATTATTA
GTTTCAGGATATGACGATCCTTTAGGTGATTATGGTAAAGGGATTTTAAAATTGGCGAAT
ATATATAGAAAAGCCGGCATTAAAAATGTTAAAGTTAATCTTTATCATCATAAACGTCAT
GAAGTGTTATTTGAAAAAGATCATGACAAAATTTGGGAAGACTTGTTTAAATGGTTGAAT
CAATTTTATAAAAAATAA
>12482_IL93_00891
ATGTTACAAGTAACTGATGTGAGTTTACGTTTTGGAGATCGTAAACTATTTGAAGATGTA
AATATTAAATTTACAGAAGGTAATTGTTATGGATTAATTGGTGCGAATGGTGCAGGTAAA
TCAACATTCTTAAAAATATTATCTGGTGAATTAGATTCTCAAACAGGACATGTTTCATTA
GGTAAAAATGAACGTCTAGCAGTTTTAAAACAGGACCACTATGCTTATGAAGATGAACGC
GTACTTGATGTTGTAATTAAAGGTCACGAACGTCTTTATGAGGTTATGAAAGAAAAAGAT
GAAATCTATATGAAGCCAGATTTCAGTGATGAAGATGGTATCCGTGCTGCCGAACTTGAA
GGTGAATTTGCAGAAATGAATGGTTGGAATGCTGAAGCTGATGCAGCTAACCTTTTATCC
GGTTTAGGTATCGATCCAACTTTACACGATAAAAAAATGGCTGAATTAGAAAACAACCAA
AAAATTAAAGTATTATTAGCGCAAAGTTTATTCGGTGAACCAGACGTACTATTACTGGAT
GAGCCTACTAACGGTCTGGATATTCCAGCAATCAGTTGGTTAGAAGATTTCTTAATTAAC
TTTGATAATACTGTTATCGTAGTATCACATGACCGTCATTTCTTAAATAATGTATGTACT
CATATCGCTGATTTAGACTTTGGTAAAATTAAAGTTTATGTTGGTAACTATGATTTTTGG
TATCAATCTAGTCAGTTAGCTCAAAAGATGGCTCAAGAACAAAACAAGAAAAAAGAAGAA
AAAATGAAAGAGTTACAGGACTTTATTGCTCGTTTCTCAGCTAACGCTTCTAAATCTAAA
CAAGCAACAAGTCGTAAAAAACAACTTGAGAAAATTGAATTAGATGATATTCAACCATCA
TCAAGAAGATATCCTTTCGTTAAATTCACGCCTGAGCGTGAGATTGGTAACGACTTATTA
ATCGTTCAAAATCTTTCTAAAACAATTGACGGCGAAAAAGTATTAGATAATGTATCATTC
ACAATGAATCCAAATGATAAAGCGATTTTAATTGGAGATAGTGAAATTGCAAAAACAACA
TTACTTAAAATATTAGCTGGCGAAATGGAACCAGACGAAGGTTCATTTAAATGGGGTGTT
ACTACATCATTAAGTTACTTCCCTAAAGATAACTCAGAGTTCTTTGAGGGTGTAAATATG
AATCTCGTTGATTGGTTAAGACAATATGCTCCTGAAGATGAACAAACAGAAACATTTTTA
CGTGGTTTCTTAGGTCGTATGTTATTTAGTGGTGAAGAAGTTAAGAAAAAAGCTAGTGTG
CTTTCAGGTGGCGAAAAAGTACGTTGTATGCTAAGTAAAATGATGTTATCAAGTGCGAAT
GTACTTTTACTTGACGAACCTACTAACCACTTAGACTTAGAAAGTATTACTGCTGTCAAT
GATGGTCTTAAATCATTTAAAGGTTCTATCATCTTTACTTCTTATGACTTCGAATTTATC
AACACGATTGCAAACCGTGTTATCGATTTAAATAAACAAGGCGGCGTTTCAAAAGAAATT
CCATATGAAGAATACTTGCAAGAAATCGGCGTTTTAAAATAA
>12482_IL93_00929
ATGCAAATTATATCTATATCAGAAACACCGAACCACAACACAATGAAGATTACACTTAGT
GAAAGCAGAGAAGGTATGACATCAGATACGTATACTAAAGTTGATGATTCACAGCCAGCA
TTTATTAATGACATCTTAAAGGTTGAAGGTGTTAAATCAATTTTCCATGTTATGGACTTT
ATTTCAGTAGATAAAGAAAATGACGCAAATTGGGAAACAGTATTGCCAAAAGTAGAGGCT
GTATTCGAATAA
>12482_IL93_01042
ATGAGCAGAATAACACAAGTGCATCGTATTTTAGAACAAAAGCATTTAGATGCGATTATC
ATTCTTTCGGATTACAATAGAAGATATTTATCAGGTTTTACTGGTACCAGTGGAGCACTT
ATCATATCTAAAGATAAACAATATTTGATAACAGACTTTAGATATATTGATCAAGCAACT
AAGCAGGCGCCAAATTATGAAATTATTAATCGTAAATCTACTATTATTGGTGAGATTAAA
GAATTGCTACACCAAGAAAATTTTGAAAATGTAGGTTTTGAGGGGCACCATGTAAGTTAT
GATACATACCTTGAATTAAATAAAAGCCGTATATCATTAATAAGCATTTCTAATACTGTA
GATAAAATTAGAGACGTCAAAGATGCTGACGAAATTGCTTTAATTCAAAAAGCAGCTAAT
ATTGTTGATGAAACATATGAATATATTTTAACTGTTGTAAAAGCAGGTATGACTGAAAAA
GAATTAAAGGCAATATTAGAAAGTAAAATGCTAGAATTAGGAGCAGATGGACCATCATTC
GATACGATTGTAGCATCTGGTCATAGAGGTGCATTACCACATGGTGTTGCAAGTGACAAA
ATTATTGAAAAAGGCGACATGATTACATTAGATTTTGGCGCATATTATAACGGCTATTGT
TCAGATATTACTAGAACATTTGCTATTGGAGAACCAGATCCTAAACTGAAAGAAATATAT
CAAATAGTACTTGAATCTCAAATGAAAGCAATTAATGAGATTAGACCTGGCATGACTGGT
GCAGAAGCTGATGCCATTTCAAGAAACTATTTAGAGTCAAAAGGGTATGGAAAAGAATTT
GGACATTCACTAGGACATGGTATTGGTTTAGAAATCCATGAAGGGCCAATGCTGGCTCGT
ACGATACAAGATAAACTTCAAGTTAACAACTGTGTTACAGTAGAACCTGGTGTTTATATA
GAAGGTTTGGGCGGTATAAGAATAGAAGATGATATTTTAATTACAGAAAATGGTTGTCAA
GTCTTTACTAAATGCACAAAAGACCTTATAGTTTTAACATAA
>12482_IL93_01134
ATGGCGATTAAATATTCAGCATTAAACCTTGTCCCTATTCAAGAAGGTGAAGATGAACGA
ACAGCAATTAATGATATGGTTAAGCTCGCACAACATTTAGACGAATTATCATATGAAAGA
TATTGGATTGCTGAACACCATAACGCTCCCAACCTAGTAAGTTCAGCAACTGCTTTATTA
ATTCAACATACGTTAGAACATACGAAACACATACGTGTAGGTTCTGGAGGAATCATGTTA
CCTAACCATGCTCCATTAATCGTTGCGGAACAATTTGGCACGATGGCAACATTATTTCCA
AATCGTGTCGATTTAGGATTAGGACGTGCACCTGGAACAGATATGATGACCGCAAGTGCA
TTAAGACGAGATCAACATGATGGTGTTTATAAATTTCCAGAAGAGGTTTCATTATTACAA
CAATATTTCGGCCCTGCTCACCAACAAGCATATGTTCGTGCTTATCCAGCAGTAGGTAAA
AATGTGCCTTTATACATTCTTGGTTCTTCAACAGATTCTGCACATTTAGCTGCTCGCAAA
GGGCTTCCATATGTGTTCGCTGGACATTTTGCACCTCAACAAATGAAAGAAGCTATCGAA
ATTTACAAAACGTTATTTGAACCTTCTGATGTATTAGACGAACCTTATGTTATTGTATGT
TTAAATACAATCGTTGCTGAAAATGATGACGAAGCACAATATTTAGCTTCATCTATGGCA
CAAGTAATGGTTAGTATCACTCGTGGCAGAATGCAGCCCGTTCAACCGCCAACACATGAA
CTACAAAATATATTAACGCCGAGAGAATACGCGATGGCTATGGAAAGACAGAAAATATCA
TTAATAGGTTCAGAAAATACTGTTCAACAAAAAATTCAAGATTTTATGGAAACTTATGGT
GAAGTCAACGAAATTATGGCAATAAGTTATATTTATGATAAAGATATGCAATTAGACTCT
TATCGTCGGTTCAAGAATGTTATAAATCAGATAAATGAAAAAAACACTTTATAA
>12482_IL93_01140
ATGAGTAAGAGAACAACTTATTGTGGATTAGTTACTGAAGCATTTTTAGGACAAGAAATT
ACATTAAAAGGATGGGTTAACAATCGTCGTGACCTAGGTGGATTGATTTTCGTTGATTTA
AGAGATAGAGAAGGAATTGTACAAGTTGTGTTTAATCCTGCATTTTCAGAAGAGGCATTG
AAAATTGCTGAAACAGTCCGTTCTGAATATGTTGTAGAAGTTCAAGGTACAGTTACGAAG
CGTGACCCTGAAACAGTTAATCCTAAAATTAAAACTGGCCAAGTTGAAGTACAAGTTACA
AATATTAAAGTGATTAATAAATCTGAGACACCACCATTTTCTATAAATGAAGAAAATGTT
AACGTTGATGAAAATATTCGATTAAAATACCGTTATTTAGATTTACGTCGTCAAGAGTTA
GCGCAAACATTTAAAATGAGACATCAAATTACACGTTCTATTCGTCAATATTTGGATGAT
GAAGGGTTCTTTGACATCGAAACACCAGTACTAACGAAGTCAACACCTGAGGGTGCACGT
GACTATTTAGTACCATCTCGTGTCCATGATGGTGAATTTTATGCATTACCACAATCGCCA
CAATTATTTAAGCAATTATTGATGATTAGCGGATTTGACAAATACTACCAAATCGTAAAA
TGCTTCCGTGACGAAGATTTACGTGCAGATCGTCAACCTGAATTCACACAAGTCGATATT
GAAATGAGTTTTGTAGATCAAGAAGATGTGATGCAAATGGGTGAAGAAATGCTTAAAAAA
GTTGTTAAAGAAGTTAAAGGCGTTGAAATTAATGGCGCTTTCCCACGCATGACATATAAA
GAAGCGATGCGTCGCTATGGTTCTGATAAACCAGATACGCGTTTTGAAATGGAATTAATT
GACGTTTCTCAATTAGGACGTGATATGGACTTTAAAGTATTTAAAGATACTGTTGAAAAT
GATGGTGAAATTAAAGCAATTGTCGCCAAAGGTGCAGCTGAACAATATACTCGTAAAGAT
ATGGATGCTTTAACAGAATTTGTAAACATCTATGGTGCTAAAGGTTTAGCGTGGGTTAAA
GTTGTGGAAGATGGTTTGACAGGTCCAATTGGACGTTTCTTTGAAACAGAAAATGTTGAA
ACATTACTTACATTAACTGGTGCTGAAGCTGGTGACTTAGTAATGTTTGTTGCAGACAAA
CCAAATGTCGTTGCACAAAGTTTAGGTGCATTACGTGTCAAATTAGCTAAAGAATTAGGT
TTAATCGATGAAACAAAATTAAACTTCTTATGGGTGACAGATTGGCCATTATTAGAATAT
GATGAAGATGCGAAACGTTACGTTGCAGCACATCATCCATTTACATCTCCAAAAGAAGCT
GATATTGCTAAGCTTGGTACTGCGCCAGAAGAAGCTGAGGCAAATGCTTATGACATAGTA
TTAAATGGTTATGAATTAGGTGGCGGTTCAATCAGAATTCATGACGGTGAGTTACAAGAA
AAAATGTTCGAAGTTCTTGGATTTACTAAAGAACAAGCACAGGAACAATTCGGCTTCTTA
CTAGATGCATTTAAATATGGTGCACCACCTCATGGCGGTATTGCATTAGGATTAGACCGA
TTAGTCATGTTATTGACTAATAGAACAAACTTGAGAGATACAATTGCATTCCCTAAAACA
GCATCTGCTACATGTTTATTAACGAATGCGCCTGGTGAAGTTTCTGATAAACAATTAGAA
GAACTTTCTTTGCGAATTCGTCACTAA
>12482_IL93_01185
ATGGGACGACAAGCCTTCGAATTCGGCTTAAGACCAAAGGATCAATTCAAAGTCATGCAA
CACTTTGATTTAAATACGAATCATTTAGAGGTATTGAATCGACTGTATACACCGCTAATC
GGAACACAAGCAGTGGGTTTATACCATTTTATGACTCAATTTGTTAAAGAAAGTCATAAT
GAAACATTGATTCTTTCTCATTATATTTTTATGAATGAACTTAAAATTAATTTACTAGAG
TTTAGACAACAAATGGACTTACTTGAAGCGATTGGATTGTTAAAGGCGTTTGTCAAACAT
GATGAACAAGAAACACAATTTGTTTACCAATTAATTCAACCGCCTTCAGCACATTTATTT
TTTAATGATCCAATGTTGTCAATCTTTTTATATAGTGAAGTAGAGCATCGTCGATTTCAT
GAGTTGAAGAAATACTTTGAGTATCAACAAATTGATTTGAGTGAATTTAAACAGGTAACG
AGACAATTTACTGATGTTTTTAAAGTGCCGTCTACAAAAATAGATATCGATACAAGTGAT
ATTCCGATTAATGAACCGTACCAAGGTATCGATTTATCAAATGAATCTTTTGACTTTGTA
ATGTTGAGACAAATGTTAGGTAAACATTTTATTAGTCAAGACATTGTTACCAAAGATGCA
AAGCGTTTAATTACACAACTCGCGACTTTATATGGTTTAACAGCAGATGGCATGAAGCAT
GTTATTTTAAATTCAATTACAAGTGGACAACAGTTATCCTTTGAAGAAATGCGTAAACAA
GCACGCTCGTATTACTTAATGGAACACGAAAATCAAATGCCTAAATTACAGGTGAAATCT
CCTGCTACATCATCTTCGACGGCCAAATCTTCAGAAGTGAATCCAAAGCCACAAAGTGAT
GAATGGTTTGAATTACTTGAACAAACGAGTCCAATTGATATGTTAGCTTCTTGGTCTGAA
TCAGAACCAACTATATCGCAAAAGACAATGGTTGAAGAATTAATAGAACGTGAAAAAATG
TCTTTTGGCGTCATTAATATTTTGTTGCAATTTGTCATGTTAAAAGAAGATATGAAACTT
CCTAAAGCGTATATTTTGGAAATAGCATCAAATTGGAAGAAAAAAGGTATTAAGACAGCT
AAAGAAGCATATAATTACGCTAAAAAAGTTAATCAACCTAAAAATGAGGGTTCTAGCGGA
AATTACCAAAAGCGTGGTTCATACTATGGGCAGCGTAATCGTATTTCAAAAGAAAAAACA
CCTAAATGGTTAGAAAATAGAGATAAACCTAGTGAAGAAGATTCGGCTAAAGATAATAGC
GTAGATGATCAACAATTAGAGCAAGATCGACACGCATTTCTAGATAAATTATCTAAAAAA
TGGGAGGAGGACAGTCAATAA
>12482_IL93_01241
ATGAGCTGGTTTGATAAATTATTCGGCGAAGATAATGATTCAAATGATGACTTGATTCAT
AGAAAGAAAAAAAGACGTCAAGAATCACAAAATATAGATAACGATCATGACTCATTACTG
CCTCAAAATAATGATATTTATAGTCGTCCGAGGGGGAAATTCCGTTTTCCTATGAGCGTA
GCTTATGAAAATGAAAATGTTGAACAATCTGCAGATACTATTTCAGATGAAAAAGAACAA
TACCATCGAGACTATCGCAAACAAAGCCACGATTCTCGTTCACAAAAACGACATCGCCGT
AGAAGAAATCAAACAACTGAAGAACAAAATTATAGTGAACAACGTGGGAATTCTAAAATA
TCACAGCAAAGTATAAAATATAAAGATCATTCACATTACCATACGAATAAGCCAGGTACA
TATGTTTCTGCAATTAATGGTATTGAGAAGGAAACGCACAAGTCAAAAGCACACAATATG
TATTCTAATAATACAAATCATCGTGCTAAAGATTCAACTCCAGATTATCACAAAGAAAGT
TTCAAGACTTCAGAGGTACCGTCAGCTATTTTTGGCACAATGAAACCTAAAAAGTTAGAA
AATGGCCGTATCCCTGTAAGTAAACCTTCAGAAAAAGTTGAGTCAGATAAACAAAAATAT
GATAAATATGTAGCTAAGACGCAAACGTCTCAAAATAAACAATTAGAACAAGAGAAACAA
AATGATAGTGTTGTCAAACAAGGAACTGCATCTAAATCATCTGATGAAAATGTATCATCA
ACAACAAAATCAATGCCTAATTATTCAAAAGTTGATAATACTATCAAAATTGAAAATATT
TATGCTTCACAAATTGTTGAAGAAATTAGACGTGAACGAGAACGTAAAGTGCTTCAAAAG
CGTCGATTTAAAAAAGCGTTGCAACAAAAGCGTGAAGAACATAAAAACGAAGAGCAAGAT
GCAATACAACGTGCAATTGATGAAATGTATGCTAAACAAGCGGAACGCTATGTTGGTGAT
AGTTCATTAAATGATGATAGTGACTTAACAGATAATAGTACAGAGGCTAGTCAGCTTCAT
ACAAATGGCATAGAGAATGAAGCTGTATCAAATGATGAAAATAAACAACCGTCAATACAA
AATGAAGACACTGATGACACTCATGTAGATGAAAGTCCATACAATTATGAGGAAGTTAGT
TTGAATCAAGTATCGACAACAAAACAATTGTCAGATGATGAAGTTACGGTTTCGGATGTA
ACGTCTCAACGTCAATCAGCACTGCAACATAACGTTGAAGTAAATAATCAAGATGAACTA
AAAAATCAATCCAGATTAATTGCTGATTCAGAAGAAGATGGAGCAACGAATAAAGAAGAA
TATTCAGGAAGTCAAATCGATGATGCAGAATTTTATGAATTAAATGATACAGAAGTAGAT
GAGGATACTACTTCAAATAGCGAAGATAATACCAATGGAGACGCGTCTAAAATGCATGTA
GACGCTCCTAAAACGCAAGAGCACGCAGTAACTGAATCTCAAGTTAATAATATCGATAAA
ACGGTTGATAATGAAATTGAATTAGCGCCGCGTCATAAAAAAGATGACCAAACAAACTTA
AGTGTCAACTCATTGAAAACGAATGATGTGAATGATGGTCATGTTGTGGCAGATTCAAAC
ATGAATGAAATAGAAAAGCAAAACGCAGAAATTACAGAAAATGTGCAAAACGAAGCAGCT
GAAAGTGAACAAAATGTCGAAGAGAAAACTATTGAAAACGTAAATCCAAAGAAACAGACT
GAAAAGGTTTCAACTTTAAGTAAAAGACCATTTAATGTTTTCATGACGCCATCTGATAAA
AAGCGTATGATGGATCGTAAAAAGCATTCAAAAGTCAATGTGCCTGAATTAAAGCCTGTA
CAAAGTAAGCAATCTGTGAGTGAAAGCAAGCCTGAGAGTCAAGCCACACCATCATCAGGC
ACTGATTCACAAGAGTCAAACACAAATGCATATAAAACAAATAATATGACATCAAACAAT
GTTGAGAACAATCAACTTATTGGACATGCAGAAACAGAAAATGATTATCAAAATGTACAA
CAATATTCAGAGCAGAAACCTTCTGCTGATTCAACTCAAACGGAAATATTTGAAGAAAGC
CAAGATGATAATCAATTGGAAAATGAGCAAGTTCATCAATCAACTTCGTCTTCAGTTTCA
GAAGTAAGCGACATAACTGAAGAAAGCGAAGCAACAACACATCTAAACAATACTAGTGGA
CAACAAGATAATGATGATCAACAAAAAGATTTACAGCCTTCATTTTTAAATCAAAATGAA
GATACAGCTAATGAAAATAGACCTCGGATAAACCAACCAGATGTTGCAACAAATCAAGCT
GTACAAACATCTAAGCCGATGATTCGTAAAGGCCCAAATATTAAATTGCCAAGTGTTTCA
TTACTAGAAGAACCACAAGTTATTGAGCCGGACGAGGACTGGATTACAGATAAAAAGAAA
GAACTTAATGACGCATTATTTTACTTTAATGTACCTGCAGAAGTACAAGATGTAACTGAA
GGTCCGAGTGTTACAAGATTTGAATTATCAGTTGAAAAAGGTGTTAAAGTTTCAAGAATT
ACGGCATTACAAGATGACATTAAAATGGCATTGGCAGCGAAAGATATTCGTATAGAAGCG
CCAATTCCAGGAACTAGTCGTGTTGGTATTGAAGTTCCGAACCAAAATCCAACGACGGTC
AACTTACGTTCTATTATTGAATCTCCAAGTTTTAAAAATGCTGAATCTAAATTAACGGTT
GCGATGGGGTATAGAATTAATAATGAACCATTACTTATGGATATTGCTAAAACGCCACAC
GCACTAATTGCAGGTGCAACTGGATCAGGGAAATCAGTTTGTATCAATAGTATTTTGATG
TCTTTACTATATAAAAATCATCCTGAGGAATTAAGATTATTACTTATTGATCCAAAAATG
GTTGAATTAGCTCCTTATAATGGTTTGCCACATTTAGTTGCACCGGTAATTACAGATGTC
AAAGCAGCTACACAGAGTTTAAAATGGGCCGTAGAAGAAATGGAAAGACGTTATAAGTTA
TTTGCACATTACCACGTACGTAATATAACAGCATTTAACAAAAAAGCACCATATGATGAA
AGAATGCCAAAAATTGTCATAGTAATTGATGAGTTGGCTGATTTAATGATGATGGCTCCG
CAAGAAGTTGAGCAGTCTATTGCTAGAATTGCTCAAAAAGCGAGAGCATGTGGTATTCAT
ATGTTAGTAGCTACGCAAAGACCATCTGTCAATGTAATTACAGGTTTAATTAAAGCCAAC
ATACCAACAAGAATTGCATTTATGGTATCATCAAGTGTAGATTCGAGAACGATATTAGAC
AGTGGTGGAGCAGAACGCTTGTTAGGATATGGCGATATGTTATATCTTGGTAGCGGTATG
AATAAACCGATTAGAGTTCAAGGTACATTTGTTTCTGATGACGAAATTGATGATGTTGTT
GATTTTATCAAACAACAAAGAGAACCGGACTATCTATTTGAAGAAAAAGAATTGTTGAAA
AAAACACAAACACAATCACAATCACAAGATGAATTATTTGATGATGTTTGTGCATTTATG
GTTAATGAAGGACATATTTCAACATCATTAATCCAAAGACATTTCCAAATTGGCTATAAT
AGAGCAGCAAGAATTATCGATCAATTAGAGCAACTCGGTTATGTTTCGAGTGCTAATGGT
TCAAAACCAAGGGATGTTTATGTTACGGAAGCAGATTTAAATAAAGAATAA
>12482_IL93_01293
ATGGACTTTTGGTTATATAAACAAGCACAACAAAATGGACATCATATTGCGATAACAGAC
GGTCAAGAATCTTATACTTATCAAAATTTATACTGTGAAGCGAGTCTATTGGCTAAAAGA
CTCAAGGCTTATCAACAATCTCGTGTCGGGCTATACATAGATAATTCGATTCAATCGATT
ATTTTAATACATGCATGTTGGTTGGCAAATATTGAAATTGCGATGATTAATACAAGGTTG
ACACCTAATGAGATGAAGAATCAGATGAGATCAATCGATGTACAATTGATTTTTTGCACC
TTACCTCTGGAATTGCGAGGGTTTCAAATTGTATTGTTGGATGATATTGAATTCGCTGGA
AGGGATATTACAATGAACGGTTTGTTGGACAACACAATGGATATCCAATATGATACATCG
AATGAAACTGTGGTGCCGAAAGATTCGCCGTCCAACATATTAAATACATCATTTAATTTA
GATGACATTGCATCGATTATGTTTACATCAGGGACAACTGGCCCTCAAAAAGCGGTGCCA
CAAACGTTTCGTAATCATTATGCCAGTGCAATCGGATGTAAAGAGAGCTTGGGATTTGAT
CGTGACACTAATTGGCTATCTGTCTTGCCTATTTATCATATTTCGGGTCTCAGTGTACTT
TTAAGAGCTGTTATTGAAGGGTTTACTGTGCGCATTGTTGATAAATTCAATGCCGAACAA
ATTTTAACGATGATAAAAAATGAACGCATCACACACATTTCGCTTGTGCCACAAACTTTA
AATTGGCTTATGCAACAAGGTTTACATGAACCTTATGATTTACAAAAAATATTACTCGGC
GGTGCTAAATTATCTGCCACTATGATAGAGACGGCATTACAATATAACCTGCCAATTTAT
AATTCATTTGGTATGACTGAGACATGTTCGCAATTTTTAACAGCAACACCGCAAATGTTG
CATGCACGTCCTGACACTGTAGGGATGCCAAGTGCCAATGTTGACGTAAAAATTAAAAAT
CCTAATAAAGAAGGTCATGGAGAATTAATGATTAAAGGCGCCAATGTGATGAATGGATAT
TTGTATCCAACAGATTTAACGGGTACGTTTGAAAATGGTTATTTTAATACGGGTGACATT
GCTGAAATAGATTATGAAGGTTATGTCATGATTTATGACCGACGTAAAGATTTAATTATT
AGTGGCGGTGAAAATATTTATCCATATCAAATTGAAACGGTAGCGAAGCAATTTCCAGGT
ATCAGTGACGCAGTATGTGTAGGGCATCCTGATGATACTTGGGGACAAGTACCTAAATTA
TATTTTGTCAGTGAAAGTGACATTTCAAAGGCACAATTGATTGCATATTTATCACAACAT
TTAGCGAAATATAAAATACCGAAACACTTTGAAAAGGTTGATACTTTACCTTATACATCA
ACAGGTAAATTACAAAGAAATAAGTTGTATAGAGGATGA
>12482_IL93_01302
GTGATATTTTCTGATACTAATAAACAATTTAAAGGAGATTTAGGTTATAAAGAGGATAAA
ATAGGTAAATTATATAAAGAAAAAGATGCTAAAGACAGATTAAATGTTGATGAAATAATT
GAAAAAGAATATTTGGATAAAAATGAATATGAAGCGGAACCACCATTATTCTTCTTTTCG
GGGAGATTAGAGTGA
>12482_IL93_01432
ATGAAATTTAAAATACCAGAAAACTTTAATGACTTAAGTTTACGAGATATTTTCCAACAA
CTTAAGGTACCTAAAAAAGATTTACATCATTTAAATATGTCTAAAGATATTACTATTAAT
GATAAACCTGCGCGATTAATGGATAAAGTGCATACTGACGACGATGTATTTGTTCCAACC
ATCGATGAAAAAAGTAATTATGTTCCAAGTTATCGTTATGCACAAATTAAATACGAAGAT
GATGATATGGCAATCGTAATGAAACCTAAAGGTGTTAAGACCCACCCTAATGATTTAAAA
GAAAGCAATACTTTAATGAATCATGTGATTTACACGGTTGATAGCGATTATGTCGAACCA
ATTCATCGACTGGACCAGGAAACAGTAGGATTATTAATTGTTGCTAAAAATCCTTTAATG
AAAAAAATTCTTGATCGCATGTTAGAAGACAATGATATTACGCGCATATACAAAGCAAAT
GTTAAGGCACTTTTACCTTTAAAACCACAAACGATTGATATGCCAATTGGTAAAGATAAA
TTCCATTCGAATAAACGACGTGTGTCTCCTACTGGACAGCGTGCAATTACACACATTTTA
ACTTCAAAAATGATAAAAGAAACTGTGTGCCAACTTGAAATCAAGTTGGATACTGGACGT
ACTCATCAAATTCGTGTGCATTTAGCTGAAATTGGTCACCCAGTTATTGGTGATCCTTTA
TACGGTGATTCAACGTTAATACAATTAGAACTTGAAAGTTACAAAATAGAGTTTGTGCAT
CCCTTGACTAAGGAAGTCATTTCCGTTTCTTTGGATGACTAA
>12482_IL93_01483
ATGACTAAAAAAGTAGCAATTATTCTAGCAAACGAATTTGAAGATATAGAATATTCAAGT
CCTAAAGAGGCATTAGAGAATGCTGGCTTTAATACTGTAGTGATTGGAGATACTGCAAAT
AGTGAAGTTGTTGGTAAACACGGTGAAAAAGTTACTGTCGATGTAGGTATTGCAGAAGCT
AAACCAGAAGATTATGATGCATTATTAATTCCTGGAGGATTTTCACCAGATCATTTACGT
GGCGATACAGAAGGTCGATATGGCACATTTGCTAAATACTTTACTAAAAATGATGTACCA
ACATTTGCCATTTGTCATGGGCCACAAATACTAATAGATACAGACGATTTAAAAGGTCGT
ACGTTAACAGCAGTATTAAATGTACGCAAAGATTTATCAAATGCAGGCGCACATGTAGTT
GATGAGTCAGTAGTTGTAGACAACAATATTGTAACAAGTCGAGTACCAGACGATTTAGAT
GATTTTAATCGAGAAATCGTTAAGCAATTACAATAG
>12482_IL93_01548
ATGAAATTTAAGTCATTGATTACAACAACTTTAGCATTAGGTGTTTTAGCATCAACAGGT
GCAAACTTTAATAATAATGAAGCGTCTGCCGCAGCTAAGCCATTAGATAAATCATCAAGT
TCGTTACACCATGGATATTCTAAAGTCCATGTTCCATATGCAATCACTGTGAACGGTACA
AGCCAAAATATTTTATCAAGCTTAACATTTAATAAGAATCAAAATATTAGTTATAAAGAT
TTAGAGGATAGAGTTAAATCAGTTTTAAAATCAGACAGAGGTATTAGTGATATAGATTTA
AGACTATCGAAGCAAGCGAAATATACTGTTTACTTTAAAAATGGAGCAAAAAGAGTTATC
GATTTGAAAGCAGGTATTTACACAGCTGATTTAATTAATACAAGTGAAATTAAAGCTATT
AATATTAACGTAGATACTAAAAAGCAAGTTGAAGATAAAAAGAAGGATAAAGCAAATTAC
CAAGTTCCATACACAATTACTGTGAACGGTACAAGCCAAAATATTTTATCAAACTTAACA
TTTAATAAGAATCAAAATATTAGTTACAAAGATTTAGAGGGTAAAGTTAAATCAGTTTTA
GAATCAAATAGAGGTATTATCGATGTTGATTTAAGACTATCAAAGCAAGCGAAATATACA
GTTAATTTTAAAAATGGAACGAAGAAAGTTATTGATTTGAAAGCAGGTATTTACACAGCG
AATTTAATAAATTCAAGTGATATTAAAAGTATCGATATTAACGTAGATACAAAAAAACAT
GTCGAAAATAAAGCTAAAAGAAACTATCAAGTTCCATATTCAATTAATTTAAATGGCACA
TCAACACCAATTTTATCTAAATTAAAACTGTCTCAAAAGGAATTAATTAGTTACAAATAT
TTAAATGACAAAGTGAAATCTGTATTAAAAAGTGAAAGAGGCATCAGTGACCTTGACTTA
AAATTTGCGAAACAAGCAAAATATACAGTACATTTCAAAAATGGAAAGAAACAAGTAGTG
AATTTAAAATCAGACATCTTTACACCTAATTTATTTAGTGCCAAAGATATTAAAAAGATT
GATATTGATGTAAAGCAACACACTAAATCAAAAAAATAA
>12482_IL93_01562
ATGCGTAATTTAATAGAGAAAAAAAGAAGGTTATTAGAACTTTTTGTGCTTTCGTTTATA
ACAATATTAGGAATAGGCTCGCAGTTTTTTTCGAATTTAGCATACAGTCTAAATCAAGGT
GTTCTTCAAACATCATTTGGAATAGGATCGGAATATCTTATTATTCCGTCGGTAGTTAGT
AATTTTGCTTTTGCAATGGGTGTGCCACTTGGACACATTTTTACTCATAGATTTGGTTTT
AAACGTAATTATCTATTTTTTGTTTTTTTATTTTTGTTAGGCTCAATAATGGGGCTATTA
TCTTTTGACCTGGTAAGTTTATCAATCGCTAAAGTAACTCAAAGTTTCAGTACGGGTGTT
TTATTTTTTACCTTGTTACCCAAATTATTTATTACTTTTCCTAGAAGATACCGCAATGTT
TTCTTGATGATGGTGGTAGTAGGATTGTTTGGTGCTAATGCTTTAGGCGGTTTATCTGGA
AGCTTATCTTTAGAACTTGATAAATGGCATTGGCTTTTTATTATTAATATAATTTCTAGT
ATGCTTTGCTTGCTGTTAGGTTATTTTTTGTTAACCAAAGAGGAGTATCTAAGAAAGACA
GAAACCTATATTAGTAAACCTGTCATAACACTACTCATTTTAAGTACATTGGCAATAGCT
TTCCCAATGTCGATACTAACGCACGAAGGATGGGAATCCGTTTTGGTTTGGGCACCCTTA
CTTTTAGCAGTGCTTTTTATTATAAATTTTATATTATTTAATGCAAGGTCAGAACATCCG
ATTATATACTTTAAATCATTACTCATTAAAAAGCCTTTCGTTGGCGCGATTATGGCCATT
GCTTCTCATTTAACATTATTAAGTGGCATCGCAGGTATTAATATTTATATTATACGAATT
TTAAAGCTGCCATTTCTAATTTCATTAAGGTTTTATGTGTTCTTTTTTGTAGGAGTACTC
ATAACAGGTGTCGTTAAAATGTTTTTTTATAGCTCAGTTGGCGCTGGTATTCTAGGAACA
ATTGGGGCTACATCTATATTGTTTGTAAGTGTGAATTGGTTGGTTTTAGGCAGGGTTGTA
AACGTATCTTTTTTATATTTACAAGGCATATTATTAGGGTTTGGCACAAGTATGACATTA
ATTAGTGGTGCGATGGCTACATTATTAGATGGTGATTTATCTAGGGCATCTGAAAGGTCC
CAGACAATGCATATACTGAGAAATTACAGTGCGGCCATGTTTGTTCCGATAATTGCTTAT
ATGATGAAAAGTAGTGTTGAAAAAGGTGTACAATCAATAGACAAAGAAGAGATAGCTAGC
ACATCGACTTACTTAGAAAAGATGCAAGAAATTGCAATTAACTCTGATCATAAAATATTT
ATTTTGATGATAATTTTAAATATAATTATGTTGGCGTCATCTATAACCCAAATTTTCTTA
GGGAAGGGAAGGCGTATAACACCTTTGTAG
>12482_IL93_01589
ATGGAAACAATAAACAACATAGCTATGGCCACTTTTCAATTAGTAATACTTTTTACAGTA
GCCAAATTCATTTCCTTTGTTAAATTTAATTTAAGGGATTATTTTATTATAGTTGGAATT
ATAATTCCAACCATGTTTTTGTATTACTTTTATGGAAGTAGAGCCGTATTGATTCCAACT
TTTTCATCTATCATATTTTTATTCTTTAAGTTAAAGTACTATGCAATAGTAACAATTTTA
GTGACCATGATCATAATGTATTTGAGTAATTTTGCAACAGTAGGTTTGTTTTTAACTTTA
AGAAAATACACTACTGATCCTGCAATACTATTACCATTATATATACTTTCTTTTTCATCA
GTTTCATTATTAGCAACATATTTGGTAAGAATATCTCTAAAGAAATTAAAAAAATCATAC
CTATCTTTAAATAGAACCTATATGATTATAATTTCATTCGTATTATTTGCAACTTTTGCA
TTTTTTTATATTTATTCTACAAATACCAGTTCAAACGGTGATAGTTTAATTCCATATGCA
CTTGTATTTATAGGATTAATAATTTTTATCTCTGTTGTGATACTTATAATGTCGCTATTT
ACTCTTAAAGAGATGAAATACAAACGAAATCAAGAAGAAATTGAGACCTATTACGAATAC
ACATTAAAGATTGAAGCAATTAATAATGAAATGCGCAAGTTCCGACATGATTATGTCAAT
ATCTTAACGACACTTTCAGAATACATTCGAGAAGATGACATGCCTGGTCTACGTGACTAT
TTCAATAAAAATATAGTGCCAATGAAAGATAACTTACAAATGAACGCTATTAAGTTAAAT
GGTATTGAGAATCTTAAAGTACGTGAAATTAAAGGCTTAATCACTGCTAAAATTTTACGT
GCACAAGAAATGAGTATACCGATTAGTATTGAAATACCAGATGAAGTAACTCACATTAAT
TTGAATATGATTGATTTAAGTCGCAGTATTGGTATTATTCTTGATAACGCAATAGAGGCA
TCAACTGAAATTGATGATCCTATCATTCGAGTTGCATTTATTGAAAGCGAAAATTCAGTA
ACGTTTATTGTTATGAATAAATGTGCAGATGATATACCACGTATTCATGAATTGTTCCAA
GAAAGTTTTTCTACTAAAGGTGAAGGTCGTGGTTTAGGTCTATCAACTTTAAAAGAAATT
GCTGATAATGCAGACAATGTCTTATTAGATACAATTATCGAGAATGGTTTCTTTATTCAA
AAGGTTGAAATTATTAACAACTAA
>12482_IL93_01594
ATGAATCTTAACGATACGATATTTATGTTTTTGTGTACATTATTAGTTTGGCTAATGACA
CCAGGATTAAGTTTATTTTATGGTGGGTTAGTTCAATCTAAAAATGCGCTAAATACTGTC
ATGCAAAGTATGCCCGCAATTGTGCTTGTTACATTTGTATGGATAACAGTTGGTTTTACA
ATTAGTTTTGGGAATGGGAATTTATGGTTCGGAAATTGGGAATATACTTTTCTTAATCAT
GTAGGTTTTGCGACTCAAGAAGATATTAGCCCACATATTCCTTTCGCTTTGTTTATGTTA
TTTCAAATGATGTTTTGTACGATTGCAATTTCTATTTTATCTGGTTCAATCGCTGAGAAA
ATGAAGTTTATTCCTTATTTATTATTCGTAGTAATATGGACTGCTCTTGTATACAGTCCA
GTAGCACATTGGGTTTGGGGCGACGGTTGGATTAACAAACTCGGTGTATTAGATTTCGCT
GGAGGTACAGTTGTTCATATTACATCAGGTGTTTCTGGTTTAGTATTAGCTATTATGATT
GGAAAAGGAAACAAACATTCTGAATCAACACCACATAATCTTATCATTACGTTGATTGGC
GGTATATTTGTGTGGATTGGTTGGTATGGATTTAATGTAGGTAGTGCTTTTACATTTGAT
AATATTGCGATGCTTGCATTTACAAATACTGTCATTTCAGCCAGTGCAGGTGCTATAGGT
TGGTTAATTCTAGAATATATTTTTAAAAAGACTACAAGTTTACTAGGATTATTATTAGGT
ACATTAGCTGGTTTAGTTGTCATTACACCTGTAGCAGGATACGTGACATATCTTAGTGCA
ACAATCATGGCAATGATCGGCGGTATCTGTTGCTATATCGTTATTAATTACATCAAGGTA
AAACTAAAATATCATGATACATTAGATGCATTTGGTATTCATGGTGTTGGTGGTATTATT
GGTGCAGTATTAACAGCCTTTTTCCAAAGTAAAAAGGCAAATCCTGACATTGAGAATGGC
TTTATTTATACTGGTGACATACATATTATACTTGTACAAATATTATGTGTAACAGCAGTT
GTAATTTTTAGTATCGTCATGACGTTTATTATTGCGAAAGTAATTAAATTAATTACACCA
TTATCTGTTACGGAACAAGAAACGAATATAGGATTAGACAAGATTGTTCACGGTGAACAT
GCTTACTTTGAAGGTGAGCTAAATAGATTCAATAAACATATTCGATATTAG
>12482_IL93_01633
ATGTCAAACACTGAATCGCTAAACATAGGAAAAAAGCGTGGATCTTTAACAATTTACATC
GGTTACAGTCCAGGTGTTGGTAAAACATTTGAGATGCTTTCAAATGCCATTGAACTATTT
CAAAGTAACGTTGATATTAAAATAGGATATATTGAACCCCATCAACGTGATGAAACAAAT
GCATTAGCTGAACAATTACCTAAAATCGCAACCAATTTTACTAAACATGGTAGTCATCAT
TTTCAATATTTAGATGTCGACCGCATAATCGAAGAATCGCCGACAATAGTACTTATCGAT
GAGTTAGCACATACGAATATTTCTAGAGATCGTCATGAAAAACGCTATATGGATATTGAA
GAAATTTTAAATCATGGTATCGATGTTCATACTACTTTGAACATTCAACATATTGAAAGT
TTAAGTAGTCAAATTGAACTGATGACCGGTGTACATGTTAAAGAACGTGTACCCGACTAT
TTCATAATGAGCGCCGATGTATTAGAAGTCGTAGATATCTCACCTGAACAATTAATTAAA
CGCTTAAAAGCTGGCAAGGTATATAAAAGGGATAGGCTAGATGTAGCATTTAATAATTTC
TTTACGTATGCCCACCTAAGCGAACTGCGTACATTGACGTTAAGAACAGTTGCCGACTTG
ATGAGTGATAAAGAAAAAGTCCGACACAACAATAAAACGTCACTCAAACCTCATATTGCT
GTGGCAATTAGTGGGAGTATTTATAATGAAGCAGTAATTAAAGAGGCATTCCACATTGCT
CAAAAAGAACATGCAAAATTCACTGCTATTTATATAGATGTATTCGAAAAAAACAGGCAA
TATAAAGATAGTCAAAAGCAAGTGCATCAACATCTCATGCTTGCAAAATCATTAGGAGCA
AAAGTAAAAGTAGTTTATAGCCAAACCGTTGCATTAGGATTAGACGAATGGTGTAAAAAT
CAAGATGTAACCAAATTAATTATCGGACAACATATTAGAAATAAGTGGCGAGACTTTTTC
AATAAACCTTTAATTGACCATTTAATGTCCTTTGAACATAGCTATAAAATCGAAATCGTT
CCAATCAAACAAATACCTGTTGAATTGAAAATGAACAAGTCACCCTATCGTCCTAAAGGC
AAACGTTTCGCCATAGATATGTTAAAAATGATTTTGATTCAAATAATTTGTGTAATGATG
GGACTATGGATTTATCAACTTGATAAGCATGAGTCTAGTACGATTATTTTAATGATTTTT
CTCATCGGCATCATTTTATTATCCATTTGGACGCGGTCCTACATCATCGGCTTTTTAGCA
GCAATTATTAACGTATTTGTTTTTAATTATTTTTTTACGGAACCTAGATATACATTTGAA
GTATACCGCTTTGACTATCCTATTACATTTATCGTTAGCATTTTAACAAGTATTTTAACG
AGTGCTTTATTAAAACAAATTAAATTCCAATACTCCATTACTAAAAAGCAACTTTATCGT
ACAGATTTATTATTTCAATTTAATGATTCGATTAAACAAACTTATACAGTTGAAAACTTA
CTAATAAATGCTGGATACCAAATTAATCAATTATTGCAACAATCAATTACTATATACGTT
ATCAATCAATCCAAAGTAATTAAAACAATACCATTGCAAAACCATATCGATAATACGACT
CAACAGCATGAACAAGCATTAAGCTGGGTAATTAAAAATGAAAGACAAGCTGGTGCAACA
ACAGATACATTTCCAGGCATTAATAAATGGTTGATACCAATTGGCACATCTCCGATTAAA
GGCATTCTAGCCATTGATTACCAAAGTTCTCAAGTGATTAATCCATATGATGCATCAATA
TTAGAATCAATGTTAAATGAACTTTCTCTCGCCGTTGAAAATGTGACGTTACTTAAACAA
ACGAGAGAATCCATGTTACAGGCTGAACGTCAACTGACACATTCAAATTTTTTAAGATCA
ATTTCGCATGACATACGTACACCGTTAACAACAATTATGGGAAATTTAGATATTTTAGTA
TCACATAGTAAAGATATGTCTATCATAGAAAAGGAACAATTACTTGTGCATAGTTTTCAA
GAAAGTCAGTATTTATATCTTTTAGTGACAAATATTTTATCATTAACAAAATTACAATCA
TCAAATGTTCAGATAAAATTGCAACCTTATCTCGTTAGTGAATTAGTAGAAGAAATCGAT
ATGATTTTAGAACGTCGCCATTTAAAAAAGCGTATAACTATATCATCCTCAGTAGATTTA
CAGTTTATACACATTGACAGTAAGTTGATTTTACAAGCTTTATTCAATTTGATTGAAAAT
GCAGTTAAACACACTTCTACTGACACCAAAATCAATTTATCTATTCGTTATGCTAGCGAT
GAACAAATCGAATTTGCCGTTATAGACGAAGGACCTGGAATTAGTTTAGAAGAACAACAA
AAGATATTCGAGCCTTTTTACACAAGATCAAATAAATATTTTAAAGATAACCAAAAAGAA
AGCATGGGACTAGGCTTATATTTAGTACAGACTATCCTACACAAACATCAATCAAATTTA
CAATATAAACCAAACCAACCACACGGCAGTATATTCTATTTCAATATAGATACAGACTTT
AATGAAGGAGACATATAA
>12482_IL93_01746
ATGTGCTTTGATATAAATAATTTGGATATAAAAAAGTTGAATTTTAGAAAGGTAAAAAAC
GCAATTCATTTAAGTTTAAGTGGCGATAAATATCAGTTTTTGGAGGACGGTAAAACTATC
AATAATACTTATTTTTTAGCTGTATATGATAATGCAATAAACATTTTTGAAGATTTGTTT
ACGCCTTCTGATTCTATAAATTTGGTTCATGTAGTATATGTTTATAGTGAACCTTATAAG
AAAACAAATGTTATAAAAAAATTTACATCGTTAACAATAGATGAATTGTATTACTTTAAA
GAATATAAAAAGGAGAAGGATGATAATATTTTGTGCGAGGAGTTTTCATATAAGTGTTTC
ATAAAAGATATAAAATATAAAAAATTACTAAAAGATATATCCAATCAAGACTTTAAAGGG
TTAGTTCCAAATATCAATCAGAATGATAATTATTCTAAAATATATAATTAA
>12482_IL93_01789
ATGACCAAAGGAATCTTAGGAAGAAAAATTGGGATGACACAAGTATTCGGAGAAAACGGT
GAATTAATCCCTATAACAGTAGTAGAAGCTAAAGAAAATGTTGTATTACAAAAGAAAACT
GTAGAAGTTGATGGATACAACGCAATCCAAGTTGGATTTGAAGACAAAAAAGCATACAAA
AAAGATGCAAAATCTAATAAATATGCTAATAAACCAGCTGAAGGTCACGCTAAAAAAGCT
GACGCAGCACCTAAGCGCTTCATTCGTGAATTCCGCAATGTAGACGTGGATGCTTACGAA
GTAGGTCAAGAAGTCTCAGTAGATACTTTTGTAGCTGGCGACGTTATTGACGTAACAGGC
GTATCAAAAGGTAAAGGTTTCCAAGGTGCAATTAAACGCCACGGACAATCTCGTGGACCT
ATGTCACACGGTTCTCATTTCCACAGAGCACCAGGTTCTGTAGGTATGGCTTCAGATGCT
TCTAGAGTATTTAAAGGCCAAAAAATGCCAGGACGTATGGGTGGAAACACTGTAACTGTT
CAAAACTTAGAAGTAGTTCAAGTTGACACAGAAAACAAAGTTATCTTAGTAAAAGGTAAC
GTACCTGGACCTAAAAAAGGTTTAGTAGAAATCAGAACTTCAATTAAAAAAGGTAATAAA
TAA
>12482_IL93_01792
GTGAAAAACTATTTCCAGTTCGATAAATATGGAACAAACTTTAAAAGAGAAATCTTAGGC
GGTATCACAACTTTCTTATCTATGGCCTATATTTTAGCAGTTAACCCGCAAGTTTTAAGT
TTAGCAGGTGTTAAAGGTGTATCAGATGATATGAAAATGGACCAAGGTGCCATTTTTGTA
GCGACTGCATTAGCAGCATTTGTAGGCTCGCTATTCATGGGGCTAATAGCTAAATATCCA
ATTGCGTTAGCACCAGGTATGGGATTAAATGCATTCTTTGCATTTACTGTTGTGTTAACC
ATGGGTATTCCTTGGCAAGTTGGTTTAACAGGTGTTTTATTCTCAGGTATATTCTTTGCG
ATATTAACCGTCACAGGGTTTAGGGAAGTTATTATTAATGCAATTCCTTATCAAATGAAG
ATGGCTGTTTCAGCAGGTATAGGGTTATTCATTACATTTGTAGGTTTACAAAGTTCGGGT
ATTATAGTTAAAAATGAATCTACATTAGTAACATTGGGACATTTAACTGATCCACCAGTA
CTTTTAGCGATATTCGGTATCGTTATTACAGTTATTTTATATGCAATTAAATTGCCGGGT
TCTATCTTTATCGGTATGATCATCACAGCAATCGTTGGTATGTTCACTGGATTGATTCAA
ATGCCATCTGGTATTGTAGGTAAGATTCCAAGTATTGAACCAACGTTCGGTGCTGTATTT
GAAGCGTTTAAAGACCCAAGTCAATTATTAACGATACAGTTCTTAATTGTTATTTTAACG
TTCTTATTTATTGATTTCTTTGATACAGCTGGTACATTAGTAGCCGTTGCTACTCAAGCA
GGTATTATGAAAGATAATAAATTACCAAGAGCTGGTAGAGCATTGTTCTCAGATTCTTTA
GCTACGATTGTAGGGTCAGTTTTTGGAACAACTACAACAACTTCTTATATCGAATCAACT
TCAGGTGTTGCTGTAGGTGCTAGAACAGGATTTGCTAGTATCGTAACAGGTTGTTGTTTC
CTATTAGCGCTATTCTTTAGTCCGTTAATCGCTGTTGTAACAAGTGCAGTTACGACACCA
GCTTTAGTGGTGGTAGGTGTATTAATGGCTGCAAACTTTGCTGAGATAAACTGGAAAAGT
TTTGAAGTTGCAGTGCCAGCATTCATTACAATCATTATGATGCCTTTATCATATTCAATT
GCAACTGGTATTGCGTGTGGATTTATTTTCTATCCAATTACAATGCTTATCTCTAAAAAA
CATAAAGAAGTACATCCGATAATGTATGTATTAATGGTACTATTCATTCTGTACTTCATA
TTTGTTCATGGTTAA
>12482_IL93_01795
ATGAGCATAGTTCAGTTATATGATATTACACAAATAAAATCGTTCATTGAACATTCGAAT
TATGAATCAGCATCATACTTATATAAACTTCCTCAACAGTACAATGAAATAGATGTATTA
ATAACCGATGCGATTGAATCACCTGGTGTATTTTCGATTAAAGAAAACGATTCAATTAAA
GCAATCATATTGTCTTTTGCATGCGATAAAAATAAATTCAAAGTCATAGGCCCTTTCGTG
GCTGACAATTATGTATTATCTGTCGAAACGTTTGAAACGCTGTTTAAAGCAATGACTTCG
AATCAACCTGACGATGCCGTCTTTAACTTTTCTTTTGAAGAAGGCATTCAACAATACAAA
CCATTAATGAAAGTTATTCAAGCAAGTTATAACTTCACTGACTATTACATAGAAGCCCGT
ACAAGATTAGAAGAAGATATGCACCAACCAAATATCATTCCTTATCACAAAGGGTTTTAT
CGTGCTTTCAGCAAATTACACACAACTACATTTAAATATCAGGCACAGTCACCGCAAGAT
ATCATTGATAGTTTAGACGACCATCATCATTTGTTTTTATTTGTTAGCGAAGGTTTACTT
AAAGGTTATTTATACCTTGAAATTGATTCACAACAGTCAATCGCCGAGATTAAATACTTC
AGTTCTCATGTAGATTACCGTTTGAAAGGTATCGCTTTCGAGTTGCTTGCGTATGCATTG
CAATATGCTTTTGATAACTTTGATATTAGAAAAGTTTATTTTAAAATCCGCAATAAAAAT
AATAAACTCATCGAACGATTTAATGGTCTAGGTTTCCATATCAACTATGAGTACATTAAA
TTCAAATTCGAATCACGTAACGTAAAAGATCAAACAATCCCTGAATAA
>12482_IL93_01933
ATGGGAAAATTTGGATTGAATTTCTTTAAGCCAACAGAAAAATTTAATGGGAATTGGTCG
ATCCTAGAAAGTAAAAGTAGAGAATGGGAAAAAATGTACAGAGAACGTTGGAGCCACGAT
AAAGAAGTAAGAACAACACATGGTGTTAACTGTACAGGCTCATGTTCTTGGAAAGTATTT
GTGAAAAATGGTGTTATTACCTGGGAAAATCAACAAACTGACTATCCAAGTTGTGGTCCG
GATATGCCTGAATATGAACCGAGAGGATGTCCACGAGGTGCGTCATTCTCTTGGTATGAA
TACAGTCCACTTCGAATCAAATATCCATATATTCGTGGAAAACTCTGGGATTTATGGACT
GAAGCATTAGAAGAAAATAATGGTAATCGCGTTGCTGCATGGGCGTCTATTGTTGAAAAT
GAAGACAAAGCCAAACAGTATAAGCAAGCCCGAGGTATGGGAGGGCACGTGCGTTCAAAT
TGGAAAGACGTTACAGAGATAATCGCAGCACAATTACTGTATACAATAAAAAAATATGGT
CCAGATCGAATCGCAGGATTTACACCTATTCCAGCGATGTCAATGATTAGTTATGCAGCA
GGTGCTCGATTCATCAATTTGCTTGGTGGTGAAATGCTTAGTTTTTATGACTGGTATGCA
GATTTACCACTTGCCTCTCCACAAATTTGGGGAGAGCAAACAGATGTGCCTGAATCAAGT
GACTGGTATAACGCATCATACATTATTATGTGGGGCTCTAATGTACCTTTAACACGTACT
CCGGATGCACATTTTATGACAGAAGTCCGCTATAAAGGTACAAAAGTCATTTCAGTAGCA
CCAGATTACGCAGAAAATGTGAAGTTTGCAGATAACTGGCTAGCACCGAATCCTGGTTCA
GATGCTGCAATTGCACAAGCAATGACGCATGTTATTTTACAAGAGCATTATGTTAATCAA
CCGAATGAACGCTTTATTAATTATGCGAAACAATATACAGACATGCCATTTATCATCATG
TTAGATGAAGATGAAAATGGATATAAAGCAGGTCGATTTTTAAGAGCGAGTGACTTAGGT
CAAACAACAGAGCAAGGCGAATGGAAGCCAGTTATTCATGATGCAATCAGCGATAGTTTA
GTAGTACCTAATGGCACAATGGGTCAACGTTGGGAAGAAGATAAGAAGTGGAACTTAAAA
CTAGAAACAGAAGATGGTTCTAAAATTAATCCTACATTATCAATGACAGAAGGTGGATAC
GAATTAGAAACGATTCAATTCCCATACTTTGATAGTGATGGAGATGGGATATTCAATCGT
CCAATTCCAACTCGACAAGTCACTTTAGCAAATGGTGACAAAGTCCGTATTGCTACAATT
TTTGACTTAATGGCAAGTCAATATGGCGTGCGTCGTTTTGATCATAAATTAGAATCAAAA
GGATACGACGATGCAGAATCAAAATATACACCTGCTTGGCAAGAAGCCATTTCAGGCGTA
AAACAAAGTGTTGTCATTCAAGTAGCTAAAGAATTTGCGCAAAACGCTATCGATACAGAA
GGGCGTTCAATGATTATCATGGGTGCGGGTATTAACCATTGGTTTAACTCAGATACGATT
TATCGTTCAATCTTAAACTTAGTTATGTTATGTGGCTGTCAAGGTGTGAATGGTGGCGGT
TGGGGTCACTATGTGGGACAAGAAAAATGTCGCCCGATTGAAGGATGGAGTACTGTCGCA
TTTGCGAAAGACTGGCAAGGACCACCACGTTTGCAAAACGGAACAAGTTGGTTCTATTTT
GCGACAGACCAATGGAAATATGAAGAGTCAAATGTAGATCGTTTAAAATCTCCATTAGCT
AAAACAGAGGAGTTAAAGCATCAACATCCAGCTGATTATAATGTTTTAGCAGCTAGACTT
GGTTGGTTACCATCATATCCACAATTTAATAAAAATAGTTTGTTGTTTGCAGAAGAAGCT
AAAGATGAAGGCATTGAGTCGAATGAGGCAATTTTAAAACGCGCGATAGAAGAAGTTAAG
TCAAAACAAACGCAATTTGCGATAGAAGATCCGGATTTGAAAAAGAATCATCCGAAATCA
CTGTTTATATGGCGCTCAAATCTAATCTCAAGTTCTGCAAAAGGTCAAGAATACTTTATG
AAGCATTTACTTGGCACAAAATCAGGGTTATTAGCTACACCAAATGAAGATGAAAAGCCA
GAAGAAATCACGTGGCGTGAGGAAACAACAGGGAAATTAGATTTAGTCGTTTCTTTAGAT
TTCAGAATGACAGCAACACCTTTATATTCTGACATTGTATTGCCAGCAGCGACTTGGTAT
GAGAAGCATGATTTGTCATCTACAGATATGCATCCATATGTACATCCTTTTAATCCAGCT
ATTGATCCATTATGGGAATCGCGTTCAGACTGGGATATTTATAAAACGTTGGCAAAAGCA
TTTTCAGAAATGGCAAAAGACTATTTACCTGGAACGTTTAAAGATGTTGTGACAACGCCA
CTTAGTCATGATACTAAGCAAGAAATTTCAACACCATACGGCGTAGTGAAAGATTGGTCG
AAGGGTGAAATTGAAGCGGTACCTGGACGTACAATGCCTAACTTTGCAATTGTAGAACGC
GACTACACTAAAATTTACGACAAATATGTCACGCTTGGTCCTGTACTTGAAAAAGGGAAA
GTTGGAGCACATGGTGTAAGTTTCGGTGTCAGTGAACAATATGAAGAATTAAAAAGTATG
TTAGGTACGTGGAGTGATACAAATGATGATTCTGTGAGAGCGAATCGTCCACGTATTGAT
ACAGCACGTAATGTAGCTGATGCAATACTAAGTATTTCATCTGCTACGAATGGTAAATTA
TCACAAAAATCATATGAAGATCTCGAAGAACAAACTGGAATGCCGTTAAAAGATATTTCT
AGCGAACGCGCTGCTGAGAAAATTTCGTTTTTAAATATAACTTCACAACCACGAGAAGTA
ATACCGACAGCAGTATTTCCAGGTTCAAATAAAGAAGGTCGACGATATTCACCATTTACA
ACGAATATAGAACGTCTAGTACCTTTTAGAACATTAACAGGACGTCAAAGTTATTATGTG
GATCACGAAGTTTTCCAACAATTTGGGGAGAGCTTACCAGTATATAAACCGACATTGCCG
CCAATGGTATTTGGAAATAGAGATAAGAAAATTAAAGGTGGTACAGATGCTTTGGTACTA
CGTTATTTAACGCCTCATGGAAAATGGAATATACACTCAATGTATCAAGATAATAAGCAT
ATGTTGACACTATTTAGAGGTGGTCCAACGGTTTGGATATCAAATGAAGATGCTGAAAAA
CACGATATCCAAGATAATGATTGGCTAGAAGTGTATAACCGTAATGGTGTTGTAACGGCA
AGAGCAGTTATTTCGCATCGTATGCCTAAAGGTACAATGTTTATGTATCATGCACAAGAT
AAACATATTCAAACGCCTGGGTCAGAAATTACAGATACACGTGGTGGTTCACACAACGCG
CCGACTAGAATCCATTTGAAACCAACACAACTAGTCGGAGGATACGCACAAATTAGTTAT
CACTTTAATTATTATGGACCAATTGGGAACCAAAGGGATTTATATGTAGCAGTTAGAAAG
ATGAAGGAGGTTAATTGGCTTGAAGATTAA
>12482_IL93_02028
ATGACCGTCAACATCGTATTTAGTATCGTATTCTGCATAAGTATGGTTATATTAGGCATT
TATGTCGCAATAACTAAAGATTTCACACTAATTTCTTATATAAATCAAACGACCGTTGCA
GATAAACACAAGAACCAAATTGCATATATATTTGCGTTATGTATAAGTTTGAGTGCAGTA
TTTTTAATGTCTGCAATTATATGCTTTGAATATGATTTTATTGCATTGGCATTCTTATTT
TTTACGATAGCATTATTACTTATCGCATTATTCTACGTTTGCTTTTATAAAATTACAAAA
TACCCGTAA
>12482_IL93_02088
ATGATCTCTAACAAATTAGCAAATATCCCTGATAGTTATTTCGGGAAAACGATGGGACGT
AAAATCGAACATGGACCATTGCCATTAATTAATATGGCAGTTGGAATCCCTGATGGGCCC
ACGCCACAAGGTATTATTGATCATTTTCAAAAAGCACTAACTATTCCTGAAAATCAAAAA
TATGGTGCTTTTCATGGTAAAGAGATGTTCAAGCAAGCCATTGTAGATTTTTATCAAAGA
CAATATGATGTGACGTTAGATAAAGAAGATGAAGTATGTATTTTATATGGTACAAAAAAT
GGATTAGTGGCAGTACCAACATGTGTTATCAATCCAGGAGACTATGTATTACTACCTGAC
CCAGGCTACACTGATTATTTAGCAGGTGTACTTTTAGCTGATGGCAAGCCTGTTCCGCTT
AATTTAGAACCGCCGCATTATTTGCCAGATTGGTCCAAAGTTGATTCACAAATAAAAGAT
AAAACAAAACTCATTTATTTAACGTATCCAAATAATCCAACTGGATCGACAGCTACGAAA
GAAGTTTTTGATGAAGCGATAGCTAAATTTAAAGATACAGACACTAAAATCGTGCATGAT
TTTGCTTATGGTGCTTTCGGTTTCGACGCTAAAAATCCTAGTATACTTGCTTCGGAAAAT
GGGAAAGATGTTGCGATTGAAATTTATTCCTTGTCTAAAGGTTATAACATGTCAGGTTTT
AGAGTTGGTTTTGCAGTTGGTAATAAAGATATGATTCAAGCTTTGAAAAAGTACCAAACG
CACACAAATGCTGGGATGTTTGGTGCATTACAAGATGCCGCAATATATGCTTTGAATCAT
TATGATGATTTTTTAGAAGAACAAAGCAATGTATTTAAAGCACGACGTGACCGATTCGAA
GCCATGCTTGCAAAAGCTGATTTGCCATTTGTTCATGCTAAAGGTGGTATATATGTATGG
TTGGAAACACCGCCTGGTTATGACAGCGAGCAATTTGAGCAATTTTTAGTGAAAGAGAAG
TCAATACTTGTTGCTCCAGGGAAACCATTTGGAGAGAATGGTAATCGTTATGTGAGAATC
TCATTGGCGTTAGATGACCAGCAATTAGACGAAGCTGCAATAAGATTAACAGAACTAGCA
TATTTATATGAATAA
>12482_IL93_02151
ATGAAGTTAAGATTGTTATGGCACATAATGCGACGTCAATTTATCACGCAGCGACTTGTA
ATCATTCCATTCATTTTAGCGGTAAGTGTACTATTCATGATTGAATATACGCTTGTGTCA
ATTGGATTAAATAGCTACATAAAACAGAAGAATGACTTCCTAGTACCATTTATTATCATA
GCTAATTTTTTTATGGCGCTTTTAACTTTTATTTTTATTTTCTATGCAAATCACTTTATG
ATGTCACAAAGACGAAAAGAGTTTAGCATTTTTATGACATTAGGCATGACCAAGAAAAGT
ATGCGTTTAATTGTAGTGATGGAAACTATCTTACAATTTATAATAATTTCAGTCGTTAGT
ATTGCCGGCGGATACTTACTTGGTGCGATATTTTTCTTGTTTATACAGAAAATAATGGGC
AGTGAAGTTGCGACGTTAAGGTATTATCCATTTGACTCTGTAGCGATGTTTATTACTTTG
ATTATCATTGCTGTATTAATGGGCATGCTACTTATATTCAACTTGTTCAGTATTAATTTT
CAACGACCGATAACTTATCAACATCATTCCGATTCCAGTGTTATATCACGATGGTTGCGT
TACGTTTTAATTGTTATAGGAAGCGCAGCACTATATTTAGGCTACTTTATTGCATTACAA
CAAGATACGACGTTTGGTGCCTTTTTTAAAATATGGATTGTCATAGGATTAGTTATTATC
GGTACTTATGCATTTTTTGTAGGTATAAGTGAAATAATTATTAGTATATTGCAGCAGGTA
TCAAAAGTTTACTATCATCCACGGTATTTTTTTGTGGTAGTTGGGATGCGTGTACGTCTT
AAAATGAATGCAGTCAGTCTGGCAACAATCACTTTGCTGTGTACATTTTTGATTGTAACG
CTCACAATGACATTAACAACCTATCGCGATATGAATCATACCATTACGAAGTTGATTACG
AATGATTATGATTTGTCATTTAGCGACAACTCTAAGTCACAAATAGAACGTCAACAAACG
ATTGAGAATATTAAACGTGATATACAGGGTTCGGTTAATGCAAAAGACTTCAAAGTATAT
GAAACGACATTATTTAGAGCTTCTTTAGAAAAGAATCGTGCTTATTACAAGTTAAAACAG
GCTAGTGATGATATTCCAATAGACTTCATTGGTAATGAAGTCTCGATATTTTCTAAGCAA
TCAGTAATGATCACAGCACTTACTGTGCAAGATTATAATCGATATCACCAAAACAAATTA
CACTTAGACAATCAAAGTATAGGTATGATTACGAATGTACCTATTTTTAAAAAGCAGTCT
AAGGTCGGTCTTAATAATGAAGTCTTTAAAGTGAAACAACTTGACGCCCATGCGTTAAAT
TTGATGATGATTCAAGATAGTATGGTTTTAATTGTTAAAGATAACAATCAATTACAAAAA
GTAAAAGGATTTTATGCACATGAACAAAAGAATTCGACAATATCGATAAACTTTAATGTA
TCTGGAAAGACGAAATTAACAACATCACAAATTCAAAAGCTTTCGAAAAAGTACGATGCA
TCAATAAATTCTAAATCAGAAATGCTAATGGTTTGGGATCGTCTGACAGGTGGACTAATA
TTTGTAGGTGGCGTAGTATCAATTGTAATTGTCATTGGAATATTTCTAATGATGTACTAT
AAGCAAGTTTCAGAAGCCTATGCAAATCAGCACAATTATGACATTATGAAAAAACTTGGT
TTAGATAATGGAAGAATAGCAAAGATAACACGAAATCAAATGACTTTCTTGTTCGCAATA
CCAATGACAGTAGCACTGATTCATACATTAATTTCTAGTAACATTGTATATACGTTACTA
AATATGATAGGTATTAATAACCATCATATATTTTTAACAAGTTACGTACTAGCTGTTATT
ATAATTTCGTTTCTATATATGGCGATGTACAAAATAACTTCCTATATTTATGCTAAAGTT
ATTCATCAACAACGTAATTAA
>12482_IL93_02202
GTGAAGTATAGAAAATTAATAATTTTAGTGCTGAGTATCTTGATCATATTGCCTGTAAGC
ACACTGGATGGTCATCATATTGCAAATGCAGATGACGATCCACCTAAAAAACTGAAATAT
AAAGAAAATAGTGCTCTGGCATTAAATTATCACCGTGTAAGAAAAGCGAATTTTCTGAAT
AATTTTCTTTACTTCTTTTCTAGTAGTAAAGAAATTAAAAATTATAGTGTTAGTCAATCA
CAATTTGAATCTCAAATAAAATGGCTAAAATCACATGATGCTAAATTTTTAACCTTGAAA
GAATTTTTATATTACAAGAAAAAAGGTAAGTTTCCAAAACGAAGTGTATGGATTAACTTT
GATGATATGGATGAAACTATTTATGAAAATGCTTATCCAATCTTAAAAAAATATAAAATA
CCGGCAACTGGGTTTATTATCACAGGTCATGTTGGGGAAGAAAACTTTCACAACCTCGAT
ATGATTAGTAAAAAAGAACTAAAAGAAATGTATAAAACTGGTTTATGGGAATTTGAAACA
CATACCCACGATTTGCATAACTTATCTAAAAATAATAAGTCAAAATTAATGAAAGCTTCT
GAAGCTACAATCATAAAAGATTTAAACAAAAGTGAAAAATATCTAACTAAAAACTTTAAA
AAGTCGCAGAAAACTATAGCCTATCCTTATGGCTTGATGAATGACGATAAATTACTGGTA
ATCAAAAAAGCTGGGTTAAAATACGGTTTTTCATTAGAGGAAAAAGCAGTCACTCCGAAC
TCCAATGATTATTACATCCCTAGAATATTAATTAGTGATGATGCTTTTGAGCATTTAATT
AAGAGATGGGACGGATTCCATGAAAAAGATTAG
>12482_IL93_02329
ATGATTATGAATGTTGAATATTCTAAAATAAAGAAAGCAGTACCTATTTTACTATTCTTA
TTTGTATTCAGTTTGGTTATAGACAACTCATTTAAATTGATTTCTGTAGCCATTGCTGAT
GACTTAAATATCTCTGTAACGACAGTAAGTTGGCAAGCGACATTAGCCGGTTTAGTAATT
GGTATTGGCGCTGTAGTATACGCTTCATTATCTGATGCCATTAGTATACGCACACTATTT
ATTTATGGCGTGATATTAATCATTATCGGATCAATTATTGGTTACATTTTCCAACATCAA
TTCGCATTACTTTTAGTTGGACGTATTATTCAAACTGCAGGTTTAGCTGCTGCAGAGACA
TTATATGTGATATATGTTGCAAAGTATCTTTCTAAAGAGGACCAGAAGACTTACCTTGGC
TTAAGTACGAGCAGTTATTCCTTGTCATTAGTTATCGGTACATTATCAGGTGGATTTATT
TCTACGTATTTACACTGGACAAATATGTTTTTAATTGCATTAATCGTAGTATTTACGTTG
CCATTCCTATTTAAATTATTACCAAAAGAAAATAATACAAATAAAGCTCATTTAGATTTT
GTTGGCTTAATTCTAGTGGCAACTATCGCTACAACAGTCATGCTGTTTATTACGAACTTT
AATTGGTTATATATGATTGGTGCCTTAATTGCGATTATCGTTTTTGCGCTATATATTAAA
AATGCTCAACGTCCATTAGTAAACAAATCATTTTTCCAAAATAAACGTTATGCTTCATTT
TTATTTATAGTATTTGTAATGTATGCCATCCAATTGGGTTATATTTTTACGTTCCCATTC
ATAATGGAACAAATTTATCATCTTCAACTAGACACAACATCACTGTTATTAGTACCGGGT
TATATTGTAGCAGTCATCGTTGGTGCACTAAGTGGTAAAATCGGCGAATATCTTAATTCA
AAACAAGCGATTATCACAGCAATTATTTTAATCGCACTGAGCTTGATTTTACCTGCATTT
GCAGTAGGTAATCACATTTCAATCTTCGTCATTTCTATGATATTCTTTGCAGGTAGCTTT
GCTTTAATGTATGCACCTTTACTTAACGAAGCCATTAAAACAATAGATCTTAATATGACA
GGTGTGGCTATTGGTTTTTATAATTTAATTATTAATGTGGCGGTATCTGTAGGTATTGCG
ATTGCTGCGGCTCTAATCGATTTTAAAGCATTAAATTTCCCAGGCAATGATGCATTAAGT
TCACATTTCGGTATTATTTTAATTATTTTAGGTTTAATGAGTATTGTCGGATTAGTTTTA
TTCGTCATCTTAAATCGTTGGACACAATCTGAAAAATAA
>12482_IL93_02390
ATGGTGTTAATTACCTATCAAATCATTTTATTTTTAATTATTAGTCTAAGTTACTATTTA
ACTTTAAATCATTACATGGCAGTCACTGTAGGTAACTTCACTTCAATATTCGGCATGTTC
GCAGCCATACTCTTTATGTACTACTGCCTACTCTATAAAAGTCCCGAATACAATCAACAC
AAACGATTTAAACATTTCATTCATATCACTAATTTGATAATAATTGCTTTTAGCACCTTC
GTATTAGTTCATTTAGCATTAAAATTATTCTTCAGCATTTAA
>12482_IL93_02407
GTGAAAAGAATCATTAGTATCGCAATTATAGTTTTAGCGTTGGTATTAAGTGGTTGTGGT
GTCCCTACGAAATCAGAAGTGGCTCAAAAGTCATCGAAAGTTGAAGTGAAAGGCGAGCGA
CCAACGATACATTTCCTAGGACAAGCAAGTTATGAAAATGATATGAATATCGTCAAAGAT
CAATTGGAAAATGCAGGATTTAACGTGAAGATGAATATCCAACCAGATTATGGTAGCTAT
CGTACACAACGTCAAGCCGGCAATTATGATATCCAAATCGATGACTGGATGACAGTATTC
GGTGACCCGAACTATGCTATGACGGCATTATTTAGTTCTACAGGATCAAATAGTTTATTG
AAAGATAAACATGTAGACCAGTTGTTAAATAAAGCTTCTACTCAAAATGAAGCAGATGTT
AAACAAACATATAAGCAAATTGAAGATGAAGTTGTATTTGATAAAGGGTATATGGCGCCT
TTATATGGATCAAAAAAGAATTTAGTATATGACAATAAAGTGTTAGATAAAAATAGTGTT
GGATTGCCAAATTCACGTGCATTAATATGGCAACAATTTGATTACAACAATAGTAGAGAA
CGAGATACGCGGCCACTTGTGATGACACAACAAGATGGTGAAATTCCTACATTGGATCCA
ATACGTTCAATTGCGCCGTCAGTATATTCAATTAATATGAATATGTACACAAGGTTATTA
TTATTAGATGAAAATGACCACTTAACAACGAAAGGTTCGTTAAGTCGTGATTATGCTGTG
AATAAGGACAATAAAGCGTTTTATTTCTTGTTAAGAGATGATGATTATTTTGCGAAAGTG
GTCAATGGACAAGCACGTAATACTGGAGAGCGTGTATCGGCTGAAGATGTTAAGTTTTCT
TTAGATAGAGCACGTGATAAAAAGTCTGTGCCTAACAATAATACTTACAATATGCACAAG
CATATAAATGACATCAAGATATTAAAAGATGAGGACATCGATCAGTTGCGTAAAGAGAAA
GACAAGGACGATAATTCCATCTATGATAAGTTGATTAAAGCTTATAACGTCAAATCGTTA
ACGACAGATGGTCATAAAGTAAATAATAAAGACGGTATTTATCAAATTGTTAAAATTACG
ACAGATCAATCGATGCCTCGAGAGGTAAATTACTTAACACACTCTTCGGCAGGCATTTTA
TCTAAAAAATTTGTTAATCAAGTAAATCAAGAATATCCAAAAGGATATGGGTATAGCAGT
ACAATTCCTGCAAATTCAGATGGAAAAAATGCGCTTTATGCAAGTGGCGCATACATTATG
ACACAGAAAAATGCATATCAAGCAACGTTTCAACGTAATCCAGGATTCAACGAAACAGAA
ATAGGTAGTTATGGACCAGCTAAAATTAAAAATATTATATTGAAGTTTAATGGTGATCCG
AATAATGCATTGTCAGAACTTAGAAATCATTCAATTGATATGTTGGCAGATGTGAATCAA
AAACATTTTGATTTAATTAAGTCGGATAAAAATTTAAGCATTATTCGCAAAAATGGACGC
AAGTCAGTCTTTTTAATGCTAAATATTAAAAAAGGTATATTTAAGACGCATCCAAACTTG
AGACAAGCAGTAGTTAATGCGATAGATCAGGATCAATTTATTAAGTTTTATCGTGGCGAT
AAATTTAAAATTGCATCACCGATTACACCACTTGTCGATACTGGTAACAAGCAACGTCAA
GATTTAGAAAAAGTAGAAAAAGCCATTAATCAATAA
>12482_IL93_02463
TTGTTAAAGTATGAACATATTGCTAAGCAACTTAATGCGTTTATACATCAATCTAATTTC
AAACCCGGTGATAAATTGCCAAGCGTGACGCAATTAAAAGAACGTTATCAAGTAAGTAAG
AGTACTATCATTAAAGTATTAGGCTTATTGGAACAAGATGGTTTGATCTATCAAGCACAA
GGCAGTGGTATTTATGTGAGAAATATTGCAGATGCCAATCGTATCAACGTCTTTAAGACT
AATGGTTTTTCTAAAAGTTTAGGTGAACATCGAATGACAAGTAAGGTACTTGTTTTTAAG
GAGATTGCAACGCCACCTAAATCTGTACAAGATGAGCTCCAATTAAATGCAGATGATACC
GTCTACTATTTAGAGCGATTAAGATTCGTGGACGATGATGTTTTATGTATCGAATATTCT
TATTATCATAAAGAAATCGTGAAATATTTAAATGATGATATTGCTAAGGGCTCTATCTTC
GATTATTTAGAATCAAACATGAAACTTCGTATTGGTTTTTCAGATATTTTCTTTAATGTA
GATCAACTCACTTCAAGTGAAGCTTCATTACTACAATTGTCTACAGGTGAACCATGTTTA
CGTTACCACCAGACTTTTTATACAATGACTGGCAAACCCTTTGATTCGTCTGACATCGTA
TTTCATTATCGTCATGCACAGTTTTATATTCCTAGTAAAAAGTAA
>12482_IL93_02532
ATGGAAACTAAAGATTTATCATTAAAAATAGATGCAACAAAAATAGAAGTTGCAGGAATT
AAAAATAAATTCACAGCTCAATGTAAACTTGCATATTCATTTATAGCTACGATAGCAACT
ATATTTGCAACTATATATTCAGATGGGAAACAATTAGTTATTTTTTCTATGTTACTTTTC
GTCTTTCCAAGTTTCATTGAATCATTCGGAATTGCCAATGAAAATAAGGTTATAACTGCA
ATAGTTAAAATCTATAAATATATATTTTTTATTTTTTCTTTATTTCTATTCATTATTTTT
GTTTGGTATTTTTACGATAAGCAAGATGCGTATAATTATACAAAAGTTATAGGCGATATA
TTATTGATAGTCAGTATTTTTATTAATTTAGTGTATTCTTTGATTTCTTATTTGAACTTA
CGCTACAATATAAATGAACATATTGCTTTAGCTGCAATAGAGCAAAGTACGTTAGAAAAA
CAAAAAGAAAGATTGCACTTTCAAGATAACATTAAAAAAGCACATAAAAAAGTATATCGT
GAATTTGTTAGTAAACAAAATAAAGATAAAAAGGGGAAGGATAAATGA
>12778_N18_00035
ATGAAAAAAATTGTTATTATCGCTGTTTTAGCGATTTTATTTGTAGTAATAAGTGCTTGT
GGTAATAAAGAAAAAGAGGCACAACATCAATTTACTAAGCAATTTAAAGATGTTGAGCAA
AAACAAAAAGAATTACAGCATGTCATGGATAATATACATTTGAAAGAAATTGATCATCTA
AGTAAAACTGATACAACTGATAAAAATAGTAAAGAATTTAAGGCACTACAAGAAGATGTT
AAAAACCATCTCATACCTAAATTTGAAGCATATTATAAGTCAGCAAAAAATTTGCCTGAT
GATACAATGAAAGTTAAGCAATTAAAAAAAGAATATATGGCGCTTGCAAATGAGAAGAAG
GATGCGATATATCAATTAAAAAAATTCATAGGTTTATGTAATCAATCTATCAAGTATAAC
GAAGACATTTTAGATTATACGAAACAATTTGAAAAAAATAGATACAAAGTTGAATCAGAA
ATTAAATTAGCTGATAATAAAAGTGAAGCAGCTAATCTTACGACAAAATTAGAACATAAT
AATAAAGCGTTAAGAGATACTGCGAAAAAGAACCTAGATGATAGTAAAGAAAATGAAGTA
AAAGGCGCGATTAAAAATCACATTATGCCAATGATTGAAAAACAAATTACCGATATTAAC
CAAACTAATATTAGTGATAAGCATGTTAATAATGCAAGGAAAAACGCAATAGAAATGTAT
TACAGTCTGCAGAACTATTATAATACACGTATTGAAGCAATAAAGGTTAGTGAGAAGTTA
TCAAAAGTCGATGTAGACAAGTTGCCGAAAAAGGGTATAGATATAACTCACGGCGATAAA
GCCTTTGAAAAAAAGCTTGAAAAATTAGAAGAAAAATAA
>12778_N18_00038
ATGAAGAACCAATTGATAGATAGATTAACAAGATATACGACAATTGATACGCAATCTGAT
CCAAAATCTACAACAACACCTTCAACTGAAAAGCAATGGGATTTGTTACATTTATTAGAA
AAAGAATTACAACAATTAGGATTGCCAACTGATTTAGATGAAAATGGCTACTTATTTGCT
ACATTAGAAAGTAACATCGATGCAGACGTCCCAACAGTTGGATTTTTGGCGCATGTTGAT
ACATCACCTGATTTCAATGCTTCAAATGTTAAACCGCAAATTATTGAAAACTATGATGGT
AAGCCATACAAACTAGGCAATACTAAACGTGTCTTAGATCCTAAAGTATTTCCAGAACTT
AACAGTTTTGTTGGTCATACATTAATGGTAACTGATGGTACATCGTTACTAGGTGCAGAC
GATAAAGCGGGTATTGTGGAAATTATGGAAGCTATCTGTTATTTACAAGAACATCCAGAA
ATTAAACATGGTACCATTCGCATTGGATTTACACCAGACGAAGAAATCGGTCGTGGTCCA
CATAAATTTGATGTTGACCGCTTCAATGCTGATTTTGCTTATACTATGGATGGTAGTCAA
TATGGAGAATTACAATATGAAAGCTTTAACGCTGCTGAAGCGGTTATTACATGCCACGGT
GTGAATGTTCATCCTGGTTCAGCTAAAAATGCAATGGTAAACGCAATACGTTTAGGTGAA
CAATTCGATAGTTTGCTACCTGATAGTGAAGTTCCGGAGCGAACAGAAGGATACGAAGGC
TTTTATCACTTAATGAACTTTGAAGGAACTGTTGAAAAAGCAACTTTGCAATACATTATT
CGTGATCATGATAAAAAACAATTCGAATTGCGTAAGAAACGTATTTTAGAAATACGTGAC
GATATCAATGCCCATTTTGAAAATTATCCAGTTAAAGTTGATATATCGGATCAATATTTC
AATATGGCAGAAAAAATATTACCATTGCCTCATATTATTGATATACCTAAACGTGTCTTT
GCTAAATTAGATATTCCAGCAAACACTGAACCTATTCGTGGTGGTACAGATGGTTCACAA
TTGTCATTTATGGGATTACCAACTCCAAACATCTTTACAGGTTGCGGTAACTTCCACGGC
CCATATGAATATGCATCCATTGATGTTATGGAAAAAGCAGTACAAGTAATCATTGGAATT
GTAGAAGATATCGCTGAAAATCACTAA
>12778_N18_00054
ATGAAAGAACCATCCATAGTAGTAAAAGGTGCTCGTGCGCATAACTTGAAAGATATTGAT
ATCGAACTACCTAAAAATAAATTAATTGTTATGACAGGATTATCTGGGTCAGGTAAATCG
TCATTAGCATTCGATACTATATATGCTGAAGGACAACGACGTTATGTTGAATCATTAAGT
GCCTATGCGCGTCAATTTTTAGGGCAAATGGACAAACCAGACGTTGATACTATTGAAGGA
TTATCGCCAGCAATTTCAATAGATCAAAAAACAACAAGTAAAAATCCAAGGTCAACAGTT
GCAACAGTAACAGAAATATATGATTATATACGTTTGTTATATGCACGTGTTGGTAAACCT
TACTGTCCAAATCACAATATAGAAATTGAATCGCAAACAGTACAACAAATGGTTGACCAG
ATTATGGAATTAGAGGCACGTACAAAGATTCAATTATTAGCACCTGTCATCGCTCATCGT
AAAGGTAGTCATGAAAAGCTAATCGAAGATATTGGTAAAAAAGGTTATGTACGTTTAAGA
ATCGATGGCGAAATTGTTGATGTAAATGATGTACCTACATTAGATAGGAACAAGAATCAT
ACAATAGAAGTTGTTGTAGACCGATTAGTTGTTAAAGATGGAATTGAAACACGACTAGCT
GACTCTATAGAAACTGCGTTAGAGCTTTCAGAAGGACAATTAACAGTCGATGTCATTGAC
GGGGAAGACCTTAAGTTTTCAGAAAGCCACGCTTGTCCTATATGTGGATTTTCAATCGGA
GAATTAGAACCAAGAATGTTTAGCTTTAACAGTCCTTTTGGTGCTTGTCCAACATGTGAT
GGCTTAGGTCAAAAGTTAACAGTCGATGTAGACTTGGTTGTTCCCGACAAAGATAAGACG
CTAAACGAAGGTGCAATAGAACCATGGATACCGACGAGTTCTGATTTTTATCCAACACTG
TTAAAACGTGTTTGTGAAGTTTATAAAATCAATATGGATAAACCTTTTAAAAAGTTAACA
GAACGTCAACGTGATATTTTATTGTATGGTTCGGGTGACAAAGAAATTGAATTTACATTT
ACACAACGTCAAGGTGGTACTAGAAAACGAACAATGGTCTTCGAGGGTGTAGTTCCTAAT
ATAAGTAGACGATTCCATGAATCACCTTCAGAATATACACGTGAAATGATGAGTAAATAT
ATGACCGAACTACCTTGCGAAACTTGTCATGGAAAGCGATTGAGTCGTGAAGCGTTATCT
GTTTATGTAGGTGGTTTAAATATTGGTGAAGTAGTCGAATACTCAATCAGTCAAGCGCTG
AACTATTATAAAAACATTAATTTGTCAGAACAAGATCAAGCGATTGCAAATCAAATATTG
AAAGAAATTATTTCCCGACTCACTTTTTTAAATAATGTGGGACTTGAATATTTAACGCTA
AACAGAGCTTCAGGTACACTTTCAGGTGGTGAAGCACAACGTATTCGATTGGCAACGCAA
ATTGGGTCACGTTTGACTGGTGTCTTATATGTATTAGATGAGCCATCAATTGGACTGCAT
CAAAGAGATAATGATCGATTAATTAATACACTTAAAGAAATGAGAGATTTAGGAAATACT
TTAATTGTAGTTGAACACGATGATGATACTACGCGTGCGGCTGATTACTTAGTGGATATA
GGGCCTGGTGCTGGTGAGCATGGAGGACAGATTGTTTCTAGTGGTACACCTCAAAAGGTA
ATGAAAGATAAAAAATCTTTAACAGGACAATACTTGAGTGGTAAGAAACGTATTGAAGTA
CCTGAATATCGCAGACCGGCTTCAGATCGTAAAATTTCTATACGTGGAGCTAGAAGTAAC
AACCTTAAAGGGGTTGATGTGGACATACCACTATCAATCATGACGGTCGTTACAGGTGTA
TCAGGTTCAGGTAAAAGCTCATTAGTAAATGAAGTATTATACAAATCATTAGCTCAAAAA
ATCAATAAATCTAAAGTAAAGCCAGGATTGTACGATAAGATTGAAGGTATTGATCAACTT
GATAAAATTATTGATATTGATCAATCACCGATAGGTAGAACGCCACGCTCTAATCCAGCA
ACGTATACTGGTGTGTTTGATGATATACGTGATGTGTTTGCGCAAACAAATGAAGCTAAA
ATTCGAGGATATCAAAAAGGCCGTTTTAGTTTTAATGTAAAAGGTGGACGCTGTGAAGCT
TGTAAAGGTGACGGTATTATTAAAATTGAAATGCATTTTTTACCTGATGTTTATGTTCCT
TGTGAAGTGTGTGATGGTAAACGATATAATCGTGAGACACTAGAGGTTACTTACAAAGGT
AAAAATATTGCTGACATTTTAGAAATGACTGTTGAGGAAGCAACACAATTTTTTGAAAAC
ATTCCTAAGATTAAGCGCAAGCTACAAACACTAGTTGATGTTGGTCTTGGATACGTCACA
TTAGGTCAACAAGCTACAACGTTATCAGGTGGTGAGGCTCAACGTGTGAAACTTGCATCT
GAACTTCATAAACGTTCAACTGGTAAATCTATTTATATCCTAGACGAACCGACAACAGGG
TTACATGTTGACGATATTAGCAGATTATTAAAAGTATTAAACCGATTAGTTGAAAATGGT
GACACTGTTGTAATTATTGAGCATAACCTAGATGTTATCAAAACAGCAGACTATATTATA
GACTTAGGTCCTGAAGGTGGTAGTGGCGGTGGTACTATTGTTGCGACTGGCACACCCGAA
GATATTGCTCAGACAAAGTCATCATATACAGGAAAGTATTTAAAAGAAGTACTTGAACGA
GATAAACAAAATACTGAAGATAAATAA
>12778_N18_00116
ATGACAACTGATATTTTGAACATTTCTGAAGAACAACTTGTTGATTATTCTAAAGCCCAC
AATGAACCTTCTTGGATGACAGAATTACGTAAAAAAGCTTTGAAATTAACAGAAACTTTA
GAAATGCCAAAACCTGATAAAACAAAATTAAGAAAATGGGATTTTGATTCTTTTAAACAA
CACGATGTAAAAGGTGATGTTTATCAATCTTTATCACAATTACCTGAGTCAGTAAGAGAA
ATTATTGACGTAAATCATTCTAAAAACTTAGTAATTCAACATAATAATACGATTGCGTAC
ACACAAGTTGATGATAATGCATCGAAAGATGGCGTTATCGTTGAAGGTTTAGCAGACGCT
CTTATGAATCATAGTGATTTAGTACAAAAGTACTTTATGAAAGATGCAGTAACAGTAGAT
GAACATCGTATCACAGCGCTACACACGGCATTAGTTAATGGTGGCGTATTTGTTTATGTT
CCTAAAAATGTAGTTGTAGAACATCCAGTACAATACGTTGTGTTGCACGACGACGAAAAT
GCAAGCTTTTATAACCATGTCATCATCGTTACTGAAGAAAGCGCCGAAGTCACATATGTT
GAAAATTACCTATCAAATGCATCTGGTGAAGGAAATCAATTAAATATTATTTCTGAAGTG
ATTGCTGGTGCAAATTCAAATATCACATATGGCTCAGTAGACTATATGGATAAAGGCTTT
ACAGGTCATATCATTCGACGTGGTATTACTGAAGCGGATGCCTCAATTAATTGGGCACTA
GGTTTAATGAATGAGGGTAGCCAAATTATTGATAATACAACAAATTTATTTGGTGGTCGT
TCTACAAGTTCACTTAAATCAGTAGTTGTAGGTACAGGCGAACAAAAAATTAATCTAACA
TCTAAAATCGTACAATATGGTAAAGAAACAGATGGTTATATCCTTAAACATGGTGTTATG
AAAGAACATGCATCATCTGTATTTAATGGTATCGGCTACATTAAGCATGGTGGAACTAAA
TCAATTGCTAATCAGGAATCACGTGTATTAATGTTATCCGAACATGCTCGTGGTGACGCG
AATCCTATTTTATTAATTGATGAAGATGATGTACAAGCTGGTCATGCTGCATCAGTAGGT
CGTGTTGATCCAGATCAACTTTACTATTTAATGAGTCGTGGTATTTCTCAAAGAGAAGCG
GAACGTCTTGTTATACATGGTTTCTTAGATCCAGTAGTACGTGAATTACCTATCGAAGAC
GTTAAACGTCAATTGAGAGAAGTAATTGAACGCAAAGTTTCTAAATAA
>12778_N18_00209
ATGAAATTTAAGTATCATATATCACAACAAGAAACTGTTAAAGCTTTTTTAGCACGACAT
GATTTTTCTAAGAAGACAGTGAGCGCCATTAAAAATAATGGCGCTTTAATTGTTAATGAT
GAACCAGTCACAGTGCGTAAGCAATTAATGCCAAATGATATATTAGAAATTCATTTACCG
CAAGAAATACCGAGTGTTAATTTAATACCTTACGCTCGTAAGCTAGAAGTATTGTATGAA
GATGCTTTTATCATCATAGTTACTAAACCAAACAATCAAAATTGTATACCTTCGAGAGAA
CATCCTCATGAAAGTTTAATCGAACAAGTACTATATCATTGTCAGGTACATGGTGAAAAT
ATTAACCCGCATATTGTTACCCGTCTAGATCGTAATACAACTGGTATTGTGATATTCGCT
AAATATGGACATATCCATCATTTATTTTCTAAAGGAAACTTGAAAAAATATATACTTGCC
TTGTATATGGTAAAACCCATTCATCTGGTATTATTGAAGCTAATATTAGACGGTCAAAGG
ATAGTATTATAA
>12778_N18_00232
ATGAATAAAATCTCGAAGGCTTTAACTTGGTTTATTATAAGTTTCATTATATTTCATCTC
ATATTATTTATTATGTGGGGCGAACACCAAGAATACTGGTATTTATATACAGGTATAATG
CTAATTGCTGGTATCAGTTATGTATTTTATCAAAGAGATATTGAATCTAAGAGGTTGCTT
ACATCAATTGGTGTTGGTATTATTACGGCAATTATTTTAATTATGCTTCAACTTTTATTC
TCACTTATAACATCTAATTTAAGTTATAGTTCATTAATTAAAGAATTAGCAAGAACAGGT
GTCAATTGGAAGTGGCAAATGTTAGTAACTTTACTTTTTGTCATTCCATGTCACGAGTTA
TATATGAGAACTGTTTTACAAAAAGAATTAACACATTTTTCAATACCGAAATGGGTAGCT
ATATTAATAACAGCAATTTGTTCTAGTTCATTATTTATTTATTTATTTAGATAA
>12778_N18_00262
GTGTCAAAATTTAAGTCTTTGCTTCTATTATTTGGCACACTAATTTTACTTAGTGGTTGT
TCAAATATAGAAATTTTCAACGCAAAAGGGCCAGTAGCAAGTAGTCAGAAGTTCTTGATT
CTTTATTCAATCGTCTTCATGCTTGTTATTTGTTTCGTTGTACTTGGCATGTTCGCCATT
TTTATTTACAAGTATAGTTATAATAAGAATGCCGAATCTGGTAAGATGCACCATAATGCC
ATCATTGAAACAATATGGTTTGTAATACCTATCATAATCGTTGCTGCTTTAGCTATTCCT
ACAGTTAAAACTTTGTACGATTACGAAAAACCACCGAAGAGTGAGAAAGATCCAATGGTT
GTATATGCAGTAAGTGCAGGATACAAATGGTTCTTTGCTTATCCAGATGAACATATAGAG
ACTGTTAATACATTAACAATCCCTAAAGATCGTCCTGTTGTATTTAAGCTTCAAGCTATG
GATACAATGACAAGTTTCTGGATTCCACAATTAGGTGGTCAAAAATATGCCATGACTGGC
ATGACAATGAATTGGACGTTAGAAGCATCTCAAACTGGTACGTTCAGAGGTCGTAACTCT
AACTTCAATGGTGAAGGATTCTCACGTCAAACATTTAAAGTAAATGCCGTTAGTCAAAAA
GACTACGACAAATGGGTGAAAGAAGTTAAAGGTAAGAAAACGTTAGATCAAGATACATTT
GATAAACAATTATTACCAAGAACACCTAATAAAGCTTTAGAATTTAATGGTACACATATG
GCGTTTGTTGATCCAGCAGCCGATCCAGAATACATCTTCTATGCATATAAACGTTTCAAT
TTCGAATTGAAAGATCCAAACTTCACTAGTGAAGAAAATATGTTTAAAGATGTATCAGAC
AAACCATTAATACCTGCTCGTAAAGCTCAAATTACAAATGCGAACTATAAAAGACATGGT
ATGAAATTGATGATTCTTGGAAATGACGAACCATATAACAATGAGTTCAAGAAAGATGAA
TCGAAAAATGCGAAAGAAATGAAGAAAATTTCAAAAGATGCGCAAGATCAAGACAATGAT
GATCATGGAGGTGGACATTAA
>12778_N18_00378
ATGGCGAAGCAAAAAATTAAAATTAAAAAAAATAAAATAGGGGCAGTCCTACTTGTTGGT
TTATTCGGACTGCTCTTTTTTATATTGGTTTTAAGAATTTCATATATCATGATTACTGGA
CATTCTAATGGTCAAGATTTAGTCATGAAGGCAAATGAAAAGTATTTAGTTAAGAATGCA
CAACAACCAGAACGAGGAAAGATATATGATCGTAATGGTAAAGTGCTAGCAGAAGATGTA
GAAAGATATAAACTTGTTGCAGTAATAGATAAAAAGGCGAGTGCCAATTCTAAAAAACCT
AGGCATGTAGTTGATAAAAAAGAGACTGCAAAGAAATTATCTACAGTCATTGATATGAAG
CCAGAGGAAATTGAAAAGAGACTTAGTCAAAAGAAAGCCTTCCAAATTGAATTTGGACGC
AAAGGAACAAATTTAACGTATCAGGACAAATTGAAAATAGAGAAAATGAATTTGCCTGGT
ATTTCTTTATTGCCTGAAACAGAACGCTTTTATCCAAATGGCAATTTTGCATCACACTTA
ATTGGTAGAGCTCAGAAAAATCCGGATACTGGTGAACTTAAAGGTGCGCTTGGAGTTGAA
AAGATTTTTGATAGTTATTTAAGTGGATCTAAAGGATCATTGAGATATATTCATGATATT
TGGGGATATATTGCACCAAATACTAAAAAAGAGAAGCAGCCTAAACGTGGTGATGATGTC
CATTTAACAATCGATTCAAATATTCAAGTATTTGTTGAAGAAGCTTTAGATGGCATGGTT
GAAAGATACCAGCCGAAAGATTTATTTGCGGTTGTCATGGATGCCAAAACTGGAGAAATT
TTAGCATACAGTCAGCGACCAACATTTAATCCTGAAACTGGTAAAGACTTTGGTAAAAAG
TGGGCAAATGACCTTTATCAAAACACATACGAGCCTGGATCAACATTTAAATCATATGGG
TTAGCAGCTGCTATTCAAGAAGGTGCTTTTGATCCTGATAAGAAATATAAATCTGGACAT
AGAGATATTATGGGTTCACGCATTTCAGACTGGAATAGAGTCGGTTGGGGTGAAATCCCA
ATGTCACTCGGATTTACTTATTCATCTAATACATTGATGATGCATTTACAAGATTTAGTT
GGTGCAGACAAAATGAAATCTTGGTATGAACGATTTGGATTTGGAAAATCAACTAAAGGT
ATGTTTGATGGAGAAGCACCTGGTCAAATTGGATGGAGTAATGAATTGCAACAAAAAACG
TCATCATTTGGTCAATCGACAACAGTAACACCTGTTCAAATGTTACAAGCGCAATCAGCG
TTCTTTAATGATGGTAATATGTTAAAACCATGGTTTGTGAATAGCGTTGAAAATCCTGTT
AGTAAAAGACAATTTTATAAAGGTCAAAAACAAATCGCAGGCAAACCAATAACAAAAGAT
ACTGCTGAAAAAGTTGAAAAGCAATTGGATTTAGTTGTGAATAGTAAGAAGAGTCACGCT
GCAAACTATCGTATTGATGGTTATGAGGTCGAAGGTAAGACTGGTACAGCACAAGTCGCT
GCACCTAATGGTGGTGGATACGTTAAAGGTCCAAACCCATATTTTGTAAGTTTTATGGGT
GACGCGCCGAAGAAAAATCCTAAAGTTATTGTATACGCTGGTATGAGCTTGGCACAAAAA
AATGACCAAGAAGCTTATGAATTAGGTGTTAGTAAAGCGTTTAAACCAATAATGGAAAAT
ACTTTGAAATATTTAAATGTAGGTAAATCAAAAGATGACACATCTAATGCAGAGTATAGT
AAAGTGCCAGATGTTGAAGGTCAAGACAAACAAAAAGCTATTGATAATGTGAGTGCAAAA
TCATTAGAACCAGTTACTATCGGTTCTGGCACACAAATAAAAGCGCAATCTATAAAAGCA
GGGAATAAAGTCTTACCTCATAGTAAAGTACTGTTATTAACAGATGGAGACTTAACTATG
CCTGACATGTCAGGATGGACGAAAGAAGATGTCATTGCTTTTGAAAACCTAACAAATATT
AAAGTGAATTTAAAAGGTAGCGGTTTTGTGTCCCACCAATCAATTAGTAAGGGACAAAAA
CTTACTGAAAAAGATAAAATAGACGTAGAATTTTCATCAGAGAATGTAGACAGCAATTCG
ACGAATAATTCTGATTCAAATTCAGATGATAAGAAGAAATCTGACAGTAAAACTGACAAG
GATAAGTCGGACTAA
>12778_N18_00402
ATGCCTAAACGTAATGATATCAAAACAATATTAGTAATAGGGTCTGGGCCAATTATCATA
GGTCAAGCAGCTGAATTTGATTATGCTGGAACACAAGCATGTCTAGCTTTAAAAGAAGAG
GGATACCGAGTTATTCTTGTAAATTCAAATCCAGCGACAATCATGACTGATAAGGAAATT
GCGGATAAAGTATATATTGAACCGTTAACTCATGATTTTATAGCGCGAATTATACGTAAA
GAGCAACCTGACGCTTTACTTCCAACTTTAGGTGGTCAAACAGGTTTAAACATGGCGATT
CAACTACACGAAAGTGGTGTGCTTCAAGATAATAACGTTCAATTATTAGGAACTGAGCTA
ACATCAATTCAACAAGCAGAAGACCGTGAAATGTTTAGAACATTAATGAATGATTTAAAC
GTTCCTGTGCCAGAGAGTGACATTGTAAATACAGTAGAGCAAGCCTTTAAATTCAAAGAG
CAAGTGGGATACCCGCTAATTGTTAGACCAGCATTTACGATGGGTGGTACCGGAGGCGGT
ATTTGTCATAATGATGAAGAATTACATGAAATCGTCTCAAATGGTCTTCATTATAGTCCA
GCAACGCAATGTTTATTAGAAAAATCTATCGCAGGTTTTAAAGAAATCGAATACGAAGTA
ATGCGTGATAAAAACGATAATGCCATCGTTGTATGTAACATGGAAAATATTGATCCAGTT
GGTATTCATACAGGCGATTCAATTGTTGTGGCTCCTAGCCAAACATTATCAGATGTTGAG
TATCAAATGTTACGTGATGTTTCATTAAAAGTTATTCGAGCTTTAGGTATCGAAGGTGGT
TGTAATGTTCAATTAGCATTAGATCCGCATTCATTCGATTATTATATTATAGAAGTAAAT
CCGCGTGTATCACGTTCATCAGCGTTAGCTTCAAAAGCAACAGGATATCCTATTGCAAAA
TTAGCAGCTAAAATCGCGGTTGGTCTAACATTAGATGAAATGTTAAATCCAATTACAGGA
ACATCTTATGCAGCGTTTGAACCAACTTTAGACTATGTGATTTCAAAAATACCAAGATTT
CCTTTTGATAAATTTGAAAAAGGAGAACGAGAGCTTGGCACACAAATGAAAGCAACAGGT
GAAGTTATGGCCATTGGTCGAACTTACGAAGAATCATTGTTAAAAGCAATTCGATCACTT
GAGTATGGTGTGCATCACTTAGGATTACCAAATGGTGAAAGCTTCGATCTTGATTATATT
AAAGAACGTATTTCACACCAAGATGATGAACGATTATTTTTCATCGGCGAAGCAATTAGA
AGAGGCACAACATTAGAAGAAATTCATAATATGACTCAGATAGATTACTTCTTCTTACAC
AAGTTCCAAAACATTATTGATATTGAGCATCAACTAAAAGAACATCAAGGTGATTTAGAA
TATCTTAAATATGCAAAAGATTATGGATTTAGTGATAAAACAATAGCGCATCGCTTTAAT
ATGACGGAAGAAGAAGTATATCAATTGCGTATGGAAAATGATATTAAACCTGTATACAAG
ATGGTTGATACTTGCGCAGCTGAATTTGAATCTTCAACACCATATTATTATGGTACATAT
GAAACTGAAAATGAATCCATAATTACTGACAAAGAAAAAATCTTAGTATTAGGCTCTGGA
CCAATTCGAATCGGCCAAGGTGTAGAATTTGACTATGCGACAGTTCACGCCGTTTGGGCA
ACTCAAAAAGCAGGGTACGAAGCGATAATTGTGAATAACAATCCAGAAACAGTATCAACA
GACTTCTCAATTTCTGACAAATTATACTTTGAACCTTTAACTGAAGAAGATGTGATGAAT
ATCATTAATTTAGAAAAGCCTAAAGGTGTCGTTGTACAATTTGGAGGACAAACAGCGATT
AATTTAGCAGACAAATTGGCTAAACATGGTGTTAAAATACTTGGTACTTCACTAGAAAAT
CTAAATCGTGCTGAAGATAGAAAAGAATTTGAAGCACTATTAAGAAAAATTAACGTGCCA
CAGCCACAAGGGAAAACAGCTACATCACCTGAGGAAGCATTAGCGAATGCTGCAGAAATC
GGATATCCGGTTGTAGTCAGACCTTCTTATGTATTAGGTGGTCGCGCAATGGAAATTGTA
GACAATGACAAAGAGTTAGAAAACTATATGACCCAGGCTGTAAAAGCGAGTCCGGAACAT
CCGGTATTAGTCGATAGATATTTAACTGGTAAAGAAATTGAAGTTGATGCGATTTGTGAT
GGAGAAACGGTCATTATTCCAGGAATTATGGAACATATTGAACGTGCTGGTGTGCATAGT
GGTGACTCAATCGCTGTATATCCGCCACAAACTTTGACAGAAGACGAGTTAGCAACGCTT
GAGGACTATACTATAAAATTAGCTAAAGGTTTAAACATCATTGGCTTAATCAACATTCAA
TTCGTTATAGCTCACGATGGTGTGTATGTTTTAGAAGTAAATCCACGTTCTAGTAGAACG
GTACCATTCTTAAGTAAAATTACTGATATTCCAATGGCACAATTAGCTATGCGAGCAATC
ATTGGGGAAAAACTAACAGATATGGGTTATCAAGAAGGGGTTCAACCATATGCTGAGGGT
GTATTTGTGAAAGCACCGGTATTTAGTTTTAATAAATTGAAAAATGTTGATATTACTTTA
GGACCTGAAATGAAGTCTACAGGTGAAGTAATGGGGAAAGATACAACATTAGAAAAGGCG
TTATTCAAAGGGTTAACAGGTAGTGGTGTTGAAGTTAAAGATCACGGTACAGTATTAATG
ACCGTCAGTGACAAAGATAAAGAGGAAGTTGTTAAATTGGCACAACGCTTAAATGAAGTT
GGCTATAAAATTTTAGCAACGTCTGGAACAGCTAATAAATTAGCTGAGTATGACATACCT
GCAGAAGTAGTAGGCAAAATTGGTGGCGAAAATGATTTATTAACACGTATTCAAAATGGT
GATGTTCAAATCGTTATAAATACAATGACTAAAGGTAAAGAAGTAGAAAGAGATGGCTTC
CAAATTAGACGTACTACAGTTGAAAATGGTATTCCATGTTTGACATCTTTAGATACAGCT
AATGCCTTAACGAATGTAATTGAAAGTATGACATTTACAATGCGTCAAATGTAA
>12778_N18_00463
TTGGCAATGACAGAGCAACAAAAATTTAAAGTGCTTGCTGATCAAATTAAAATTTCAAAT
CAATTAGATGCTGAAATTTTAAATTCAGGTGAACTGACACGTATAGATGTTTCTAACAAA
AACAGAACATGGGAATTTCATATTACATTACCACAATTCTTAGCTCATGAAGATTATTTA
TTATTTATACATGCAATAGAGCAAGAGTTTAAAGATATCGCCAACGTTACATGTCGTTTT
ACGGTAACAAATGGCACGAATCAAGATGAACATGCAATTAAATACTTTGGGCACTGTATT
GACCAAACAGCTTTATCTCCAAAAGTTAAAGGTCAATTGAAACAGAAAAAGCTTATTATG
TCTGGAAAAGTATTAAAAGTAATGGTATCAAATGACATTGAACGTAATCATTTTGACAAG
GCTTGCAATGGAAGTCTTATCAAAGCGTTTAGAAATTGTGGTTTTGATATCGATAAAATC
ATATTCGAAACAAATGATAATGATCAAGAACAAAACTTAGCTTCTTTAGAAGCACATATT
CAAGAAGAAGACGAACAAAGTGCACGATTGGCAACAGAGAAACTTGAAAAAATGAAAGCT
GAAAAAGCGAAACAACAAGATAACAACGAAAGTGCTGTCGATAAGTGTCAAATTGGTAAG
CCGATTCAAATTGAAAATATTAAACCAATTGAATCTATTATTGAGGAAGAGTTTAAAGTT
GCAATAGAGGGTGTCATTTTTGATATTAACTTAAAAGAACTTAAAAGTGGTCGTCATATC
GTAGAAATTAAAGTGACTGACTATACGGACTCTTTAGTTTTAAAAATGTTTACTCGTAAA
AACAAAGATGATTTAGAACATTTTAAAGCGCTAAGTGTTGGTAAATGGGTTAGGGCTCAA
GGTCGTATTGAAGAAGATACATTTATTAGAGATTTAGTTATGATGATGTCTGATATTGAA
GAGATTAAAAAAGCGACAAAAAAAGATAAGGCTGAAGAAAAGCGTGTAGAATTCCACTTG
CATACTGCAATGAGTCAAATGGATGGTATACCAAATATTGGTGCGTATGTTAAACAGGCA
GCAGACTGGGGACATCCAGCCATTGCGGTTACAGACCATAATGTTGTGCAAGCATTTCCA
GATGCTCACGCAGCAGCGGAAAAACATGGTATTAAAATGATATACGGTATGGAAGGTATG
TTAGTTGATGATGGTGTTCCGATTGCATACAAACCACAAGATGTCGTATTAAAAGATGCT
ACTTATGTTGTATTCGACGTCGAGACAACTGGTTTATCAAATCAGTATGATAAAATCATC
GAGCTTGCAGCTGTGAAAGTTCATAACGGCGAAATCATCGATAAGTTTGAAAGGTTTAGT
AATCCGCATGAACGATTATCGGAAACGATTATCAATTTGACGCATATTACTGATGATATG
TTAGTAGATGCCCCTGAGATTGAAGAAGTACTTACAGAATTTAAAGAATGGGTTGGCGAT
GCGATATTCGTAGCACATAATGCTTCGTTTGATATGGGCTTCATCGACACGGGATATGAA
CGTCTTGGATTTGGACCATCTACGAATGGTGTTATCGATACATTAGAATTATCTCGTACG
ATTAATACTGAATATGGTAAACATGGTTTAAATTTCTTAGCTAAAAAATACGGTGTAGAA
TTAACGCAACATCACCGTGCCATTTATGATACAGAGGCAACAGCTTACATTTTCATAAAA
ATGGTTCAACAAATGAAAGAATTAGGCGTATTAAATCATAACGAAATCAACAAAAAACTC
AGTAATGAAGATGCATATAAACGTGCAAGACCTAGTCATGTCACATTAATTGTACAAAAT
CAACAAGGTCTTAAAAATCTATTTAAAATTGTAAGTGCATCATTGGTGAAGTATTTCTAC
CGTACGCCTCGAATTCCACGTTCATTGTTAGATGAATATCGTGAGGGATTATTGGTAGGT
ACAGCGTGTGATGAAGGTGAATTATTTACGGCAGTTATGCAGAAGGACCAGAGCCAAGTT
GAAAAAATTGCCAAATATTATGATTTTATTGAAATTCAACCACCGGCACTTTATCAAGAT
TTAATTGATAGAGAGCTTATTAGAGATACTGAAACATTACATGAAATTTATCAACGTTTA
ATACATGCAGGTGACACAGCGGGTATTCCTGTTATTGCGACAGGAAATGCACACTATTTG
TTTGAACATGATGGTATCGCACGTAAAATTTTAATAGCATCACAACCCGGCAATCCACTT
AATCGCTCAACTTTACCGGAAGCACATTTTAGAACTACAGATGAAATGTTAAACGAGTTT
CATTTTTTAGGTGAAGAAAAAGCGCATGAAATTGTTGTGAAAAATACAAACGAATTAGCA
GATCGAATTGAACGTGTTGTTCCTATTAAAGATGAATTATACACACCGCGTATGGAAGGT
GCTAACGAAGAAATTAGAGAACTAAGTTATGCAAATGCGCGTAAACTGTATGGTGAAGAC
CTGCCTCAAATCGTAATTGATCGATTAGAAAAAGAATTAAAAAGTGTTATCGGTAATGGA
TTTGCGGTAATTTACTTAATTTCGCAACGTTTAGTTAAAAAATCATTAGATGATGGATAC
TTAGTTGGTTCCCGTGGTTCAGTAGGTTCTAGTTTTGTAGCGACAATGACTGAGATTACT
GAAGTAAACCCGTTACCGCCACACTATATATGTCCGAACTGTAAAACGAGTGAATTTTTC
AATGATGGTTCAGTAGGATCAGGATTCGATTTACCTGATAAGACGTGCGAAACTTGTGGA
GCGCCACTTATTAAAGAAGGACAAGATATTCCGTTTGAAACATTTTTAGGATTTAAAGGA
GATAAAGTTCCTGATATCGACTTAAACTTTAGTGGTGAATATCAACCGAATGCCCATAAC
TACACAAAAGTATTATTTGGTGAGGATAAAGTATTCCGTGCAGGTACAATTGGTACAGTT
GCTGAAAAGACTGCTTTTGGTTATGTTAAAGGCTATTTGAATGATCAAGGCATCCACAAA
AGAGGCGCTGAAATAGATCGACTCGTTAAAGGATGTACAGGTGTTAAACGTACAACTGGA
CAGCATCCAGGGGGTATTATTGTAGTACCTGATTACATGGATATTTATGATTTTACGCCG
ATACAATATCCTGCCGATGATCAAAATTCAGCATGGATGACGACACATTTTGATTTCCAT
TCTATTCATGATAATGTATTAAAACTTGATATACTTGGACACGATGATCCAACAATGATT
CGTATGCTTCAAGATTTATCAGGGATTGATCCAAAAACAATACCTGTAGATGATAAAGAA
GTTATGCAGATTTTTAGTACACCTGAAAGTTTGGGTGTTACTGAAGATGAAATTTTATGT
AAAACAGGTACATTTGGGGTACCAGAATTCGGTACAGGATTCGTGCGTCAAATGTTAGAA
GATACAAAGCCAACAACATTTTCTGAATTAGTTCAAATCTCAGGATTATCTCATGGGACA
GATGTGTGGTTAGGTAATGCTCAAGAATTAATTAAAACAGGTATATGTGATTTATCAAGT
GTAATTGGTTGTCGTGATGATATCATGGTTTATTTAATGTATGCTGGTTTAGAACCATCA
ATGGCTTTTAAAATAATGGAGTCAGTACGTAAAGGTAAAGGTTTAACTGAAGAAATGATT
GAAACGATGAAAGAAAATGAAGTGCCGGATTGGTATTTAGATTCATGTCTTAAAATTAAG
TACATGTTCCCTAAAGCCCATGCAGCAGCATACGTTTTAATGGCAGTACGTATCGCATAT
TTCAAAGTACATCATCCACTTTATTACTATGCATCTTACTTTACAATTCGTGCGTCAGAT
TTTGATTTAATCACGATGATTAAAGATAAAACAAGCATACGAAATACTGTAAAAGACATG
TATTCTCGCTATATGGATCTAGGTAAAAAAGAAAAAGACGTATTAACTGTTTTGGAAATT
ATGAATGAAATGGCGCATCGAGGTTATCGAATGCAACCGATTAGTTTAGAAAAGAGTCAA
GCGTTCGAATTTATCATTGAAGGCGATACACTTATTCCGCCGTTCATATCAGTGCCTGGG
CTTGGTGAAAACGTTGCGAAACGAATTGTTGAAGCTCGTGACGATGGACCATTTTTATCA
AAAGAAGATTTAAACAAAAAAGCTGGTTTATCTCAGAAAATTATTGAGTATTTAGATGAG
TTAGGCTCATTACCGAATTTACCAGATAAAGCTCAACTTTCGATATTCGATATGTAA
>12778_N18_00465
GTGTCAAGTAATGAATTATTATTAGCTACTGAGTATTTAGAAAAAGAAAAGAAGATTCCT
AGAGCAGTATTAATTGATGCTATTGAAGCAGCTTTAATTACTGCATACAAAAAGAATTAT
GATAGTGCAAGAAATGTCCGTGTGGAATTAAATATGGATCAAGGTACTTTCAAAGTTATC
GCTCGTAAAGATGTTGTTGAAGAAGTATTTGACGACAGAGATGAAGTGGATTTAAGTACA
GCGCTTGTTAAAAACCCTGCATATGAAATTGGTGATATATACGAAGAAGATGTAACACCT
AAAGATTTTGGTCGTGTAGGTGCTCAAGCAGCGAAACAAGCAGTAATGCAACGTCTTCGT
GATGCTGAACGTGAAATTTTATTTGAAGAATTTATAGACAAAGAAGAAGACATACTTACT
GGAATTATTGACCGTGTTGACCATCGTTATGTATATGTGAATTTAGGTCGTATCGAAGCT
GTTTTATCTGAAGCAGAAAGAAGTCCTAACGAAAAATATATTCCTAACGAACGTATCAAA
GTATATGTTAACAAAGTGGAACAAACGACAAAAGGTCCTCAAATCTATGTTTCTCGTAGC
CATCCAGGTTTATTAAAACGTTTATTTGAACAAGAAGTTCCAGAAATTTACGATGGTACT
GTAATTGTTAAATCAGTAGCACGTGAAGCTGGCGATCGCTCTAAAATTAGTGTCTTCTCT
GAAAACAATGATATAGATGCTGTTGGTGCATGTGTTGGTGCCAAAGGCGCGCGTGTTGAA
GCTGTTGTTGAAGAGCTAGGTGGCGAAAAAATCGACATCGTTCAATGGAATGAAGATCCA
AAAGTATTTGTGAAAAATGCTTTAAGCCCTTCTCAAGTTTTAGAAGTTATTGTTGATGAA
ACAAATCAATCTACGGTAGTTGTTGTTCCTGATTATCAATTGTCATTAGCGATTGGTAAA
AGAGGACAAAACGCACGTCTAGCTGCTAAATTAACCGGCTGGAAAATTGATATTAAATCA
GAAACAGATGCGCGTGAAGCGGGTATCTATCCAGTAGTTGAAGCTGAAAAAGTAACTGAA
GAAGATGTTGCTTTAGAAGATGCTGACACAACAGAATCAACCGAAGAGGTAACTGATGTT
TCAGTTGAAACAAATGTAGAGAAAGAATCTGAATAA
>12778_N18_00479
ATGAAAGCATTAGTATTAGGTGGTTCTGGTTCAATTGGTTCTGAGATAGTCAAACAATTA
TTAACTGATGGATTTGAAGTTTATGTGCAATATTATCGTACTGATATAAATGAATTAACT
AGCAAATTTAATGATGATAAAGTTCATTTTATACAAGCGGATTTATCTCAAACAATTGAT
ATTGACAAAACATTTGGTGACATTAAATCATTAGACTGTTTAATATATGCAAGTGGTCAG
TCTTTATATGGTGTTTTACAAGATATGAAAGACCATGATATTGATGCATGTTATCAGTTG
AATGTGTTGCAATTAATTCGATTATGTAGATATTTCGTTGATGTTTTACGTCAAAGTGAC
AATGGAAGAATTATTGTAATTTCATCAATTTGGGGTGAGACAGGAGCTAGTATGGAAACT
ATTTATTCGACGATGAAAAGTGCACAATTAGGTTTCGTTAAGGCGCTTAGTCAAGAGCTT
GCACTAACATCAGTGACAGTAAATGCTATCGCACCTGGATTTGTAGCTGGTAATATGGCA
AGTGAGTGGCAAGAAGATGAACTTCAAGCAATGATAACTGAATTACCACAACAGCGATTG
GTTTTACCGAGTGAGGTTGCTCATACATGCGCCTATTTATATCACCCAAATGCTAGAAGT
GTTACTGGAACTATACAGAAAGTTAATGGTGCTTGGTATATTTAA
>12778_N18_00511
ATGTCAGAATACAAGAAAAAGATAATTGAATTAATTGAAAGTAATTTAACAGGATATGAA
ATTTCTAAAAAAACTGGAGTTTCTCAATATGTACTTTCACAATTAAGACAGGGCAAACGC
GAAGTAGATAATCTAACCCTGAATACAACAGAAAAATTATATGAATATGCCAATAAAGTT
TTGTAA
>12778_N18_00522
GTGATCTCATTTGAAAATGATTATTTAGAAGGCGCTCATGAAAAAGTATTAAAACGATTA
GTAGATACAAATCTCGTACAAGCTTCGGGATATGGCTTTGATCAATTCACAGCTCAGGCA
ATTGAAAAGATTAAAGATACAATTGATTGTCCAAATGCTACTATTCGTTTTTTAGTAGGT
GGAACGCAAACCAATCAGGTTGTTATTAATTCAATGTTAGAAAGTTACGAAGGGGTCATT
TCAGCAGACACTGGTCATGTTGCTGTGCATGAGGGCGGTGCAATTGAATATAGTGGACAT
AAAGTAATTACTATACCCTCTAAGGAAGGAAAAGTTAGTGCTTCAAATGTTGAAACTTAC
ATGGAGACATTTAAAAGTGATTTTAAAAAGGACCATATGGTATTCCCAGGAATGGTATAT
ATTTCTCATCCTACAGAATATGGCACTTTATACTCTAAATCAGAATTGGAAGAGTTATGC
AAAGTATGTAAGCAATATCAGCTTCCATTATTTATGGATGGTGCACGATTAGGGTATGGA
TTGATGAGTGACCAATCAGATATGACTATTAAAGACATCGCTAAATATTGTGATGTATTT
TATATAGGTGGTACAAAGATAGGTGCATTATGCGGAGAAGCAATTGTTTTTACGAAGAAT
AATGAACCGAAACAATTTACCACTCGAATCAAACATCACGGTGCACTTTTAGCAAAAGGA
CGGTTAACAGGCATACAATTTTTAGAATTATTTACGGATAATTTATATTTTAATATAAGC
AGACATGCTATCGAAATGGCAAATAAGATGAAAGACGGGTTTATAAATAAAGGCTATCGT
CTTTACTTTGATTCTCCAACCAATCAACAATTTTTTATTTTAAGTAACGAGAAAATAGCA
GAGTTAGAACAAAAAGTTAAATTTGCTGTTTGGGAAAAATACGATGATCAACATCGTGTT
GTTAGATTCGCAACCAGCTGGGCGACAACCGAAGAAAATTTAAATAAACTATTAGAATTA
ATCTAA
>12778_N18_00558
ATGATGATAATCGTCATGTTACTACTAAGTTATCTTATCGGCGCTTTCCCAAGTGGATTC
GTAATTGGAAAATTATTTTTCAAAAAAGATATTAGACAATTTGGTAGTGGTAATACTGGC
GCTACTAATAGCTTTAGAGTATTAGGTCGTCCTGCAGGATTCTTGGTAACATTTCTAGAT
ATTTTCAAAGGGTTCATAACTGTTTTCTTCCCTTTATGGTTACCAGTTCACGCAGATGGC
CCTATTAGTACTTTTTTTACAAATGGTTTAATTGTTGGCTTATTCGCTATACTTGGACAC
GTTTATCCTGTTTATTTAAAATTCCAAGGTGGCAAAGCGGTTGCAACTAGTGCAGGTGTC
GTCTTGGGAGTCAACCCGATACTTTTACTAATACTTGCAATTATCTTCTTTATTGTATTG
AAGATTTTTAAATATGTTTCTTTAGCAAGTATCGTTGCAGCAATTTGCTGTGTAATTGGC
TCGCTTATCATTCAAGACTATATTTTATTAGTCGTTAGTTTCTTAGTTTCAATCATATTG
ATAATTAGACATCGCTCTAATATCGCAAGAATTTTTAGAGGCGAAGAACCTAAAATAAAA
TGGATGTAA
>12778_N18_00561
TTGAAAGATTTCGATAGTTTAATTCATGGATGGTTTAAAGAATTTGTCCATGTTGGTACC
GATCTAATATGGTCTCAATATTTAATTGGTCTATTATTGACAGCTGGATTCTTCTTTACA
ATTAGTTCTAAATTCGTCCAATTACGAATGTTACCTGAAATGTTTAGAGCTTTAGTAGAA
CGTCCAGAAACTTTAGAAGATGGTAAGAAGGGTATTTCGCCATTCCAAGCATTTGCGATT
AGTGCTGGTTCGAGAGTTGGTACTGGTAATATTGCTGGTGTTGCGACTGCGATTGTTTTA
GGCGGTCCAGGTGCAGTATTTTGGATGTGGGTTATTGCATTTATAGGTGCAGCGAGTGCA
TTTATAGAAGCGACTTTGGCTCAGGTTTATAAAGTACATGATAAAGATGGTGGATTCCGT
GGTGGTCCGGCTTACTATATTACTAAAGGTTTAAATCAAAAATGGCTAGGTATCGTATTT
GCGATTTTAATTACAATTACATTTGCATTTGTATTTAACACAGTGCAATCTAATACAATT
GCGGAGTCGTTAAATACGCAATATAATATTAGTCCAGTAATCACAGGTATTATTTTAGCA
ATCGTAACAGCTATTATTATATTTGGTGGTGTACGTAGTATTGCTACGTTATCTTCGTTA
ATTGTACCGATTATGGCTATCATTTACATTGGTATGGTTTTAGTAATATTGCTATTTAAT
TTAGATCAAATTGTTCCTATGATAGGTACGATTATTAAAAGTGCATTTGGTATCGAACAA
GTAACTGGTGGCGCTGTAGGTGCTGCGGTTCTTCAAGGTATCAAACGTGGTTTATTCTCT
AACGAAGCTGGTATGGGTTCTGCGCCGAATGCAGCGGCAACTGCTGCCGTACCACATCCT
GTTAAGCAAGGTTTAATCCAATCATTAGGTGTGTTCTTTGATACAATGTTGGTTTGTACA
GCAACTGCAATCATGATTTTACTATATTCAGGATTGAAATTTGGTGAAAGTGCACCACAA
GGTGTTGCAGTTACTCAATCGGCACTTAATGAGCATTTAGGTTCTGCTGGAGGTATTTTC
TTAACAATAGCAGTTACACTGTTTGCATTTTCATCTGTGGTAGGTAACTACTATTATGGT
CAATCTAATATTGAATTTTTATCTACAAATCGTGTGATATTATTTATCTTTAGATGTCTT
GTTGTAGTACTTGTCTTTATGGGAGCTGTTGCTAAAACAGAAACAGTATGGAATACAGCA
GACTTATTTATGGGCTTAATGGCAATTGTAAACATTATTTCCATTATAGGACTGTCCAAT
GTAGCTTTTGCATTAATGAAAGATTATCAAAAGCAGAAAAAAGAAGGCAAGAATCCTGTC
TTTAAACCTGAAAACTTAGAAATTAACTTATTTGGAATTAGTGCTTGGGGCGCTAACAAA
TATAAGAACTCTGATAAATAA
>12778_N18_00612
ATGAGTGATCGTTTCATAAAATTTAACGACGAACAGTTGGATGCCAAGCAAGTAATGATG
TTGCAAGACTTAGCTCGACTCTTATTAAAAAATGAACAAACACAAGTTAAAATCCAAAAA
TTCCCTTACTATAATCCTGTTCAAAATATTTTGATTACGAGTTGGTTTTGGTCACATCGA
CCAAGCCATATCGAAATGGCTGGTTTAAAAACAGATGTTATGTTAGCTGCTTACGGTTAT
CATATGATGGATGTACAAATTGTAAATGAAGTAGTACAAGATAAAACTTTTAAACACCCT
AAATTTTATCAACAACTTTTTAAATTATTAGAAGATATGCGCGTATTAAATTCTATTAAA
ATTGAGCGCCCAAGTACTGCTAAATTAATTGATCTTCGCTTAGATACACGGATATCATAT
ACGGAATCTCAAATTAAAGTGTATCGTACTAAAACACAATATACAGATTTATTATTTTTG
TATTTAGAACATGCATTTTTAAGTCAAGATTTCTTTGATATACCATCTATACATTCAGAT
TTAGATGATATTTTAGTTAATATGTTCTTATATTTACCTAATTTTTTCCAAAATCAAAAT
TCTGAAGATAATATGTATCTGGCTCAAAGAATTATGTATCAAGTAGATGATATTTTAAAA
GAAGATATGCTAAACGAATATTATTACTTACCTAAAACACTATATAATACATTAGCTAGT
TCAGAGTTTGAAGATTTAAAGAGAACTGATGCAAGTCAAGTTGATGGGGAAGATGATACT
TCAGAAGATGATGATAACGAAAGTGAAAAAGCTGACTCTAAATCTGCAGATAGTGAGTCA
AAAGGTGGCGCTTATTTAGAAATGGAGCTTCACGAAGGACAAAATAGTGAAACATTGGGT
AATGATGAAGCACGTGAAGGCGATTCTACAGACGATATGACTGATATGATGACCAAAAAG
GGCAAAGGATCAAACGATACGCTAAATCGTGAAGAAGGCGATGCTGTTGGTCAAAGCCAG
GCATTTCAACTTGATGGTGTGAACAAAAATGTAGAAATAAAATGGCAAATTCCTGAAATT
GAGCCACAATATGTTTTAGAATATCAAGAATCGAAACAAGACGTACAATATGAAATCAAA
GACTTAATTCAAATTATAAAGAAAACGATTGAACGAGAACAACGAGATGCACGTTTTAAT
TTAACAAAAGGGCGATTACAAAAGGATTTAATTAATTGGTTTATCGACGATCAATATAAA
TTGTTTTACAAAAAACAAGATTTAAGTAAATCATTTGATGCGACGTTTACATTGTTAATT
GATGCGTCAGCAAGTATGCATGATAAAATGGCTGAAACGAAGAAAGGTGTAGTGTTATTC
CACGAGACGTTAAAAGCATTGAACATTAAACATGAAATTTTATCATTCAGTGAGGATGCC
TTTGATTCAGACGAGCATGCACAACCAAATATCATTAATGAGATTATTAACTATGATTAC
TCAACCTTTGAAAAAGATGGCCCACGTATTATGGCGCTTGAACCTCAAGATGATAATCGT
GATGGTGTTGCTATTAGAGTTGCAAGTGAACGATTACTGCGTCGAAATCAACATCAACGA
TTTTTAATCGTATTTTCTGACGGTGAACCGTCTGCATTTAATTATAGTCAAGATGGTATT
ATTGACACGTATGAAGCTGTAGAAATGTCACGTAAATTTGGCATTGAAGTATTTAATGTA
TTTTTGAGTCAAGATCCAATAACTGAAGATGTTGAACAAACAATTCATAATATTTATGGT
CAATATGCTATTTTCGTTGAAGGTGTTGCGCATTTACCTGGACATCTCTCTCCATTATTA
AAAAAATTACTACTTAAATCTTTATAA
>12778_N18_00637
ATGGATGCTAATGCGATTAATGGCATGGCAAATCAAGTCAATACAACAAAAGCAGCGTTA
AATGGTGCACAAAACTTAGCTCAAGCTAAAACAAATGCGACGAACACAATTAACAACGCA
CATGACTTAAACCAAAAACAAAAAGATGCATTAAAAACACAAGTTAACAATGCACAACGT
GTATCTGATGCAAATAACGTTCAACGTACAGCTACTGAATTGAACGGCGCGATGACAGCA
CTTAAAGCAGCTATTGCTGATAAAGAAAGAACAAAAGCAAGCGGTAATTATGTCAATGCT
GATCAAGAAAAACGTCAAGCGTATGATTCAAAAGTGACAAACGCAGAAAATATTATCAGT
GGTACACCGAATGCGACATTAACAGTCAATGACGTAAATAGTGCGGCATCACAAGTCAAT
GCGGCTAAAACAGCATTAAATGGTGATAACAACTTACGTGTTGCTAAAGAAAATGCTAAT
AATACAATTGATGGCTTAGCGCAATTGAATAATGCACAAAAAGCGAAATTAAAAGAACAA
GTTCAAAGTGCAACTACATTAGATGGCGTTCAAACTGTTAAAAATAGTTCTCAAACGTTG
AATACAGCGATGAAAGGCTTAAGAGATAGTATTGCGAATGAAGCAACAATTAAAGCAGGG
CAAAACTACACTGACGCAAGTCCAAATAATCGTAACGAGTACGACAGTGCAGTTTCTGCA
GCAAAAGCAATCATTAATCAAACATCGAACCCAACGATGGAACCAAATACTATTACTCAA
GCAACATCACAAGCGACAACTAAAGAACATGCATTAAATGGTGCGCAAAACTTAGCTCAA
GCTAAGACAACTGCGAAAAACAACTTGAATAACTTAACATCAATTAACAATGCACAAAAA
GATGCATTAACGCATAGCATTGATGGTGCAACAACAGTAGCTGGTGTAAATCAAGAAACT
GCAAAAGCAACAGAATTAAATAACGCAATGCACAGTTTACAAAATGGTATCAATGATGAG
ACACAAACAAAACAAACTCAGAAATACCTAGATGCAGAGCCAAGTAAGAAATCAGCTTAT
GATCAAGCTGTAAATGCAGCAAAAGCAATTTTAACAAAAGCTAGTGGTCAAAATGTAGAC
AAAGCAGCAGTTGAACAAGCATTACAAAATGTGAACAGTACGAAGACGGCGTTGAACGGT
GATGCAAAATTAAATGAAGCGAAAGTCGCTGCGAAACAAACGTTAGGTACATTGACACAC
ATTAATAATGCACAACGTAATGCGTTAGATAATGAAATTACACAAGCAACAAATGTTGAT
GGTGTTAATACAGTTAAAGCCAAAGCGCAACAATTAGATGGTGCTATGGGTCAATTAGAA
ACATCAATTCGTGATAAAGACACGACGTTACAAAGTCAAAATTATCAAGATGCTGATGAT
GCTAAACGAACTGCTTATTCTCAAGCAGTAAATGCAGCAGCAACAATTTTAAATAAAATA
GCTGGCGGTAATACACCTAAAGCAGATGTTGAAAGAGCAATGCAAGCTGTTACACAAGCA
AATACTGCATTAAACGGTATTCAAAACTTAGAACGTGCGAAACAGGCTGCTAACACAGCG
ATTACAAATGCTTCGGACTTAAATACAAAACAAAAAGAAGCATTAAAAGCACAAGTAACA
AGTGCAGGACGCGTATCTGTAGCAAATAGTGTTGAACATACTGCGACTGAATTAAATACT
GCGATGACAGCTTTAAAACGTGCCATTGCTGATAAAGCCGACACAAAAGCTAGTGGTAAC
TATGTCAATGCTGATGCGAATAAACGCCAAGCATATGATGAAAAAGTGACAGCTGCAGAA
AATATCGTTAGTGGTACACCAACACCAACGTTAACACCATCAGATGTTACAAATGCAGCA
ATACAAGTAACGAATGCGAAGACGCAGTTAAACGGTAATCATAATTTAGAAGTAGCGAAA
CAAAATGCCAACACAGCAATTGATGGTTTAACTTCTTTAAATGGTCCGCAAAAAGCAAAA
CTTAAAGAACAAGTGGGACAAGCGACGACGTTGCCAAATGTTCAAACTGTTCGTGATAAT
GCACAAACATTAAACACTGCAATGAAAGGTCTACGAGATAGCATTGCGAATGAAGCAACG
ATTAAAGCAGGTCAAAACTACACGGATGCAAGTCAAAACAAACAAACTGACTACAACAAT
GCAGTCACTGCAGCAAAAGCAATCATTGGTCAAACAACTAGTCCAACGATGAATGCGCAA
GAAATTGATCAAGCGAAAGACCAAGTGACAGCTAAACAACAAGCGTTAAATGGTCAAGAA
AACTTAAGAACTGCACAAACAAATGCGAAGCAACATTTGAATGGCTTAAGTGACTTAACT
AATGCACAAAAAGATGCAGCGAAACGTCAAATCGAGGGTGCAACGCATGTTAATGAAGTA
ACACAAGCACAAAATAATGCGGATGCATTAAATACAGCTATGACGAACTTGAAAAATGGT
ATTCAAGATCAAAATACGATTAAGCAAGGTGTTAACTTCACTGATGCAGATGAAGCGAAA
CGTAATGCATATACAAATGCAGTGACGCAAGCTGAACAAATTTTAAATAAAGCACAAGGT
CCAAATACTGCAAAAGACAATGTCGAAACTGCGTTACAAAATGTACAACGTGCTAAAAAC
GAATTGAACGGTAATCAAAATGTTGCGAACGCTAAGACAACTGCGAAAAATGCATTGAAT
AACCTTACATCAATTAATAATGCACAAAAAGCAGCATTGAAATCACAAATTGAAGGTGCG
ACAACAGTTGCAGGTGTAAATCAAGTGTCTACAACGGCATCTGAATTAAATACTGCAATG
AGTAACTTACAAAATGGTATTAATGATGAAGCAGCTACAAAAGCAGCTCAGAAATATACT
GATGCAGATAGAGAAAAACAAACTGCATACAATGATGCTGTAACAGCAGCTAAAACGTTA
TTAGATAAAACAGCTGGTTCAAATGACAATAAAACAGCAGTTGAACAAGCTTTACAACGT
GTGAATAATGCTAAAACAGCATTAAATGGTGACGCGCGATTAAATGAAGCGAAGAACACA
GCTAAACAACAATTAGCGACAATGTCACATTTAACTAATGCTCAAAAAGCAAACTTAACA
TCGCAAATTGAACGCGGTACGACTGTTGAAGGTGTTCAAGGTATTCAAGCTAATGCCGGT
ACTTTAGATCAAGCAATGAATCAATTAAGACAAAGTATTGCTTCTAAAGATGCGACTAAA
TCAAGTGAAGATTATCAAGACGCGAATGCAGATTTACAAACTGCATACAATGATGCGGTA
ACTAATGCTGAGGGTATTATTAGTGCAACGAATAACCCTGAAATGAATCCAGATACGATT
AATCAAAAAGCGAGCCAAGTGAACAGTGCGAAGTCTGCATTGAACGGTGATGAAAAATTA
GCAGATGCAAAACAAAATGCGAAATCAGACATCGGTCATTTATCAGACTTAAACAATGCA
CAACGAACTGCGGCAAATGCAGAAGTGGATCATGCACCAAACCTTGCGGCGGTTACAGCG
GCTAAAAATAAAGCAACATCGTTAAATACAGCGATGGGTAATTTGAAACATGCACTTGCT
GAAAAGGATAATACGAAGCGAAGCGTCAATTACACAGATGCAGATCAACCAAAACAACAA
GCGTATGATACTGCGGTTACACAAGCAGAAGGAATTACTAATGCTAATGGCAGCAACGCG
AATGAAACACAAGTTCAAGCAGCGCTTAACCAATTGAATCAAGCTAAAAATGACTTGAAT
GGTGATAATAAAGTTGCTCAAGCGAAAGAAGCAGCGAAACGTGCATTAGCTTCATATAGT
AACTTGAATAATGCGCAATCAACTGCAGCAACTAGTCAAATTGACAATGCAACTACAGTA
GCAGACGTAACTGCTGCACAAAATACTGCTAATGAATTAAATACAGCAATGGGTCAACTT
CAAAATGGTATTAATGACCAAAACACTGTTAAACAACAAGTGAACTTTACAGATGCTGAC
CAAGGTAAGAAAGATGCTTACACAAATGCTGTTACGAATGCTCAAGGTATTTTAGATAAA
GCACACGGTCAAAATATGACGAAAGCACAAGTTGAAGCTGCATTAAATCAAGTAACAACT
GCTAAGAATGCTTTAAACGGTGACGCAAATGTAAGACAAGCAAAATCAGATGCGAAAGCA
AACTTAGGTACATTAACACACTTAAATAATGCACAAAAACAAGATTTAACATCACAAATC
GAAGGCGCGACAACAGTCAACGGTGTAAATGGTGTTAAAACGAAAGCACAAGACTTAGAT
GGTGCAATGCAACGATTACAATCAGCTATAGCAAATAAAGATCAAACTAAAGCGAACGAA
AATTACATCGACGCAGATCCAACTAAGAAAACAGCATTTGATAATGCTATCACACAAGCT
GAATCTTACTTAAATAAAGATCACGGTGCGAATAAAGATAAGCAAGCTGTTGAACAAGCA
ATTCAAAGTGTAACGTCTACTGAAAATGCTTTGAACGGTGACGCGAACTTACAACGCGCT
AAAACTGAAGCTACACAAGCTATCGATAACTTGACACATTTGAATACACCACAAAAAACA
GCATTAAAACAACAAGTGAACGCTGCGCAACGTGTATCAGGTGTAACTGATCTGGAAAAT
AGTGCTACATCACTTAATAATGCGATGGATCAATTAAAACAAGCAATTGCTGATCATGAC
ACAATTGTAGCTGGTGGTAATTACACTAACGCGAGTCCTGATAAGCAAGGTGCTTATACT
GATGCATATAATGCTGCGAAAAACATTGTAAATGGTTCACCTAATGTGATTACAAATGCA
GCAGATGTTACAGCAGCAACACAACGTGTTAATAATGCTGAAACAGGTTTAAACGGTGAT
ACAAACTTAGCAACTGCGAAGCAACAAGCTAAAGATGCATTACGTCAAATGACACATTTA
TCTGATGCACAAAAACAAAGTATTACTGGTCAAATTGATAGCGCGACACAAGTAACTGGC
GTTCAAAGTGTGAAAGACAACGCGACAAATCTTGATAATGCAATGAATCAACTTCGAAAT
AGTATTGCGAATAAAGATGAAGTAAAAGCGAGTCAACCATATGTTGATGCTGATAGAGAT
AAACAAAATGCATACAATACAGCTGTTACAAGTGCTGAAAATATCATTAATGCAACGAGC
CAGCCGACACTTGATCCATCTGCAGTAACACAAGCAGCAAATCAAGTGAACACTAATAAA
ACTGCGCTTAATGGTGCACAAAACTTAGCGAATAAAAAGCAAGAAACGACTGCTAACATC
AACCAATTAAGTCATTTAAATAATGCTCAAAAGCAAGATTTAAATACGCAAGTGACAAAT
GCACCAAATATTAGCACAGTAAATCAAGTGAAAACTAAAGCTGAACAATTAGATCAAGCA
ATGGAACGTTTAATCAACGGAATCCAAGACAAAGATCAAGTGAAACAAAGTGTTAACTTT
ACAGATGCAGATCCAGAAAAACAAACAGCATATAACAATGCGGTAACTGCTGCTGAAAAT
ATTATTAATCAAGCAAATGGTACAAATGCGAACCAATCACAAGTTGAAGCAGCACTTTCA
ACTGTAACAACTACGAAACAAGCGTTGAATGGTGATAGAAAAGTAACAGATGCTAAAAAC
AATGCAAACCAAACATTATCTACGTTAGATAACTTAAACAATGCACAAAAAGGTGCTGTT
ACTGGAAACATCAATCAAGCGCACACTGTAGCCGAAGTAACGCAAGCCATTCAAACAGCT
CAGGAACTAAATGCAGCGATGGGTAACTTGAAAAATAGCTTGAATGATAAAGACAATACA
CTTGGCAGTCAAAACTTTGCAGATGCAGATCCAGAGAAGAAAAATGCATACAATGAAGCG
GTTCGTAATGCTGAAAATATTTTAAATAAATCTACAGGTACAAACGTGCCTAAAGATCAA
GTTGAAGCAGCTATGAATCAAGTGAATACTACAAAAGCAGCGCTTAATGGTACTCAAAAC
CTTGAAAAAGCTAAACAACACGCAAATACAGCGATTGACGGTTTAAGCCATTTAACAAAT
GCACAAAAAGAGGCATTAAAACAATTGGTACAACAATCGACTACTGTTGCAGAAGCACAA
GGTAATGAACAAAAAGCAAACAATGTTGATGCAGCAATGGACAAATTACGTCAAAGTATT
GCAGATAATGCGACAACAAAACAAAACCAAAATTATACTGATTCAAGTCCGAATAAAAAG
GATGCGTACAATAATGCTGTCACAACTGCACAAGGTATTATTGATCAAACTACAAGTCCA
ACTTTAGATCCGACTGTTATCAATCAAGCTGCTGGACAAGTAAGCACAACTAAAAATGCA
TTAAATGGTAATGAAAACCTAGAGGCAGCGAAACAACAAGCGACACAATCATTAGGTTCA
TTAGACAACTTAAATAATGCGCAAAAACAAGCAGTTACTGATCAAATTAATGGCGCGCAT
ACTGTTGAAGAAGCAAATCAAATTAAACAAAATGCGCAAAACTTAAATACAGCGATGGGT
AACTTGAAACAAGCGATAGCTGACAAAGATGCTACGAAAGCAACAGTAAACTTCACTGAT
GCAGATCAAGCAAAACAACAAGCATATAACACTGCTGTTACAAATGCTGAAAATATCATT
TCAAAAGCTAATGGTGGCAATGCAACACAATCAGAAGTTGAACAAGCAATCCAACAAGTT
AATGCAACAAAACAAGCATTAAATGGTAATGCCAACGTTCAACATGCAAAAGACGAAGCA
ACAGCATTAATTAATAGCTCTAATGACCTTAACCAAGCACAAAAAGACGCATTAAAACAA
CAAGTTCAAAATGAAACTACTGTTGCTGGTGTAAACAATGTTAAACAAACAGCACAAGAG
TTAAACAATGCAATGACACAATTAAAACAAGGCATTGCAGATAAAGAACAAACAAAAGCT
GATGGTAACTTTGTCAATGCAGATCCTGACAAACAAAATGCATATAAACAAGCAGTAGCG
AAAGCTGAAGCATTAATTAGTGGTACGCCTGATGTTGTCGTTACACCTAGCGAAATTAGT
GCAGCGTTAAATAAAGTTACGCAAGCTAAAAATGATTTAAATGGTAATACGAACTTAGCA
TCGGCGAAACAAAATGTTCAACATGCTATTGATCAATTGCCAAACTTGAATCAAGCGCAA
CGTGATGAATACAGCAAACAAATCACGCAAGCAACACTTGTACCTAACGTCAATGCTATT
CAACAAGCGGCAACTACGCTTAATGATGCGATGACACAATTGAAACAAGGTATTGCGAAT
AAAGCACAAATTAAAGGTAGCGAGAACTATCACGATGCTGATACTGACAAGCAAACAGCA
TATGACAATGCAGTAACTAAAGCAGAAGAATTGTTAAAACAAACAACAAATCCAACAATG
GATCCAAATACAATTCAACAAGCATTAACTAAAGTGAATGATACAAATCAAGCACTTAAC
GGTAATCAAAAATTAGCTGATGCCAAACAAGCTGCTAAGACAAATCTTGGCACATTAGAT
CATTTAAATGATGCTCAAAAACAAGCGTTAACAACACAAGTTGAACAAGCACCAGATATT
GCAACAGTTAATAATGTTAAGCAAAATGCTCAAAATCTGAATAATGCAATGACTAACTTA
AGTAATGCATTACAAGATAAAACTGAGACATTAAATAGCATTAACTTTACTGATGCAGAT
CAAGCTAAGAAAGATGCTTATACTAATGCAGTTGCACAAGCAGAAGGTATTTTATCTAAA
GCAAATGGCAACAATGCAAGTCAAACTGAAGTGGAACAAGCGATGCAACGTGTGAACGAA
GCGAAACAAGCATTGAATGGTAATGACAATGTACAACGTGCAAAAGATGCAGCGAAACAA
GTTATTACAAATGCGAATGATTTAAATCAAGCGCAAAAAGATGCATTAAAACAACAAGTC
GATGCTGCGCAAACTGTTGCAAATGTAAACACAATTAAGCAAACAGCACAAGATTTAAAT
CAAGCAATGACACAATTGAAACAAGGTATTGCAGATAAAGACCAAACTAAAGCAAATGGT
AACTTTGTCAATGCTGATACTGATAAGCAAAATGCTTACAACAATGCGGTAGCACATGCT
GAACAAATCATTAGTGGTACACCAAATGCAAACGTGGATCCACAACAAGTGGCTCAAGCG
TTACAACAAGTGACTCAAGCTAAGGGTGATTTAAACGGTAACCATAACTTACAAGTTGCT
AAAGACAATGCGAATACTGCCATTGATCAGTTACCAAACTTAAATCAACCACAAAAAACA
GCATTAAAAGACCAAGTGTCACATGCAGAACTTGTTACAGGTGTTAATGCTATTAAGCAA
AATGCTGATGCATTAAATAATGCAATGGGTACGTTGAAACAACAAATTCAAGCAAACAGT
CAAGTACCGCAATCAGTTGACTTTACACAAGCGGATCAAGACAAACAACAAGCATATAAC
AATGCAGCTAACCAAGCGCAACAAATCGCAAATGGCACACCAACACCTGTATTGACGACT
GATACAGTAACACAAGCAGTTACAACTATGAATCAAGCGAAAGATGCATTAAACGGTGAT
GAAAAATTAGCGCAAGCGAAACAAGATGCAATAGCAAATCTTGATACGTTACGTGACTTA
AATCAACCACAACGTGATGCGTTACGTAATCAAATCAACCAAGCACAAGCGTTAGCTACA
GTTGAACAAACTAAACAAAATGCACAAAATGTGAATACAGCAATGAGTAACTTGAAACAA
GGTATTGCAAATAAAGATACCGTCACAGCAAGTGAAAACTATCATGATGCTGATGCCGAT
AAGCAAACAGCATATACAAATGCAGTGTCTCAAGCGGAAGGTATTATCAATCAAACGACA
AATCCAACGCTTAACCCAGATGATATTACTCGTGCATTAACTCAAGTGACTGATGCTAAA
AATGGCTTAAACGGTGAAGCTAAATTGGCAACTGAAAAACAAAATGCCAAAGATGCTGTC
AACGCAATGACACATTTAAACGATGCTCAAAAACAAGCATTAAAAGGTCAAATCGATCAA
TCGCCTGAAATTGCAAGAGTAACTCAAGTTAAACAAACAGCAACGAGCCTAGATCAAGCA
ATGAATCAATTATCACAAGCTATTAATGATAAGACTCAAACATTAACGGATGGTAATTAT
TTAAATGCAGATCCTGACAAACAAAATGCGTATAAACAGGCCGTAGCAAAAGCTGAAGCA
TTATTGAATAAACAAAGTGGTACTAATGAAGTACAAGCACAAGTTGAAAGCATCACTAAT
GAAGTGAACGCAGCGAAACAAGCATTAAATGGTAATGATAATTTAGCGAATGCTAAGCAA
CAAGCGAAACAACAACTGGCGAATCTAACACACTTAAATGATGCACAAAAACAATCATTT
GAAAGTCAAATTACTCAAGCGCCACTTGTTACAGATGTCACTACAATTAATCAAAAAGCG
CAAACATTAGATCATGCGATGGAATTATTAAGAAATAGTATTGCAGATAACCAAGCGACA
TTAGCGTCTGAAGATTATCATGATGCAACTGCACAAAGACAAAATGACTATAACCAAGCT
GTAACAGCTGCTAATAACATCATTAATCAAACAACGTCACCTACGATGAATCCAGATGAA
GTTAATAGTGCAACGACACAAGTGAATAACACGAAAGTTGCATTAGATGGTGATGAAAAC
CTTGTAGCAGCTAAGCAACAAGCGAACAATAGACTTGATCAATTAGATCATTTAAATAAT
GCGCAAAAGCAACAGTTACAATCACAAATTACGCAATCATCTGATATTGCAGCAGTTAAT
GGTCACAAGCAAACTGCAGAATCTTTAAATACCGCAATGGGTAACTTAATCAATGCGATT
GCAGATCATCAAGCCGTTGAACAACGTGGTAACTTCATCAATGCTGATACTGATAAACAA
ACTGCTTATACTACAGCGGTAAATGAAGCAGAAGCCATGATTAACAAACAAACTGGTCAA
AATGCGAACCAACCAGAAGTAGAACAAGCTATTACTAAAGTTCAAACTACACTTCAAGCG
TTAAATGGAGATCATAACTTACAAGTTGCTAAAACAAATGCGACGCAAGCAATTGATGCT
TTAACAAGCTTAAATGATCCTCAAAAAACAGCATTAAAAGACCAAGTTACTGCTGCAACT
TTAGTAACTGCAGTTCATCAAATTGAACAAAATGCGAATACGCTTAACCAAGCAATGCAT
GGCTTAAGAGAAAGTATTCAAGATAACGCAGCAACTAAAGCAAATAGCAAATATATCAAC
GAAGATCAACCAGAGCAACAAAACTACGATCAAGCAGTGCAAGCTGCAAATAACATTATC
AATGAGCAAACAGCGACATTAGATAACAATGTGATTAATCAAGCAGCGACAACTGTGAAT
ACAACGAAAGCAGCATTACATGGTGATGTGAAGTTACAAAATGATAAAGATCATGCGAAA
CAAACGGTTAGTCAATTAGCACATCTAAACAATGCACAAAAACATATGGAAGACACGTTA
ATTGATAACGAAACAACTAGAACAGCAGTTAAGCAAGATTTGACTGAAGCACAAGCATTA
GATCAACTTATGGATGCATTACAACAAAGTATTGCTGACAAAGATGCAACACGTGCGAGC
AGTACATATGTCAATGCAGAACCGAATAAAAAACAAGCATATGATGAAGCAGTTCAAAAT
GCTGAGTCTATCATTGCAGGATTAAATAATCCGACTATCAATAAAGGAAATGTATCAAGT
GCGACACAAGCAGTGACAACATCTAAAAATGGTTTAGATGGTGTTGAACGATTAGCTCAA
GATAAGCAAACAGCTGGAAATTCTCTGAATCATTTAGATCAATTAACACCAGCTCAACAA
CAAGCGTTAGAAAATCAAATTAATAATGCAACAACTCGTGATAAAGTGGCTGAAATCATT
GCACAAGCGCAAGCATTAAATGAAGCGATGAAAGCATTAAAAGAAAGTATTAAAGATCAA
CCACAAACTGAAGCAAGTAGTAAATTTATTAACGAGGATCAAGCGCAAAAAGATGCTTAT
ACGCAAGCAGTACAACACGCGAAAGATTTGATTAACAAAACAACTGATCCTACATTAGCT
AAATCAATCATTGATCAAGCGACACAGGCAGTGACTGATGCTAAAAACAACTTACATGGT
GATCAAAAATTAGCTCAAGATAAGCAACGTGCAACAGAAACGTTAAATAACTTGTCTAAC
TTGAATACACCACAACGTCAAGCACTTGAAAATCAAATCAATAATGCAGCAACTCGTGGC
GAAGTAGCACAAAAATTAACTGAGGCACAAGCACTTAACCAAGCAATGGAAGCATTACGT
AATAGCATTCAAGATCAACAGCAAACAGAAGCGGGTAGCAAGTTTATCAATGAAGATAAG
CCACAAAAAGATGCATACCAAGCAGCAGTACAACATGCCAAAGATTTGATTAATCAAACT
AGCAATCCAACGCTTGATAAAGCACAAGTTGAACAATTGACACAAGGTGTTAACCAAGCT
AAAGATAACCTACATGGTGATCAAAAACTTGCAGACGATAAACAACATGCAGTTACTGAT
TTAAATCAATTAAATAGTTTAAATAATCCGCAACGTCAAGCTCTTGAAAGTCAAATAAAC
AACGCAGCAACTCGTGATGAAGTAGCGCAAAAATTAGTTGAAGCACAAGCGCTTGATCAA
GCAATGCAAGCATTACGTAATAGTATTCAAGATCAACAACAAACAGAATCTGGTAGCAAG
TTTATCAATGAAGATAAGCCACAAAAAGATGCATACCAAGCAGCAGTACAACATGCCAAA
GATTTAATTAACCAAACAGGTAATCCAACACTCGACAAATCACAAGTGGAACAATTAACA
CAAGCAGTAACAACTGCAAAAGATAACCTACATGGTGATCAAAAACTTGCTCGTGATCAA
CAACAAGCAGTAACGACTGTTAATGCATTACCAAACTTAAATCATGCGCAACAACAAGCT
TTAACTGATGCTATAAATGCAGCGCCTACAAGAACAGAGGTTGCACAACATGTTCAAACT
GCTACTGAACTTGATCACGCGATGGAAACATTGAAAAATAAAGTTGATCAAGTGAATACA
GATAAGGCTCAACCAAATTACACTGAAGCGTCAACTGATAAAAAAGAAGCAGTAGATCAA
GCGTTACAAGCTGCAGAAAGCATTACAGATCCAACTAATGGTTCAAATGCGAATAAAGAC
GCTGTAGAACAAGCATTAACTAAGCTTCAAGAAAAAGTAAATGAGTTAAATGGTAATGAG
AGAGTCGCTGAAGCTAAAACACAAGCGAAACAAACTATTGACCAATTAACACATTTAAAT
GCTGAACAAATTGCAACTGCTAAACAAAATATTGATCAAGCGACGAAACTTCAACCAATT
GCTGAATTAGTAGATCAAGCAACGCAATTGAATCAATCTATGGATCAATTACAGCAAGCA
GTTAATGAACATGCTAACGTTGAGCAAACTGTAGATTACACGCAAGCAGATTCAGATAAG
CAAAATGCTTATAAACAAGCTATTGCAGAAGCTGAAAATGTATTAAAACAAAATTCGAAT
AAGCAACAAGTGGATCAAGCACTTCAAAACATTTTAAATGTAAAACAAGCATTAAATGGA
GATGAACGTGTAGCACTTGCTAAAACAAATGGTAAACATGACATCGACCAATTGAATGCA
TTAAACAATGCTCAACAAGATGGATTTAAAGGTCGCATCGATCAATCAAACGATTTAAAT
CAAATCCAACAAATTGTAGATGAGGCTAAGGCACTTAATCGTGCAATGGATCAATTGTCA
CAAGAAATCACTGGCAATGAAGGACGCACGAAAGGTAGCACGAACTATGTCAATGCAGAT
ACACAAGTTAAACAAGTGTATGATGAAGCGGTTGATAAAGCGAAACAAGCACTTGATAAA
TCGACAGGTCAAAACTTAACTGCAGAACAAGTTATCAAATTAAATGATGCAGTCACTGCA
GCTAAGCAAGCATTAAATGGTGAAGAAAGACTTAATAATCGTAAGTCTGAAGCATTACAA
AGATTGGATCAATTAACACATCTAAACAATGCTCAAAGACAATTGGCAACCCAACAAATT
AATAATGCTGAAACGCTAAATAAAGCATCTCGAGCAATTAATAGAGCAACTAAATTAGAT
AATGCAATGGGTGCAGTACAACAATATATTGACGAACAGCACCTTGGTGTTATCAGCAGC
ACAAATTACATCAATGCAGATGATAATTTGAAAGCAAATTATGATAATGCAATTGCGAAT
GCAGCACATGAGTTAGATAAAGTGCAAGGTAATGCAATTGCAAAAGCTGAAGCAGAGCAA
TTGAAACAAAATATTATCGATGCTCAAAATGCATTAAATGGAGACCAAAACCTTGCAAAT
GCCAAAGATAAAGCAAATGCGTTTGTTAATTCGTTAAATGGATTAAATAAACAGCAACAA
GATCTTGCACATAATGCAATTAACAATGCCGATACTGTATCAGATGTAACAGATATTGTT
AATAATCAAATTGACTTAAATAATGCAATGGAAACATTGAAACATTTAGTTGACAATGAA
ATTCCAAATGCAGAGCAAACTGTCAATTACCAAAACGCTGACGATAATGCTAAAACAAAC
TTCGATGATGCTAAACGTCTAGCAAATACATTGCTAAATAGTGATAATACAAATGTGAAT
GATATCAATGGCGCAATTCAATCAGTCAATGATGCAATCCAAAATCTTAATGGTGATCAA
CGACTACAAGATGCTAAAGACAAGGCAATTCAATCGATTAATCAAGCTTTAGCTAATAAG
CTAAAAGAAATCGAAGCTTCAAATGCGACGGATCAAGACAAGCTTATTGCGAAAAATAAA
GCAGAAGAACTGGCAAACAACATCATTAATAACATTAATAAAGCAACAAGTAATCAGGAT
GTATCTCAAGTTCAAACAGCTGGCAACCAAGCGATTGAACAAGTGCATGCCAATGAAATA
CCGAAAGCTAAAATTGATGCAAATAAAGATGTTGATAAGCAAGTTCAAGCATTAATTGAC
GAAATTGATCGAAATCCAAATCTAACAGATAAGGAAAAACAAGCACTTAAAGACCGTATT
AATCAAATGCTTCAACAAGGTCATAACGACATTAACAATGCGCTGACTAAAGAAGAAATT
GAGCAGGCAATAGCACAACTTGCACAAGCATTACAAGAAATCAAAGATTTAGTGAAAGCT
AAAGAAGATGCGAAACAAGATGTTGATAAACAAGTTCAAGCATTAATTGATGAAATTGAT
CGAAATCCAAATCTAACAGATAAGGAAAAACAAGCACTTAAAGACCGTATTAATCAAATA
CTTCAACAAGGTCATAACGACATTAACAATGCGATGACTAAAGAAGGAATTGAACAGGCA
AAAGAGCGTTTAGCACAAGCATTACAAGGCATCAAAGATTTAGTGAAAGCTAAAGAAGAT
ACGAAGCAAGATGTTGATAAACGTGTACAAGCTTTAATTGACGAAATCGATCGAAATCCA
AATCTAACAGATAAGGAAAAACAAGCACTCAAAGATCGAATAAATCAAATCTTGCAACAA
GGTCATAACGGCATTAACAATGCGATGACTAAAGAAGAGATTGAGCAAGCAAAAGAGCGT
TTAGCACAAGCATTACAAGACATCAAAGATTTAGTGAAAGCTAAAGAAGATGCGAAAAAT
AAAATAAAAGCCTTAGCTAATGCGAAGCGTGATCAAATCAATTCAAATCCAGATTTAACA
CCTGAGCAAAAAGCAAAAGCGCTCAAAGAAATTGACGAAGCTGAAAAACGAGCACTACAA
AACGTTGAGAATGCTCAAACTATAGATCAATTAAATCGAGGATTAAACTTAGGTTTAGAT
GACATTAGAAATACGCATGTATGGGAGGTTGACGATCAACCTGCTGTAAATGAAATTTCT
GAAGCAACACCTGAACAATTGCTTGTTAATGGTGAACTAATCGTACATCGTGATGACATC
ATTACAGAGCAAGATGTTTTAGCACACATTAACTTAATAGATCAGCTTACAGCAGAAGTT
ATCGATACACCATCAACTGCAACGATTTCTGATAGCTTAACAGCAAAAGTTGAAGTTACA
TTGCTTGATGGATCAAAAGTGATTGTTAATGTTCCTGTAAAAGTTGTAGAAAAAGAATTG
TCAGTAGTCAAACAACAGGCAATTGAATCAATTGAAAATGCGGCACAACAAAAGATTAAT
GAAATCAATAATAGTGTGACATTAACACTAGAACAAAAAGAAGCAGCAATTGCCGAAGTT
AATAAGCTTAAACAACAAGCAATTGATCATATTAACAATGCACCTGATGTTCATTCAGTT
GAAGAAATTCAACAACAAGAACAAGCGCATATTGAACAATTTAATCCAGAACAATTTACG
ATTGAACAAGCAAAATCAAATGCAATTAAATCGATTGAAGATGCAATTCAACATATGATT
GATGAAATCAAAGCTCGTACTGATCTAACAGATAAAGAGAAGCAAGAAGCAATTGCTAAG
TTAAATCAATTAAAAGAACAAGCAATTCAAGCGATTCAACGTGCGCAAAGCATCGATGAA
ATAACTGGGCAATTGGAACAATTTAAAGCTCAAATGAAAGCAGCTAATCCAATAGCAAAA
GAACTAGCTAAACGCAAGCAAGAAGCTATTAGTAGAATTAAAGACTTTTCAAATGAAAAA
ATGAATAGTATTCGAAATAGTGAAATTGGCTCATCTGATGAAAAACAAGCAGCAATGAAT
CGAATTAACGAAATTGTGCTTGAAACAATTAGAGATATTAATAATGCGCATACATTACAG
CAAGTTGAGGCTGCATTGAACAATGGTATTGCTCGAATTTCAGCAGTACAAATTGTAACA
TCTGATCGTGCTAAACAATCATCAAGTACTGGAAATGAATCTAATAGCCATTTAACAATT
GGTTATGGAACTGCAAATCATCCATTTAACAGTTCGACTATTGGACATAAAAAGAAACTT
GATGAAGATGATGACATTGATCCACTTCATATGCGTCACTTTAGTAATAATTTCGGTAAT
GTTATTAAAAACGCTATTGGTGTGGTGGGTATCTCTGGCTTACTAGCTAGTTTCTGGTTC
TTCATTGCCAAACGTCGTCGTAAAGAAGATGAAGAGGAAGAATTAGAAATAAGAGATAAT
AATAAAGATTCAATAAAAGAGACTTTAGACGATACAAAACATTTACCACTTTTATTTGCG
AAACGTCGAAGAAAAGAAGATGAAGAAGATGTTACTGTTGAAGAAAAAGATTCGCTAAAT
AATGGCGAGTCACTCGATAAAGTTAAACATACGCCGTTCTTCTTACCAAAACGCCGTCGT
AAAGAAGATGAAGAAGATGTGGAAGTTACAAATGAAAACACAGATGAAAAAGTGTTGAAA
GATAACGAACATTCACCACTCTTAATCGCAAAACGACGCAAAGATAAAGAGGAAAATGTT
GAAACAACAACTAGTATTGAATCTAAAGATGAGGACGTTCCTTTATTATTGGCTAAAAAG
AAAAATCAAAAAGATAACCAATCCAAAGGGGAAAAGTCGGCATCAAAAAAACCTTCTAAA
AAGGTAGCAGCTAAAAAGAAGAAAAAGAAATCTAAAAAAAATAAAAAATAA
>12778_N18_00638
GTGAATTATCGTGATAAAATTCAAAAGTTTAGTATTCGTAAATATACAGTTGGTACATTT
TCAACTGTCATTGCGACATTGGTATTTTTAGGATTCAATACATCACAAGCACATGCTGCT
GAAACAAATCAACCAGCAAGCGTGGTTAAACAGAAACAACAAAGTAATAATGAACAGACT
GAGAATCGAGAATCTCAAGCACAAAATTCTCAAAATTCACAAAATGGTCAATCATTATCT
GCTACTCGTGAAAATGAGCAACCAAATATTAGTCAAGCTAATTTAGTAGATCAAAAAGTA
GCGCAATCATCTACTACTAATGATGAACAACCAGCATCTCAAAATGTAAATACAAAGAAA
GATTCGGCAACGGCTGCGACAACACAACCAGATAAAGAAAAAAGTAAGCATAAACAAAAC
GAAAGTCAATCTGCTAATAAAAATGGAAACGACAATAGAGCGGCTCATGTAGAAAATCAT
GAAGCAAATGTAGTAACAGCTTCAGATTCATCTGATAATGGTAACGTACAACATGACCGA
AATGAATTACAAGCATTTTTTGATGCAAATTATCATGATTATCGCTTTATTGACCGTGAA
AATGCAGATTCTGGCACATTTAACTATGTAAAAGGCATTTTTGATAAGATTAATACGTTA
TTAGGCAGTAATGATCCAATAAACAATAAAGACTTGCAACTTGCATACAAAGAATTGGAA
CAAGCTGTTGCCTTAATTCGTACAATGCCTCAAAGACAACAGACTAGCCGACGTTCAAGT
AGAATTCAAACGCGTTCTATTGAGTCTAGAGCTGCAGAGCCTAGATCAGTATCAAGTTAT
CAAAATGCAGACTCTTCATACTATGTTGAAAATGCTAATGACGGTTCGGGTTATCCTGTT
GGTACATATATCAACGCTTCAAATAAGGGGGCACCATATTATCTTCCTACAGCTCCATGG
AATACGTTAAAAGCATCAGCCGCTAAAGAAATTGTTCTTATGACAGCGAAACAAACTGGT
GACGGTTATCAATGGGTAATTAAATTTAACAAAGGTCATGCACCGCATGATAATATGATA
TTTTGGTTTGCATTACCGTCAGATCAAGTACCAGTTGGACGCACTGACTTTGTTACCGTG
AATGCAGATGGTACAAATGTACAATGGAGTAATGGTGCAGGGGCAGGTGCGTATAAGCCT
CTTCCAGAAATGTGGCCTTATGGTGTAAATGATTCTCGTTCGCGAGACTTTAAAATTAGA
AATAGAAGCGGACAAGTCATTTATGATTGGGCAGATGTTCATGTAAATACTTTGAGAGAC
TTAGCGCGTGCAGGAGATTATTTTAGTGAAGCAAATGCACCAGCTGCAACTAAAGCATTA
GGGGAACAAACATTTAAATATATTAATGGTGAAAGACCGACAGAATCGCCTGGTGCATCA
AAAGTTTATACTTTTATTGGTGCTGGTGATGCAAGTTATACTATTTCGTTTAGAACGCAA
GGTCCAACGACAAATAAATTGTATTATGCAGCTGGTGGGCGAGCTTTAGAGTACAATCAA
TTATTTATGTACAGCCAATTATACGTTGAATCAACACAAGACTACCAACAACGTCTAAAT
GGTTTTAGACAAGTAATTAATCGTACTTATCGCATTGGTACAACTAAACGTGTAGAAGTG
AGTCAAGGAAATGTACAAACGAAAAAGGTATTAGAAAGTACAAACCTAAATATAGATGAT
TTTGTTGATGATCCTTTAAGTTATGTTAAGACGCCGAGTAATAAAGTGTTAGGTTTTTAC
CCGAGTAATGCAAACACAAATGGCTTTAGACCTGGTGGAACCAACCCATTAAATGAATAT
CAATTAAGTCAATTATTCACTGATGATAAATTACAACAGGCAGCTAGAACTGGAACGCCG
ATACGACTAATGATTGGATTTGACTATCCAGATGGTCATGGAAATAGTGAAACGTTAGTT
CCTGTTAACTTAACGGTATTACCTGAAATCCAACATAATATTAAATTCTTTAAAAATGAC
GATACTCAAAATATTGCTGATAAGCCGTTTTCAAAACAAGCTGGGCATCCAGTTTTTTAT
GTATACGCAGGTAATCAAGGGAATGCTTCCGTGAATTTAGGTGGTAGCGTAACATCTATT
CAACCATTACGTATTAATTTAACAAGTAATGAGAATTTTACAGATAAAGATTGGCAAATT
ACTGGTATTCCGCGTACATTACACATTGAAAATTCGACAAATAGACCTAATAATGCCAGA
GAACGCAATATTGAACTTGTTGGTAACTTATTACCAGGGGATTACTTTGGCACGATACGT
TTTGGACGTAAAGAACAATTATTCGAAATTCGTGTTAAACCACATACACCAAGAATTACA
ACGACAGCAGAGGAATTAAGAGGTACAGCATTACAAAAAGTACCGGTAACAATTTCAGGA
ATTCCATTGGATCCATCGGCATTAGTTTATTTAGTTACACCTACGTCTCAAACAACGAGT
GGAGGTAGTGAAGCAGATCAAATACCATCAGGCTATACAAAACTGGCGACTGGTACACCT
GATGGTGTGCATACAACAATAACTATTCGACCGCAAGATTATGTAGTATTTATACCTCCA
GTAGGTAAAGAAGTTAGAGCGGTAGTTTTTTACAATAATGTGGTTGCCTCTAATATGAGT
AATGCTGTTACTATTTTGCCAGATGACATTCCACCAACAATTAATAATCCTGTTGGAATA
AATGCCAAATACTATCGAGGCGACGAAGTCAACTTTACAATGGGTGTCTCTGATAGACAT
ACAGGAATAAAAAATACAACAATTACTACTTTGCCGAATGGTTGGACATCAAATTTAACA
AAAGCGGATAAGAATAATGGCTCATTATCAATTACAGGTAGAGTGAGTATGAATCAGGCA
TTTAACAGTGATATTACATTTAAAGTGTCAGCGACAGATAATGCCAATAATACGACAAAT
GATAGTCAATCTAAACATGTGTCAATTCATGTAGGTAAAATTAGTGAAGATGCTCATCCG
ATTGTATTAGGAAATACTGAGAAAGTTGTAGTAGTCAATCCGACGGCCGTATCTAATGAT
GAAAAGCAAAGCATAATTACTGCCTTTATGAATAAAAACCAAAATATAAGAGGATATTTA
GCTTCAACTAATCCAGTAACTGTCGATAATAATGGTAATGTTACATTACATTACCGTGAT
GGCTCATCAACAACGCTTGATGCTACAAATGTGATGACATACGAACCAGTTGTGAAACCT
GAATATCAAACTGCCAATGCTGCTAAAACAGCAACGGTAACGATTGCTAAAGGACAATCA
TTTAGTATTGGTGATATTAAACAATATTTTACTTTAAGTAATGGACAAGCTATTCCAAGT
GGAACATTTACAAATATTACATCTGATAGAACTATTCCAACTGCACAAGAAGTTAGTCAA
ATGAATGCAGGTACGCAGTTATATCATTTAGTTGCTTCAAATGCATATCATAAAGACACT
GAAGATTTCTATATTAGTTTAAAAATCGTTGATGTGAAACAACCTGAAGGCGATCAACGT
GTGTATCGTACGTCAACATATGATTTAACTACTGATGAAATCTCAAAAGTAAAACAAGCT
TTTATTAATGCAAATAGAGATGTAATTACTCTTGCCGAAGGTGATATTTCAGTTACAAAT
ACACCTAATGGTGCTAATGTAACTACTATTACAGTAAATATTAATAAAGGTCGATTAACG
AAATCATTCGCGTCTAACCTAGCTAATATGAATTTCTTGCGTTGGGTTAATTTCCCACAA
GATTATACAGTGACATGGACGAATGCAAAAATTGCAAACAGACCAACAGATGGTGGTTTA
TCATGGTCCGATGACCATAAATCTTTAATTTATCGTTATGATGCTACATTAGGCACACAA
ATTACAACTAATGATATTTTAACGATGCTAAAAGCGACTACTACAGTGCCTGGTTTGCGT
AATAATATTACTGGTAATGAAAAAGCACAAGCAGGTGGAAGACCAAACTATAGAACAACT
GGTTATTCACAAGCAAATGCATCATCTGATGGCCAAAGACAATATACGTTGAATGGTCAA
GTGATTCAAATATTAGACATCATCAACCCTTCAAACGGTTATGGTGGGCAACCTGTTACA
AATTCAAATACTCGTGCAAACCATAGTAACGCAACTGTTGTTAACGTAAACGAACCGGCA
GCTAATGGTGCTGGCGCATTTACAATTGACCACGTTGTAAAAAGTAATTCTACACATAAT
GCAAGTGATGCAGTTTATAAAGCACAGTTATACTTAACGCCATATGGGCCAAAACAATAT
GTTGAACATTTAAATCAAAATACGGGAAATACTACTGATGCTATTAACATTTATTTTGTA
CCAAGTGATTTAGTGAATCCAACAATTTCAGTAGGTAATTACACTAATCATCAAGTGTTC
TCAGGTGAAACATTTACAAACACTATTACAGCGAATGATAACTTTGGTGTGCAATCGGTA
ACTGTACCAACTACATCACAAATTACAGGTACTGTTGATAATAACCATCAACATGTTTCA
GCAACAGCACCAAATGTGACATCAGCAACTAGTAAGACAATCAATTTATTAGCAACTGAT
ACAAGTGGTAATACAGCTACAACTTCATTCAATGTAACAGTGAAACCTTTGCGTGATAAA
TATCGAGTTGGTACTTCATCAACGGCTGCTAATCCTGTGAGAATTGCCAATATTTCGAAT
AATGCGACAGTATCACAAGCTGATCAAACAGCAATTATTAATTCATTGATGTTTACAAGT
AATGCACCTAATAGAAACTATGCAACAGCAAGCGCAAATGAAATCACTAGTAAAACAGTT
AGTAATGTCAGTCGTACTGGAAATAATGCCAATGTCACAGTAACTGTTACTTATCAAGAT
GGAACAACATCAACAGTGACTGTACCTGTAAAGCATGTCATTCCAGAAATCGTTGCACAT
TCGCATTACACTGTACAAGGCCAAGACTTCCCAGCAGGTAATGGTTCTAGTGCAGCAGAT
TACTTTAAATTATCTAATGGTAGTGCCATTCCAGATGCAACTATTACATGGGTAAGTGGA
CAAGCGCCAAATAAAGATAATACGCGTATTGGTGAAGATATTAATGTAACAGCAAATATC
TTAATTGATGGCGAAACAACGCCGATTACGAAAACAGCAACATATAAAGTAGTAAGAACT
GTACCGAAACATGTCTTTGAAACAGCCAGAGGTGTGTTATACCCAGGTGTTTCAGATATG
TATGATGCGAAACAATATGTTAAGCCAGTAAATAATTCTTGGTCGACAAATGCGCAACAT
ATGAATTTCCAATTTGTTGGAACATATGGTCCTAACAAAGATGTTGTAGGAATATCTACT
CGTCTTATTAGAGTGACATATGATAATAGACAAACAGAAGATTTAACTATTTTATCTAAA
GTTAAGCCGGATCCACCGAGAATTGACGCAAATTCTGTGACATACAAAGCGGGTCTTACA
AACCAAGAAATTAAAGTTAATAACGTATTAAATAACTCGTCAGTAAAATTATTTAAAGCA
GATAATACACCATTAAATGTCACAAATATTACTCATGGTAGTGGTTTTAGTTCGGTTGTG
ACAGTAAGTGACGCGTTACCAAATGGCGGAATTAAAGCAAAATCTTCAATTTCAATGAAC
AATGTGACGTATACGACGCAAGACGAACATGGTCAAGTTGTTACAGTAACAAGAAATGAA
TCTGTTGATTCAAATGACAGTGCAACAGTAACAGTGACACCACAATTACAAGCAACTACT
GAAGGCGCTGTATTTATTAAAGGTGGCGACGGTTTTGATTTCGGACACGTAGAAAGATTT
ATTCAAAACCCACCACATGGAGCAACGGTTGCATGGCATGATAATCCAGATACATGGAAG
AATACAGTCGGCAACACTCATAAAACTGCGGTTGTAACATTACCTAGTGGTCAAGGTACG
CGTAATGTTGAAGTTCCAGTAAAAGTTTATCCAGTTGCTAATGCTAAGGCGCCATCACGT
GATGTGAAAGGTCAAAATTTGACTAATGGAACAGATGCGATGAACTACATTACATTTGAT
CCAAATACAAACACAAATGGTATCACTGCAGCATGGGCAAATAGACAACAACCTAATAAC
CAACAAGCAGGCGTGCAACATTTAAATGTCGATGTCACATATCCAGGTATTTCAGCTGCA
AAACGTGTACCTGTTACTGTTAATGTATATCAATTTGAATTCCCTCAAACTACTTATACA
ACAACAGTTGGTGGCACTTTAGCAAGTGGTACGCAAGCATCAGGATATGCACATATGCAA
AACGCTAATGGTTTACCAACAGATGGATTTACGTATAAATGGAATAATGCAGCAACGGGT
ACAAACGATGCAAACTGGGCAGCAATGAATAAACCGAATGCGGCTAAAGTCGTTAATGCA
AAATATGATGTCATCTATAATGGACATACATTTGCAACATCTCTGCCAGCGAAGTTTGTA
GTAAAAAATGTCCAACCAGCGAAACCAATTGTTACTGAATCGGCAGCAGGTGCAATTACG
ATCGCACCTGGAGCAAACCAAACAGTGAATACACATGCCGGTAACGTAACGACATACGCT
GATAAATTAGTTATTAAACGTAACGGTAATGTTGTGACGACATTTACTCGTCATAATAAT
ACGAGTCCATGGGTGAAAGAAGCATCTGCAGCAACTGTAGCAGGTATTGCTGGAACTAAT
AATGGTATTACTGTTGCAGCTGGTACTTTCAATCCTGCTGATACAATTCAAGTTGTTGCA
ACACAAGGTAGTGGTGAAACAATCAGTGACGAACAACGTAGTGATGATTTCACAGTTGTC
GCACCTCAACCGAACCAAGCGACTACTAAGATTTGGCAAAATGGTCATATTGATATCACG
CCTAATAACCCATCAGGGCATTTAATTAATCCAACTCAAGCAATGGATATTGCTTATACT
GAAAAAATGGGTAATGGTGCAGAACATAGTAAGACAATTAATGTTGTTCGTGGTCAAAAT
AATCAATGGACAATCGCCAATAAGCCTGACTATGTAACGTTAGATCCACAAACTGGTAAA
GTGACATTCAATGCCAATACTATCAAGCCAAATTCAGTAATTACCATTACACCGAAAGCA
GGTACAGGTCACTCAGCAAGTAGTAATCCAAGTACATTAACTGCACCGGCAACTCATACT
GTCAACACAACTGAAATTGTAAAAGATTATGGTTCTAATGTAACAGCAGCTGAAATTAAC
AATGCAGTTCAAGTTGCTAGTAAACGTACTGCAACGATTAAAAATGGCACAGCAATGCCT
ACTAATTTAGCTGGTGGTAGCACAACGATGATTCCTGTGACAGTAACTTACAATGATGGC
AGTAGTGAAGAAGTACAAGAGTCCATTTTCACAAAAGCGGATAAACGTGAGTTAATCACA
GCTAAAAATCATTTAGATGATCCAGTGAGTACAGATGGTAAAAAGCCAGGTACAATTACG
CAGTACAATAATGCAATTCATAATGCGCAACAACAAATCAATACTGCGAAAACAGAAGCG
CAACAAGTTATTAATAATGATCGTGCAACACCGCAACAAGTGAACGCAGCATTATCTAAA
GTTCAAGCTGCACAAACTAAGATAAATGAAGCTAAAGCATTACTTCAAAATAAAGAAGAT
AATAGCCAATTAGTAACATCTAAAAATAACTTACAAAGTTCTGTGAACCAAGTTCCATCA
ACTGCTGGTATGACGCAACAAAGTATTGATAACTATAACGCGAAGAAGCGTGAAGCAGAA
ACTGAAATAACTGCAGCACAACGTGTTATAGACAATGGAGATGCAACTGCACAACAAATT
TCAGATGAAAAACATCGTGTCGATAACGCATTAACAGCATTAAACCAAGCGAAACATGAT
TTAACTGCAGATACACATGCCTTAGAGCAAGCAGTGCAACAATTGAATCGCACAGGTACA
ACGACTGGTAAGAAACCAGCAAGTATTACTGCGTATAATAATTCGATTCGTGCACTTCAA
AGTGACTTAACAAGTGCTAAAAATAGTGCCAATGCTATCATTCAGAAGCCAATAAGAACA
GTGCAAGAGGTACAATCTGCATTAACAAATGTAAATCGTGTAAATGAGCGATTAACGCAA
GCTATTAATCAATTAGTACCTTTAGCTGATAATAGTGCTTTAAGAACAGCTAAGACGAAA
CTTGATGAAGAAATCAATAAATCAGTAACTACTGATGGTATGACACAATCATCAATCCAA
GCATATGAAAATGCTAAACGTGCGGGTCAAACAGAATCAACAAATGCACAAAATGTTATT
AACAATGGTGATGCGACAGATCAACAAATTGCCGCAGAAAAAGCTAAAGTAGAAGAAAAA
TATAATAGCTTAAAACAAGCAATTGCTGGATTAACACCAGACTTGGCACCATTACAAGCT
GCGAAAACTCAGTTGCAAAATGATATTGATCAGCCAACGAGTACGACTGGTATGACAAGC
GCATCTGTTGCTACATTTAATGAAAAACTTTCAGCAGCTAGAACTAAAATTCAAGAAATT
GATCGCGTACTGGCATCTCATCCAAATGTTGCAACGATTCGTCAAAACGTGACAGCAGCG
AATGCTGCTAAGACAGCACTGGATCAAGCACGTAATGGCTTAACAGTCGATAAAGCGCCT
TTAGAAAATGCGAAAAATCAACTACAACATAGTATTGACACGCAAACAAGTACAACTGGT
ATGACACAAGACTCTGTAAATGCTTATAATGCGAAGTTAACGGCTGCACGTAATAAGGTT
CAACAAATCAATCAAGTATTAGCAGGTTCACCTACAGTAGATCAAATTAATACAAATACG
ACTGCAGCAAATCAAGCGAAATCTGATTTGGATCATGCACGTCAAGCTTTAACACCAGAT
AAAGCGCCGCTTCAAAATGCGAAAACGCAATTAGAACAAAGCATTAATCAACCAACGGAT
ACAACAGGTATGACGACCGCTTCGTTAAATGCGTACAACCAAAAATTACAAGCAGCGCGT
CAAAAGTTAACTGAAATTAATCAAGTGTTGAATGGCAATCCAACGGTCCAAAATATCAAT
GATAAAGTTAATGAAGCAAACCAAGCTAAGGATCAATTAAATACAGCACGTCAAGGTTTA
ACTTTAGATAGACAGCCAGCGTTAACAACATTACATGGTGCATCTAACTTAAACCAATCA
CAACAAAATAATTTCACGCAACAAATTAATGCTGCTCAAAATCATGCTGCGCTTGAAACA
ATTAAGTCTAACATTACAGCTTTAAATAATGCGATGACTAAGTTAAAAGAAAGCGTTGCT
GATAATAATACAATTAAATCAGGTCAAAATTACACTGACGCAACACCAGCTAATAAACAA
GCGTATGATAATGCAGTTAATGCGGCTAAAGGTGTCATTGGAGAAACGAATAATCCAACG
ATGGATGTTAACACAGTGAACCAAAAAGCAGCATCTGTGAAATCGACGAAAGATGCTTTA
GATGGTCAACAAAACTTACAACGTGCGAAAACAGAAGCAACAAATGCGATTACGCATGCA
AGTGATTTAAACCAAGCTCAAAAGAATGCATTAACACAACAAGTAAATAGTGCACAAAAT
GTACAAGCAGTAAATGATATTAAACAAACGACTCAAAGCTTAAATACTGCTATGACAGGT
TTAAAACGTGGCGTTGCTAATCATAACCAAGTCGTACAAAGTGATAATTATGTCAACGCA
GATACTAATAAGAAAAATGATTACAACAATGCATACAACCATGCGAATGACATTATTAAT
GGTAATGCACAACATCCAGTTATAACACCAAGTGATGTTAACAATGCTTTATCAAATGTC
ACAAGTAAAGAACATGCTTTGAATGGTGAAGCTAAGCTAAATGCTGCGAAGCAAGAAGCG
AACACTGCATTAGGTCAATTAAATAATTTGAATAATGCACAACGTCAAAACTTACAATCG
CAAATTAATGGTGCGCATCAAATCGAGACAGTTAATGCGATTAAGCAAAATGCAACTAAC
TTAAATAGTGCAATGGGTAATTTAAAACATGCTGTTGCAGATAAAGATCAAGTCAAACGT
ACAGAAGATTATGCGGATGCAGATACCGCTAAACAAAATGCATATAACAGTGCAGTTTCA
AGTGCTGAAACAATCATTAATCAAACAGCTAATCCAACGATGTCTGTTGATGATGTTAAT
CGTGCAACTTCAGCTGTTACTACTAATAAAAATGCATTAAATGGTGATGAAAAATTAGCA
CAATCTAAAACAGATGCTGCAAGAGCAATTGATGCATTACCACATTTAAATAATGCACAA
AAAGCAGATGTTAAATCTAAAATTAATGCTGCATCAAATATTGCTGGCGTAAATACTGTT
AAACAACAAGGTACTGATTTAAATACTGCGATGGGTAACTTGCAAGGTGCGATCAACGAT
GAACAAACGACGCTTAATAGTCAAAATTATCAAGATGCGACACCAAGTAAGAAAACAGCA
TACACAAATGCGGTACAAGCTGCGAAAGATATTTTAAATAAATCAAATGGTCAAAATAAA
ACGAAAGATCAAGTTGCTGAAGCGATGAATCAAGTGAATTCTGCTAAAAATAACTTAGAT
GGTACGCGTTTATTAGATCAAGCGAAGCAAACAGCGAAACAGCAGTTAAATAATATGACG
CATTTAACAACTGCTCAAAAAACGAATTTAACAAATCAAATTAATAGTGGTACGACCGTC
GCTGGTGTTCATACGGTTCAATCAAATGCGAATACATTAGATCAAGCGATGAATACGTTA
AGACAAAGCATTGCCAACAAAGATGCAACTAAAGCAAGTGAAGATTACGTAGATGCTAAT
AATGATAAGCAAACAGCATATAACAACGCAGTAGCTGCTGCCGAAACGATTATTAATGCG
AACAGTAATCCAGAAATGAATCCAAGTACGATTACACAAAAAGCAAATCAAGTGAATAGT
TCTAAAACGGCACTTAACGGTGATGAAAACTTAGCTACGGCAAAACAAAATGCGAAAACG
TACTTAAACTCATTGACGAGTATTACAGATGCTCAAAAGAACAATTTGATTAGTCAAATT
AGTAGTGCGACAAGAGTTAGTGGTGTTGATACTGTAAAACAAAATGCACAACATCTAGAT
CAAGCTATGGCTAACTTACAAAATGGTATTAACAACGAATCTCAAGTGAAATCATCTGAG
AAATATCGTGATGCTGATACAAATAAACAACAAGAGTATGATAATGCTATTACTGCAGCG
AAAGCGATTTTAAATAAATCGACAGGTCCAAACACTGCGCAAAATGCAGTTGAGGCAGCA
TTGCAACGTGTGAATACTGCGAAAAATGCATTGAATGGTGATGCAAAATTAATTGCAGCT
CAAAACGCAGCGAAACAACATCTAGGTACTTTAACGCATATCACTACAGCACAACGCAAT
GATTTAACAAATCAAATTTCACAAGCTACAAACTTAGCTGGTGTTGAATCTGTTAAGCAA
AGTGCGAATAGTTTAGATGGTGCAATGGGTAACTTACAAACGGCTATCAACGATAAATCC
GGAACATTAGCGAGCCAAAACTTCCTAGATGCTGATGAGCAAAAACGTAATGCTTACAAT
CAAGCTGTATCAGCTGCCGAAACAATTTTAAATAAACAAACTGGACCGAATACAGCGAAA
ACTGCAGTTGAACAAGCACTTAATAATGTTAATAGTGCGAAACATGCATTAAATGGTACG
CAAAACTTAAATAATGCGAAACAAGCAGCGATTACAGCAATCAATGGCGCATCTGATTTA
AATCAAAAACAAAAAGATGCATTAAAAGCACAAGCTAATGGTGCTCAACGCGTATCTAAT
GCACAAGATGTACAACGTAATGCGACTGAACTGAACACGGCAATGGGCACATTAAAACAT
GCCATCGCAGATAAGACGAATACGTTAGCAAGCAGTAAATATGTCAACGCCGATAGCACT
AAACAAAATGATTACACAACTAAAGTTACCAATGCTGAACATATTATTAGCGGTACGCCA
ACGGTTGTTACGACACCTTCAGAAGTAACAGCTGCAGCTAATCAAGTAAACAGCGCGAAA
CAAGAATTAAATGGTGACGAAAGATTACGTGTAGCAAAACAAAACGCCAATACTGCTATT
GATGCATTAACGCAATTAAATACTCCTCAAAAAGCTAAATTAAAAGAACAAGTGGGACAA
GCCAATAGATTAGAAGACGTACAAACCGTTCAAACAAATGGACAAGCATTGAACAATGCA
ATGAAAGGCTTAAGAGATAGTATTGCTAATGAAACAACAGTCAAAGCAAGTCAAAACTAT
ACAGACGCAAGTCCGAATAACCAATCAACATATAATAGCGCTGTGTCAAATGCGAAAGGT
ATCATTAATCAAACTAACAATCCGACTATGGATGCTAGTGCGATTACCCAAGCTACAACA
CAAGTGAATAATGCTAAAAATGGTTTGAACGGTGCTGAAAACTTAAGAAATGCACAAAAC
ACTGCTAAGCAAAACTTAAATACGTTATCACACTTAACAAATAACCAAAAATCTGCAATC
TCATCACAAATTGATCGTGCGGGTCATGTGAGTGAGGTAACAGCTGCTAAAAATGCAGCA
ACTGAGTTGAATACGCAAATGGGCAACTTGGAACAAGCTATTCATGATCAAAACACAGTT
AAACAAGGTGTTAACTTCACTGATGCAGATAAAGCCAAACGTGATGCGTATACAAATGCG
GTAAGCAGAGCAGAAACAATTCTGAACAAAACGCAAGGTGCAAATACGCCTAAACAAGAT
GTAGAAGCGGCTATTCAAAATGTTACTAGCGCTAAAAATGCATTGAATGGTGATCAAAAT
GTCACAAATGCGAAGAATACAGCTAAAAATGCATTAAATAATTTAACGTCTATTAATAAT
GCACAAAAACGTGACTTAACAACTAAAATTGATCAAGCAACAACAGTAGCTGGTGTTGAA
GCGGTATCTAATACAGGTACACAATTGAATACAGAGATGGCTAACTTGCAAAATGGTATT
AATGATAAAACGAATACTTTAGCGAGCGAAAACTATCTTGATGCTGATTCAGATAAGAAA
ACTGCTTATACTCAAGCCGTTACGAACGCAGAAAATATTTTAAATAAAAATAGTGGATCA
AATTTAGACAAAGCTGCCGTTGAAAACGCGTTGTCACAAGTGACAAATGCGAAAGGTGCC
CTAAATGGTAACCATAATTTAGAACAAGCTAAATCAAATGCAAACACTACTATAAACGGA
CTTCAACATTTAACAACTGCTCAAAAAGATAAATTGAAACAACAAGTGCAACAAGCACAA
AATGTTGCAGGTGTAGATACTGTTAAATCAAGTGCCAACACATTAAATGGTGCTATGGGT
ACGTTAAGAAATAGCATTCAAGATAACACAGCTACGAAAAATGGCCAAAACTATCTTGAT
GCTACAGAACGTAACAAAACAAACTATAACAATGCTGTTGATAGTGCTAATGGTGTCATT
AATGCAACAAGCAATCCAAATATGGATGCTAATGCAATTAACCAAATCGCTACACAAGTA
ACATCAACGAAAAATGCATTAGATGGTACACATAATTTAACGCAAGCGAAACAAACAGCA
ACAAATGCGATTGATGGTGCTGCTAACTTAAATAAAGCGCAAAAAGATGCGTTAAAAGCA
CAAGTTACAAGTGCGCAACGTGTTGCAAATGTAACAAGTATCCAACAAACTGCAAATGAA
CTTAATACAGCAATGGGTCAATTACAACATGGTATTGATGATGAAAATGCAACAAAACAA
ACTCAAAAATATCGTGACGCTGAACAAAGTAAGAAAACTGCTTATGATCAAGCTGTAGCT
GCTGCGAAAGCAATTTTAAATAAACAATCTGGATCAAATTCAGATAAAGCAGCAGTTGAC
CGTGCATTACAACAAGTAACAAGTACGAAAGATGCATTGAATGGTGATGCGAAACTAGCA
GAAGCGAAAGCGACAGCTAAACAAAATTTAGGTGCTTTAAACCATATTACGAATGCACAA
CGTAATGACTTAGAACGTCAAATCAATCAAGCGACGACTGTAGATGGGGTTAATACTGTA
AAAACAAATGCCAATACATTAGACGGCGCAATGAATAGCTTGCAAGGTTCAATCAATGAT
AAAGATGCGACATTAAGAAATCAAAATTATCTTGATGCAGATGAATCAAAACGTAACGCA
TATACTCAAGCTGTCACAGCAGCTGAAGGCATTTTAAATAAACAAACTGGTGGTAACACA
TCTAAAGCAGACGTTGATAATGCATTAAATACAGTTACAAGAGCGAAAGCGGCTTTAAAT
GGTGCTGAAAACTTAAGAAATGCGAAAACTTCAGCAACAAATACGATTAATGGTTTACCT
AACTTAACACAATTACAAAAAGACAACTTGAAGCATCAAGTTGAACAAGCGCAAAATGTA
GCTGGTGTAAATGGTGTTAAAGATAAAGGTAATACGTTAAATTCTGCCATGGGTGCATTA
CGTACAAGTATCCAAAATGATAATACGACGAAAACAAGTCAAAATTATCTTGATGCATCT
GAAAGCAACAAAAATAATTACAATACTGCTGTAAATAATGCAATGGTGTTATTAATGCAA
CGAACAATCCAAATATGGATGCTAATGCGATTAATGGCATGGCAAATCAAGTCAATACAA
CAAAAGCAGCGTTAA
>12778_N18_00755
ATGTCTGATAACACAGTTAAAATTAAAAAACAAACAATTGATCCGACATTAACATTAGAA
GATGTTAAGAAGCAATTAATTGAAAAAGGTAAAAAAGAGGGTCATTTAAGTCATGAAGAA
ATTGCTGAAAAACTTCAGAATTTCGATATCGACTCTGATCAAATGGATGATTTCTTTGAT
CAATTAAATGATAATGATATTTCACTAGTTAATGAAAAAGATAGTTCAGATACTGACGAG
AAACTGAATCCAAGTGATCTTAGTGCCCCTCCAGGTGTTAAAATAAATGACCCAGTTCGT
ATGTACCTTAAAGAAATTGGGCGTGTTAACTTATTAAGTGCACAAGAAGAAATCGAATTA
GCCAAACGTATTGAACAAGGTGATGAAGTAGCAAAATCAAGACTTGCAGAAGCGAACTTA
CGTTTAGTTGTAAGTATTGCTAAAAGATACGTAGGTCGCGGTATGTTATTCCTTGATTTA
ATCCAAGAAGGTAATATGGGTCTTATTAGAGCTGTTGAAAAATTTGACTTTAACAAAGGA
TTTAAGTTTTCAACATATGCAACATGGTGGATTAGACAAGCAATCACTCGTGCAATTGCT
GACCAAGCACGTACGATTCGTATCCCTGTGCATATGGTAGAAACAATTAATAAATTAATT
CGTGTTCAACGTCAATTATTACAGGACTTAGGTCGAGATCCAGCACCAGAAGAAATTGGT
GAAGAAATGGATTTACCAGCAGAAAAAGTTCGTGAAATTTTAAAAATTGCGCAAGAACCA
GTTTCATTAGAAACGCCAATTGGTGAAGAAGATGATAGTCATTTAGGAGACTTTATTGAG
GATCAGGAAGCACAAAGCCCTTCAGATCATGCTGCTTATGAATTATTAAAAGAGCAATTA
GAAGATGTGCTTGATACATTAACTGATAGAGAAGAAAATGTATTACGATTAAGATTTGGT
CTTGATGACGGCAGAACAAGAACACTTGAAGAAGTTGGTAAAGTTTTCGGTGTTACACGT
GAACGTATTCGACAAATCGAAGCAAAAGCACTTAGAAAATTAAGACATCCAAGTCGTAGT
AAACGTTTGAAAGACTTTATGGATTAA
>12778_N18_00764
ATGTTTACGATAGATTTTAGCGATCACACAGGCTTAGTTAAAGATGCTTGGTATAAACAA
ATTGAAGATTTATTAGAATTTGCTAAAAAAGAAGAGCATATAGAAGACGATGCTGAGCTT
TCTGTTACATTTGTAGATAAACAAGAAATACAAGAAATTAATCGAACATATAGAGATAAA
GATAAAGTTACAGATGTAATCTCATTTGCTTTAGAAGAAGATGAGCCAGATATTGATTTT
AGTGGTCTTGATATACCACGTGTTTTAGGGGATATAATTATCTGTACGGATGTAGCGCAA
GAACAAGCAAACAATTATGGACATTCTTTTGAACGAGAATTAGGATTTTTAGCATTACAT
GGATTTTTGCATCTATTAGGTTATGATCATATGACTGAAGCGGATAAAAAGGAAATGTTT
GGTCGACAAGATACAATATTAAACGCATATGGATTAACACGAGACTAA
>12778_N18_00795
ATGGGTTACAGAACTTTAAAAAGTATTTTTCATGAACACAATGAAAGTAAAATGAAGGAA
GAGTATATTAAAAGATTTAATTCTTCAGCTTCTTTCAATACTAATATTAATATCATACCT
ATGGAAAATGGAAAAAAAGTTAATGATGTGGAATATCCTCTATTCTTTATGGTGACTAAA
AATCTATCAAAAAAACAAGAATTAATATCAATTAATAGTAGAAAAATTGATAGAGCACTT
AATTCTTTACCTTATGCAGCTAGAGAACAATATTTTAATGATTTATTAATCGATGAATTA
CAAAGTACTAATGAAATTGAAAATGTATTTAGTACTAAACAAGAGATTGCACATGCGTTA
AATAACCAAGCATCAGAATTTCTTAAGTTCAGAGGCCTCGTGGATCAATATAAAAAGATA
GAACTTAATAAAAAAATTAAAGTTGATAATGTAAGAGACATTAGAGCGATTTACGATAAA
TTAGTTTTAAATGAAATTAACGAACAAGATAAGTTAGATGGAGAGCTATTTCGTAAAAAT
TTTGTCGGTGTGCATGATGGGTCAACGAATAAATATATACATGTTGGGTTACAACCTGAA
ACCAAAATTGTTGAATATATAGGTGAAATGCTAACATTTTTAAAATATTTTGATGCGCCT
CAGCCGTTCAAAATCATGGCTAGTCATTATCTGTTTGAATATATACATCCTTTTTATGAT
GGCAATGGTAGAGTTGGAAGATTTATAATTGCCAAGCTCTTGAGTGATTATTATGATAAT
TATACTGCTTTGACATTTTCATATGTCATAAATAGAAATAAATCGAAATATTACAAGGCG
TTTATGACTGCTTCAAATCATTTGAATTGTGGTGATTTGACGGAATTTATTGACACAATG
CTTGAGTTATTGATAGCAGGACAAGAAAGAATACTTGATGAGTTAATACCAAAAATGGAT
GCGACTGAAAAATTAACGCTTTATTTAACTAGTCATTATAAACAGATAGATTATGAATTT
TTGTATCTCCTTTCAATGGATAAATTGTTTGGAAATAAAAGAAATAGATTAACATTAATT
GATTTAGAAAACATATTGGGAGTAGGAAGAGTAAAAATTAATAATACAATTAAAAAATTT
GGTAACTACTTAGTTAAAATTAAAAGTAGACCAACAATTTATGAGATAAGTGATGAATTT
CTAAATTCGATTATAAAATAA
>12778_N18_00843
TTGAAAATTAAAGAAATGGTAACTTCAGAAATGCCAAGAGAACGTTTGTTAAGCCATGGT
GCAAAAAGTCTTTCGAATACAGAATTATTAGCTATATTAATTAACACCGGAAGAAAAGGA
ATCTCGAGTATAGACATTAGTAATGAACTGCTTAAATCTGCTTCGAATCTGAATGAATTG
AAAAAATCTTCAATTAACGATTTGATACAAGTTAAAGGGATTGGATTACAAAAAGCAATT
ACATTAAAAGCAGCATTTGAGTTAGGGGAAAGGATGGGGAGAAGAGCTGAAAATAATCGT
ATAAAAATAACGCAACCAAGTGATGTTGCTGATTATATGATTCCAACAATGAAAGATTTA
ACACAAGAACATTTTGTCATTTTATTGTTAAATTCAAAAAATGTAGTGATTAAAGAAAGC
TGTGTTTTTAAAGGTACATTAAATAGTTCAATTGTACATCCACGCGAAATTTTTAGTATT
GCGGTGAGAGAAAATGCCAATGCAATCATCGCAGTTCATAATCATCCATCCGGTGATGTA
ACGCCCTCACAAGAAGATATCATAACAACAATGAGGTTGAAGGAGTGTGGTTTGATTTTA
GGGATAGATTTATTAGATCATATTATAATCGGTGATAATAGATTTACGAGTCTTGTAGAA
GCGGGTTACTTTGATGAAAATGATTGA
>12778_N18_00850
ATGAAATTTGATAGACATAGAAGATTGAGATCATCAGCGACAATGAGAGATATGGTTAGA
GAGAATCATGTAAGAAAAGAAGATTTAATATATCCAATTTTTGTAGTTGAAAAAGACGAT
GTGAAAAAAGAAATTAAGTCATTGCCAGGTGTATACCAAATCAGTTTGAATTTACTTGAA
AGTGAGTTAAAAGAAGCTTATGACTTAGGCATACGTGCCATTATGTTTTTCGGTGTTCCA
AACTCAAAAGATAATATAGGTACTGGTGCATACATTCACGATGGTATTATTCAACAGGCA
ACACGTATTGCTAAAAAAATGTATGATGACTTATTAATTGTTGCAGACACTTGTTTGTGT
GAATATACTGATCATGGTCATTGTGGTGTGATTGATGACCATACACATGACGTTGACAAT
GATAAATCATTGCCACTACTTGTTAAAACAGCAATTTCTCAAGTGGAAGCTGGAGCTGAT
ATTATTGCACCAAGTAATATGATGGATGGTTTTGTTGCTGAAATTCGTCGTGGACTTGAT
GAAGCCGGCTATTACAATATTCCTATAATGAGTTATGGTGTCAAGTATGCATCTAGTTTC
TTTGGACCTTTTAGAGATGCAGCAGATTCAGCGCCATCATTTGGTGATAGAAAAACGTAT
CAGATGGACCCTGCTAACCGTTTGGAAGCACTTCGTGAATTAGAAAGTGATCTTAAAGAA
GGGTGCGACATGATGATTGTTAAACCTGCTCTAAGTTATTTAGACATAGTTCGAGACGTT
AAAAATCATACGAATGTTCCAGTTGTTGCATATAATGTGAGTGGAGAATATAGTATGACT
AAAGCAGCGGCACAAAATGGTTGGATAGATGAAGAACGTGTCGTTATGGAACAAATGGTT
TCAATGAAACGTGCAGGTGCTGATATGATTATTACGTATTTTGCAAAGGACATTTGTCGC
TATTTAGATAAATAA
>12778_N18_00920
ATGAGCTGGTTTGATAAATTATTCGGCGAAGATAATGATTCAAATGATGACTTGATTCAT
AGAAAGAAAAAAAGACGTCAAGAATCACAAAATATAGATAACGATCATGACTCATTACTG
CCTCAAAATAATGATATTTATAGTCGTCCGAGGGGGAAATTCCGTTTTCCTATGAGCGTA
GCTTATGAAAATGTTGAACAATCTGCAGATACTATTTCAGATGAAAAAGAACAATACCAT
CGAGACTATCGCAAACAAAGCCACGATTCTCGTTCACAAAAACGACATCGCCGTAGAAGA
AATCAAACAACTGAAGAACAAAATTATAGTGAACAACGTGGGAATTCTAAAATATCACAG
CAAAGTATAAAATATAAAGATCATTCACATTACCATACGAATAAGCCAGGTACATATGTT
TCTGCAATTAATGGTATTGAGAAGGAAACGCACAAGTCAAAAACACACAATATGTATTCT
AATAATACAAATCATCGTGCTAAAGATTCAACTCCAGATTATCACAAAGAAAGTTTCAAG
ACTTCAGAGGTACCGTCAGCTATTTTTGGCACAATGAAACCTAAAAAGTTAGAAAATGGT
CGTATCCCTGTAAGTAAACCTTCAGAAAAAGTTGAGTCAGATAAACAAAAATATGATAAA
TATGTAGCTAAGACGCAAACGTCTCAAAATAAACATTTAGAACAAGAGAAACAAAATGAT
AGTGTTGTCAAACAAGGAACTGCATCTAAATCATTAGATGAAAATGTATCATCAACAACA
AAATCAGCGCCTAATTATTCAAAAGTTGATAATACTATCAAAATTGAAAATATTTATGCT
TCACAAATTGTTGAAGAAATTAGACGTGAACGAGAACGTAAAGTGCTTCAAAAGCGTCGA
TTTAAAAAAGCGTTGCAACAAAAGCGTGAAGAACATAAAAACGAAGAGCAAGATGCAATA
CAACGTGCAATTGATGAAATGTATGCTAAACAAGCGGAACGCTATGTTGGTGATAGTTCA
TTAAATGATGATAGTGACTTAACAGATAATAGTACAGAGGCTAGTCAGCTTCATACAAAT
GGCATAGAGAATGAAGCTGTATCAAATGATGAAAATAAACAAGCGTCAATACAAAATGAA
GACACTGATGACACTCATGTAGATGAAAGTCCATACAATTATGAGGAAGTTAGTTTGAAT
CAAGTATCGACAACACAACAATTGTCAGATGATGAAGTTACGGTTTCGGATGTAACGTCT
CAACGTCAATCAGCACTACAACATAACGTTGAAGTAAATGATCAAGATGAACTAAAAAAT
CAATCAAGATTAATTGCTGATTCAGAAGAAGATGGAGCAACGAATAAAGAAGAATATTCA
GGAAGTCAAATCGATGATGCAGAGTTTTATGAATTAAATGATACAGAAGTAGATGAGAAT
ACTACTTCAAATAGCGAAGATAATACCAATAGAAACGCGTCTGAAATGCATGTAGACGCT
CCTAAAACGCAAGAGCACGCAGTAACTGAATCTCAAGTTAATAATATCGATAAAACGGTT
GATAATGAAATTGAATTAGCGCCGCGTCATAAAAAAGATGACCAAACAAACTTAAGTGTC
AACTCATTGAAAACGAATGATGTGAATGATGGTCATGTTGTGGAAGATTCAAGCATGAAT
GAAATAGAAAAGCATAACGCAGAAATTACAGAAAATGTGCAAAACGAAGCAGCTGAAAGT
GAACAAAATGTTGAAGAGAAAACTATTGAAAACGTAAATCCAAAGAAACAGACTGAAAAG
GTTTCAACTTTAAGTAAAAGACCATTTAATGTTGTCATGACGCCATCTGATAAAAAGCGT
ATGATGGATCGTAAAAAGCATTCAAAAGTCAATGTGCCTGAATTAAAGCCTGTACAAAGT
AAGCAAGCTGTGAGCGAAAGCAAGACTGCGAGTCAAGCCACACCATCATCAAGCACTGAT
TCACAAGAGTCAAACACAAATGCATATAAAACAAATAATATGACATCAAACAATGTTGAG
AACAATCAACTTATTGGTCATGCAGAAACAGAAAATGATTATCAAAATGCACAACAATAT
TCAGAGCAGAAACCTTCTGCTGATTCAACTCAAACGGAAATATTTGAAGAAAGCCAAGAT
GATAATCAATTGGAAAATGAGCAAGTTGATCAATCAACTTCGTCTTCAGTTTCAGAAGTA
AGCGACATAACTGAAGAAAGCGAAGAAACAACACATCCAAACAATACTAGTGGACAACAA
GATAATGATGATCAACAAAAAGATTTAAAGCCTTCATTTTCAAATCAAAATGAAGATACA
GCTAATGAAAATAGAACTCGGACGAATCAGCAAGATGTTGCAACAAATCAAGCTGTACAA
ACATCTAAGCCGATGATTCGTAAAGGCCCAAATATTAAATTGCCAAGTGTTTCATTACTA
GAAGAACCACTAGTTATTGAGCCGGATGAGGACTGGATTACAGATAAAAAGAAAGAACTT
AATGACGCATTATTTTACTTTAATGTACCTGCAGAAGTACAAGATGTAACTGAAGGTCCA
AGTGTTACAAGATTTGAATTATCAGTTGAAAAAGGTGTTAAAGTTTCAAGAATTACGGCA
TTACAAGATGACATTAAAATGGCATTGGCAGCGAAAGATATTCGTATAGAAGCGCCAATT
CCAGGAACTAGTCGTGTTGGTATTGAAGTTCCGAACCAAAATCCAACGACAGTCAACTTA
CGTTCTATTATTGAATCTCCAAGTTTTAAAAATGCTGAATCTAAATTAACAGTTGCGATG
GGGTATAGAATTAATAATGAACCATTACTTATGGATATTGCTAAAACGCCACACGCACTA
ATTGCAGGTGCAACTGGATCAGGGAAATCAGTTTGTATCAATAGTATTTTGATGTCTTTA
CTATATAAAAATCACCCTGAGGAATTAAGATTATTACTTATCGATCCAAAAATGGTTGAA
TTAGCTCCTTATAATGGTTTGCCACATTTAGTTGCACCGGTAATTACAGATGTCAAAGCA
GCTACACAGAGTTTAAAATGGGCCGTAGAAGAAATGGAAAGACGTTATAAGTTATTTGCA
CATTACCATGTACGTAATATAACAGCATTTAACAAAAAAGCACCATATGATGAAAGAATG
CCAAAAATTGTCATAGTAATTGATGAGTTGGCTGATTTAATGATGATGGCTCCGCAAGAA
GTTGAGCAGTCTATTGCTAGAATTGCTCAAAAAGCGAGAGCATGTGGTATTCATATGTTA
GTAGCTACGCAAAGACCATCTGTCAATGTAATTACAGGTTTAATTAAAGCCAACATACCA
ACAAGAATTGCATTTATGGTATCATCAAGTGTAGATTCGAGAACGATATTAGACAGTGGT
GGAGCAGAACGCTTGTTAGGATATGGCGATATGTTATATCTTGGTAGCGGTATGAATAAA
CCGATTAGAGTTCAAGGTACATTTGTTTCTGATGACGAAATTGATGATGTTGTTGATTTT
ATCAAACAACAAAGAGAACCGGACTATCTATTTGAAGAAAAAGAATTGTTGAAAAAAACA
CAAACACAATCACAAGATGAATTATTTGATGATGTTTGTGCATTTATGGTTAATGAAGGA
CATATTTCAACATCATTAATCCAAAGACATTTCCAAATTGGCTATAATAGAGCAGCAAGA
ATTATCGATCAATTAGAGCAACTCGGTTATGTTTCGAGTGCTAATGGTTCAAAACCAAGG
GATGTTTATGTTACGGAAGCAGATTTAAATAAAGAATAA
>12778_N18_00936
ATGAATTTGTTAAAGAAAAATAAATATAGTATTAGGAAGTATAAAGTAGGCATATTCTCT
ACTTTAATCGGAACAGTTTTATTACTTTCAAACCCAAATGGTGCACAAGCCTTAACTACG
GATAATAATGTACAAAGCGATACTAATCAAGCAACACCTGTAAATTCACAAGATACAAAT
GTTGCTAATAATAGAGGTTTAGCAAATAGTGCGCAGAATACACCTAATCAATCTGCAACA
ACTAATCAATCAACGAATCAAGCATTGGTTAATCATAATAATGGTAGTATAGCAAATCAA
GCTACGCCAGCTCCAATACAGCCTAGCGCGTCGCCTACGCAAAATAATAATCATTCTGAT
GCTAATTCAACAGCAACAGAGACAGTGTCAAACGCTAATAATAATGATGTAGTGTCGAAT
AATACCACATTAAATGTACCAAATAGAACAAATGAAAATGGTTCAGGAGGACATCTAACT
TTAAAGGAAATTCAAGAAGATGTTCGTCATTCTTCAGATAAACCAGAGCTAGTTGCAATT
GCTGAACAGGCATCTAATAGACCGAAAAAGAGAAGTAGACGTGCCGCACCGGCAGATCCT
AATGCAACTCCAGCAGATCCAGCGGCTGCAGCGGCTAATGGCACTGTGCCAGCTGGAAAT
ACAGCGCCATACACGCCAACAACAGATCCCAATGCCAATAATGCAGGACAAAATGCACCT
AACGAAGTGCTGTCTTTTGATGACAATGGTATTAGACCAAGTACCAACCGCTCTGTGCCA
ACAGTAAACGTTGTTAATAACTTGCCGGGCTTCACACTAATCAATGGTGGTAAAGTAGGG
GTGTTTAGTCATGCAATGGTAAGAACGAGCATGTTTGATTCAGGAGATAATAAGAACTAT
CAAGCACAAGGAAATGTAATTGCATTAGGTCGTATACATGGAACTGATACGAATGACCAT
GGCGATTTTAATGGTATCGAGAAAACATTAACAGTAAATCCGAATTCTGAATTAATCTTT
GAATTTAATACAATGTCTACTAAAAACGGTCAAGGCGCAACAAATGTTATTATCAAAAAT
GCTGATACTAATGATACGATTGCTGAAAAGACTGTTGAAGGCGGTCCAACTTTGCGTTTA
TTTAAAGTACCTGATAATGTGAGAAATCTCAAAATTCAATTTGTACCTAAAAATGACGCA
ATAACAGATGCGCGTGGCATTTATCAACTAAAAGATGGTTACAAATACTACAGCTTTGTT
GACTCTATCGGACTTCATTCTGGGTCACATGTTTATGTTGAAAGACGAACAATGGATCCA
ACAGCAACAAATAATAAAGAGTTTACTGTAACAACATCATTAAAGAATAATGGTAATTCT
GGTGCTTCTCTAGATACAAATGACTTTGTATATCAAGTTCAATTACCTGAAGGTGTTGAA
TATGTGAACAATTCATTGACTAAAGATTTTCCAAGTAACAATTCAGGCGTTGATGTTAAT
GATATGAATGTTACATATGATGCAGCAAATCGTGTGATAACAATTAAAAGTACTGGAGGA
GGTACAGCAAACTCTCCGGCACGACTTATGCCTGATAAAATACTCGATTTAAGATATAAA
TTACGTGTAAATAATGTGCCGACACCAAGAACAGTAACATTTAACGAGACATTAACGTAT
AAAACATATACACAAGATTTCATTAATTCAGCTGCTGAAAGTCATACTGTAAGTACAAAT
CCATATACAATCGATATCATAATGAATAAAGATGCATTACAAGCCGAAGTTGACAGACGT
ATTCAACAAGCTGATTATACATTTGCATCATTAGATATTTTTAATGGTCTGAAACGACGC
GCACAAACGATTTTAGATGAAAATCGTAACAATGTACCATTAAATAAAAGAGTTTCTCAA
GCAGATATTGATTCATTAACTAATCAAATGCAACACACGTTAATTCGAAGTGTTGATGCT
GAAAATGCAGTTAATAAAAAAGTTGACCAAATGGAAGATTTAGTAAACCAAAATGATGAA
CTGACAGATGAAGAAAAACAAGCAGCAATACAAGTTATCGAGGAACATAAAAATGAAATT
ATTGGTAATATTGGTGACCAAACGACTGATGATGGCGTTACTAGAATCAAAGATCAAGGT
ATACAGACATTAAGTGGGGATACTGCAACACCGGTTGTTAAACCAAATGCTAAAAAAGCA
ATACGTGATAAAGCAACGAAACAAAGGGCAATTATCAATGCAACACCAGATGCTACTGAA
GACGAGATTCAAGATGCACTAAATCAATTAGCTACGGATGAAACAGATGCTATTGATAAT
GTTACGAATGCTACTACAAATACTGACGTAGAAACAGCTAAAAATAATGGCATCAATACT
ATTGGAGCAGTTGTTCCTCAAGTAACTCATAAAAAAGCTGCAAGAGATGCAATTAACCAA
GCAACAGCAACGAAAAGACAACAAATAAATAGTAATAGAGAAGCAACTCAGGAAGAGAAA
AATGCAGCATTGAACGAATTAACTCAAGCAACCAACCATGCTTTAGAACAAATCAATCAA
GCAACAACAAATGCTGATGTTGATAACGCCAAAGGAGATGGTCTAAATGCCATTAATCCA
ATTGCTCCTGTAACTGTTGTTAAGCAAGCTGCAAGGGATGCCGTATCACATGATGCACAA
CAACATATCGCAGAGATTAATGCTAATCCTGATGCGACTCAAGAAGAAAGACAAGCAGCA
ATTGACAAAGTGAATGCTGCTGTAACTGCAGCAAACACAAACATTTTAAACGCTAATACC
AATGCTGATGTTGAACAAGTAAAGACAAATGCGATTCAAGGAATACAAGCAATTACACCA
GCTACAAAAGTAAAAACAGATGCAAAAAATGCCATCGATAAAAGTGCGGAAACGCAACAT
AATACGATATTTAATAATAATGATGCGACGCTCGAAGAACAACAAGCAGCACAACAATTA
CTTGATCAAGCTGTAGCCACAGCGAAGCAAAATATTAATGCAGCAGATACGAATCAAGAA
GTTGCACAAGCAAAAGATCAAGGCACACAAAATATAGTTGTGATTCAACCGGCAACACAA
GTTAAAACGGATGCTCGCAATGCTGTAAATGATAAAGCGCGAGAGGCGATAACAAATATC
AATGCTACACCTGGCGCGACTCGAGAAGAGAAACAAGAAGCGATAAATCGTGTCAATACA
CTTAAAAATAGAGCATTAACTGATATTGGTGTGACGTCTACTACTGCGATGGTCAATAGT
ATTAGAGACGATGCAGTCAATCAAATCGGCGCAGTTCAACCGCATGTAACGAAGAAACAA
ACTGCTACAGGTGTATTAACTGACTTAGCAACTGCAAAAAAACAAGAAATTAATCAAAAT
ACAAATGCAACCACTGAAGAAAAGCAAGTAGCATTAAATCAAGTAGACCAAGAATTAGCA
ACGGCAATTAATAATATAAATCAAGCTGATACAAATGCGGAAGTAGATCAAGCGCAACAA
TTAGGTACAAAAGCAATTAATGCGATTCAGCCAAATATTGTTAAAAAACCTGCAGCACTA
GCACAAATCAATCAGCATTATAATACTAAATTAGCTGAAATCAATGCTACACCAGATGCA
ACGAATGATGAGAAAAATGCTGCGATTAATACTTTAAATCAAGACAGACAACAAGCTATT
GAAAGTATTAAACAAGCTAACACAAATGCGGAAGTAGACCAAGCTGCGACAGTGGCAGAG
AATAATATCGATGCTGTTCAAGTTGACGTAGTAAAAAAACAAGCAGCGCGAGATAAAATC
ACTGCTGAAGTGGCGAAGCGTATTGAAGCGGTTAAACAAACACCTAATGCAACTGATGAA
GAAAAGCAGGCTGCTGTTAATCAAATCAATCAACTTAAAGATCAAGCATTTAATCAAATT
AATCAAAACCAAACAAATGATCAAGTAGACGCAACTACAAATCAAGCGGTAAATGCTATA
GATAATGTTGAAGCCGAAGTAGTAATTAAACCAAAGGCAATTGCAGATATTGAAAAAGCT
GTTAAAGAAAAGCAACAGCAAATTGATAATAGTCTTGATTCAACAGATAATGAGAAAGAA
GTTGCTTCACAAGCATTAACTAAAGAAAAAGAAAAAGCACTTGCAGCTATTGACCAAGCT
CAAACGAACAGTCAGGTGAATCAAGCAGCAACAAATGGTGTATCAGCAATTAAAATTATT
CAACCTGAAACTAAAGTTAAACCAGCTGCACGTGAAAAAATCAATCAAAAAGCGAATGAA
TTACGTGCGAAGATTAATCAGGATAAAGAAGCAACAGCAGAAGAAAGACAAGTAGCACTA
GATAAAATCAATGAATTTGTAAATCAAGCCATGACAGATATTACGAATAATAGAACAAAT
CAACAAGTTGATGATACAACTAGTCAAGCGCTTGATAGCATTGCTTTAGTAACGCCTGAA
CATATTGTTAGAGCTGGTGCTAGAGATGCAGTTAAGCAACAATATGAAGCTAAAAAGCAA
GAAATTGAGCAAGCTGAACATGCGACTGATGAAGAAAAACAAGTTGCTTTAAATCAATTA
GCGAATAATGAAAAACTTGCATTACAAAACATCAATCAAGTAGTAACGAATAATGATGTG
AAACGTGTTGAAACAAATGGCATTGCTACACTAAAAGGTGTACAGCCTCATATTGTAATT
AAGCCTGAAGCACAACAAGCAATAAAAGCAAGTGCAGAAAATCAAGTAGAATTAATAAAA
GATACACCACATGCAACAGTTGATGAATTAGATGAAGCGAATCAATTAATTAGCGACACG
CTCAAAAAAGCGCAACAAGATATAGACAATACGACACAAGATGCAGCTGTAAATGATGTT
AGAAATCAAACAATTAAGGCAATCGAACAAATTAAACCGAAAGTTAGACGTAAACGTGCA
GCGTTGGATAACATTGATGAAAGTAATAATAACCAACTCGATGCAATCCGAAATACGTTA
GATACTACGCAAGATGAACGAAATGTTGCTATTGATACGTTAAATAAAATTGTTAATGCA
ATTAAAAATGATATTGCACAAAACAAAACGAATGCAGAAGTGGATCAAACTGAGGCTGAT
GGTAACAACAACATTAAAGTGATTTTACCTAAAGTTCAAGTTAAACCAGCAGCGCGTCAA
TCTGTCAGCGCAAAAGCTGAAGCTCAAAATGCACTTATTGATCAAAGTGATTTATCTACC
GAAGAAGAAAGATTAGCTGCTAAACATTTAGTAGAACAAGCACTTAATCAGGCTATTGAT
CAGATCAATCATGCAGATAAAACTGTGCAAGTTAATCAAAATAGTATCGATGCTCAAAAT
ATTATTTCAAAAATAAAACCAGCGACAACAGTTAAAGCAACAGCATTACAACAAATTCAA
AATATCGCTACAAATAAAATTAATTTAATTAAAGCAAATAACGAAGCGACAGATGAAGAA
CAAAATGCTGCAATAGCACAAGTTGAAAAAGAGTTAATTAAAGCTAAACAACAAATTGCT
AGTGCAGTGACGAATGCTGATGTGGCATATTTATTGCATGATGGAAAAAATGAAATTCGT
GAAATCGAACCTGTTATTAACAGAAAAGCGTCTGCTCGAGAACAATTAACAACATTGCTC
AATGATAAGAAACAAGCAATTGAAGCGAATATTCAAGCAACGGTAGAAGAAAGAAATAGT
ATTTTAGCTCAGTTACAAAACATTTATGACACTGCTATTGGACAAATTGATCAAGATCGT
AGCAATGCACAAGTTGATAAAACAGCATCATTAAATCTACAAACAATACATGATTTAGAT
GTACATCCTATTAAGAAGCCAGATGCTGAAAAAACGATTAATGATGATCTTGCGCGTGTT
ACACATTTAGTGCAAAATTATCGAAAAGTAAGTGATCGTAATAAGGCTGATGCATTAAAA
GCTATAACTGCATTAAAATTACAAATGGATGAAGAATTAAAAACAGCACGCACTAATGCT
GATGTTGATGCAGTTTTAAAACGATTTAATGTTGCATTAGGCGATATAGAAGCAGTAATT
ACTGAAAAAGAAAATAGCTTACTGCGCATTGATAACATTGCTCAACAAACATATGCGAAA
TTCAAAGCGATCGCAACAGCAGAACAATTAGCTAAAGTAAAAGCATTAATTGATCAATAT
GTTACAGATGGCAATAGAATGATTGATGAAGATGCGACATTAAATGACATCAAACAACAT
ACGCAATTCATTGTTGATGAAATTTTAGCAATTAAATTACCAGCTGAAGCGACGAAAGTA
TCACCAAAAGTAATTCAGTCAGCTCCAAAAGTTTGTACGCCTATTAAAAAAGAAGAGACA
CATGAATCGCGCAAAGTTGAAAAAGAACTTCCAAATACAGGTTCTGAAGGAATGGATTTA
CCATTGAAAGAATTTGCACTGATTACAGGTGCGGCTTTGTTAGCTAGAAGACGTACTAAA
AACGAAAAAGAATCATAA
>12778_N18_00979
ATGCCATTTATAAAATATCAAAATATAAAATTATTTCGATCTTATTCGTTCATCCCTCCG
TACGCTTTTTTTATCATTGTGATAATGCTTTTTTATTTTTATAAAAACCAGATGATATTG
CCTAGTTATGCTAGTTCAATGATATTACTTTATGCCACTTTATCCTGGCTAACAATTATA
AATTTCAATTTAGATTCTATACAAGAAAAACATATGCTTTTTATTCAATTAGACAGTAAA
TTAAAATATCTAAATTACAAAATGTTATTTTCTTTCCTGTCATCAATCCCATTGGTTATG
TTTTCAATTTTATATCCAATTATTACTAATAGTTTTTCAGAATCATTTGATCTTTATACC
ATAATACTCAGCATTTATTTACATTTAATTATAGTAATGATTGATGTATTAGTTGCTTCA
TTTATTACTGTTCAAAAGTTCTTTTCACAAAAATATAGTTGGTTATTATTAGTCTTGATT
TATGTTATATCAATAATTAAATTTGCGATAGTTCAAAGCTATCCAGTGCTAAAGTTCTTG
CTGTTTTTTATACCGCCTGTTGGAAATTTCCTAAATCTATTTAATAAGTCGACATCTGAT
ATATGGTCAAAAGAGTTTATTTTATTAAATTTAGAGATTGTTCTGTTTATCTGTATAGCA
ATAGTTTTAATCAATTATATATACAAAAAAAGCGAGTATTATTAA
>12778_N18_01065
ATGAGGATTTTTATTACAAGTACGAATACTGATGTAGGCAAAACCTATGTTACAAAGCAT
TTATACCATGCTTTGAAAAGACGTGGTCATCGTGTTTGTGTTTTTAAACCATTTCAAACT
GAGGAACGCCAAGACGGGACGTTTCCAGATTTAGAAGTATTTAAAAATGAATGTGATTTA
AGCTATGACATAACGTCACTTTATACTTTTAAGCAACCTGTATCACCACACCTTGCATTT
AAAATGGCAGATCAAATTTTTCTAAATAAGCAGCGTGTATTAGATAAGGTAAAAGTTTTA
GATAAGGAATTTGATTTTATCTTAATTGAGGGTGCTGGGGGAATTGCCGCACCAATATAT
GAAGGTACAGATGATTTCTACATGACTAAAGATCTAATCAATGATTGTGCAGATTGTATC
ATCAGTGTGTTGCCTTCAAAATTAGGTGCTATTAGCGATGCCATTGTTCACCAAGATTAT
GTTAATCAGAATGTATCGGCGAGTAATTTTTTAATCATGAATCGCTATACAGACAGTTAT
ATTGAAAAAGACAATCAAATGACGATTGGAAAATTAACAAATAAAACAGTCTATACATTT
GAAGAATATGCCACGTATGAAAATTTCTCAGAAGCATTTTTAAAACAATTAATAGGAGTT
AAAAATGAATTACACACAACAACTTAA
>12778_N18_01073
ATGCAAGGCTTCATCAGCTCTAGAACAACATATTCAGACTTAAAAAAATATCCATATATT
AAAAGAATGATATGGCCATTTCAATATAATATCAGTTTGAAAACGAAAGACTCTAATGTT
GATTTAATCAATTATCTTCCTAAAAATAAAATTGATTCAGCAGATGTTAGTCAGAAATTA
GGCTATAATATCGGCGGAAACTTCCAATCAGCGCCATCAATCGGAGGCAGTGGCTCATTC
AACTACTCTAAAACAATTAGTTATAATCAAAAGAACTATGTTACTGAAGTAGAAAGTCAG
AACTCTAAAGGTGTTAAATGGGGAGTGAAAGCAAATTCATTCGTTACACCGAATGGTCAA
GTATCTGCATATGATCAATACTTATTTGCACAAGACCCAACTGGTCCAGCAGCAAGAGAC
TATTTCGTCCCAGATAATCAACTACCTCCTTTAATTCAAAGTGGCTTTAATCCATCATTT
ATTACAACATTGTCACACGAAAGAGGTAAAGGTGATAAAAGCGAGTTTGAAATCACTTAC
GGCAGAAACATGGATGCTACATATGCATATGTGACAAGACATCGTTTAGCCGTTGATAGA
AAACATGATGCTTTTAAAAACCGAAACGTTACAGTTAAATATGAAGTGAACTGGAAAACA
CATGAAGTAAAAATTAAAAGCATCACACCTAAGTAA
>12778_N18_01087
ATGAAAAAGAAATTAGGTATGTTACTTCTTGTACCAGCCGTAACTTTATCATTAGCCGCA
TGTGGGAATGATGATGGAAAAGATAAAGATGGCAAGGTAACAATTAAAACGACAGTTTAT
CCATTGCAATCATTTGCAGAGCAAATTGGTGGAAAACACGTGAAGGTATCATCAATCTAT
CCAGCAGGGACAGATTTACATAGCTATGAACCAACACAAAAAGATATATTAAGCGCAAGC
AAGTCAGACTTGTTTATGTATACAGGGGATAATTTAGATCCGGTTGCTAAGAAAGTTGCA
TCTACTATCAAAGATAAAGATAAAAAACTGTCTTTAGAAGATAAATTAGATAAAGCAAAG
CTTTTAACTGATCAACACGAACATGGTGAAGAGCATGAACATGAGGGACATGATCATGAG
AAAGAAGAACATCATCATCATGGTGGATATGATCCACACGTATGGTTAGATCCTAAAATT
AACCAAACTTTCGCTAAAGAAATTAAAGATGAATTAGTGAAAAAAGATCCAAAACATAAA
GATGACTATGAGAAAAACTACAAAAAATTAAACGACGATCTTAAGAAAATTGATAACGAT
ATGAAGCAAGTTACAAAAGATAAGCAAGGTAATGCAGTATTCATTTCACATGAATCAATT
GGATACTTAGCTGATCGTTATGGTTTTGTTCAAAAAGGTATTCAAAACATGAATGCTGAA
GATCCATCACAAAAAGAATTAACTAAAATTGTTAAAGAAATTAGAGATAGCAATGCTAAA
TATATTCTTTACGAAGATAATGTTGCGAATAAAGTGACTGAAACAATTCGTAAAGAAACA
GATGCGAAGCCTTTAAAATTCTACAACATGGAGTCTTTAAATAAAGAACAACAGAAAAAA
GATAATATTACGTATCAATCATTAATGAAATCGAATATTGAAAATATCGGTAAAGCTTTA
GACAGTGGTGTTAAAGTGAAATACGACAAAGCTGAAAGTAAACACGACAAAGCAATTTCT
GATGGGTATTTTAAAGATGAGCAAGTTAAAGACCGTGAATTAAGCGATTATGCTGGTGAA
TGGCAATCTGTTTACCCTTACTTAAAAGACGGTACGCTTGATGAAGTGATGGAACATAAA
GCTGAAAATGATCCGAAAAAATCTGCTAAAGATTTAAAAGCTTATTATGACAAAGGATAT
AAAACTGATATTACTAACATTGATATAAAAGGAAATGAAATTACATTTACTAAAGATGGT
AAGAAACACACTGGTAAATATGAATACAATGGTAAGAAGACATTGAAATATCCTAAAGGT
AACCGTGGCGTGAGATTTATGTTTAAATTGGTCGATGGTAATGATAAAGACTTACCGAAA
TTCATCCAATTTAGCGATCACAACATTGCACCTAAAAAGGCAGAACACTTCCATATCTTT
ATGGGTAATGATAATGACGCGTTATTAAAAGAAATGGATAACTGGCCAACATATTATCCT
TCAAAATTAAATAAAGACCAAATCAAAGAAGAAATGTTAGCGCATTAA
>12778_N18_01236
ATGAGCATAGTTCAGTTATATGATATTACACAAATAAAATCGTTCATTGAATATTCGAAT
TATGAATCAGCATCATACTTATATAAACTTCCTCAACAGTACAATGAAATAGATGTATTA
ATAACCGATGCGATTGAATCACCTGGTGTATTTTCAATTAAAGAAAACGATTCAATTAAA
GCAATCATATTGTCTTTTGCATACGATAAAAATAAATTCAAAGTCATAGGTCCTTTCGTG
GCTGACAATTATGTATTATCTGTCGAAACGTTTGAAACGCTGTTTAAAACAATGACTTCG
AACCAACCTGACGATGCTGTCTTTAACTTTTCTTTTGAAGAAGGCATTCAACAATACAAA
CCATTAATGAAAGTTATTCAAGCAAGTTATAACTTCACTGACTATTACATAGAAGCCCGT
ACAAGATTAGAAGAAGATATGCACCAACCAAATATCATTCCTTATCACAAAGGGTTTTAT
CGTGCTTTCAGCAAATTACACACAACTACATTTAAATATCAAGCCCAGTCACCACAAGAT
ATCATTGATAGTTTAGACGACCATCATCATTTGTTTTTATTTGTTAGCGAAGGTTTACTT
AAAGGTTATTTATACCTTGAAATTGATTCACAACAGTCAATCGCCGAGATTAAATACTTC
AGTTCTCATGTAGATTACCGTTTGAAAGGTATCGCTTTCGAGTTGCTTGCGTATGCATTG
CAATATGCTTTTGATAACTTTGATATTAGAAAAGTATATTTTAAAATTCGTAACAAAAAT
AATAAACTCATCGAACGATTTAATGGTCTAGGTTTCCATATCAACTATGAGTACATTAAA
TTCAAATTCGAATCACGTAACGTAAAAGATCAAACAATCCCTGAATAA
>12778_N18_01273
ATGCGTCAAACATTTATGGCAAATGAATCAAATATTGAGCGCAAATGGTATGTTATCGAT
GCTGAAGGCCAAACATTAGGTCGTTTATCATCAGAAGTAGCATCTATCTTACGCGGTAAA
AATAAAGTAACTTACACACCACACGTTGATACTGGTGATTATGTAATCGTTATTAATGCA
TCAAAAATCGAATTTACGGGTAACAAAGAAACTGACAAAGTTTACTACCGTCACTCAAAT
CACCCAGGTGGTATCAAATCAATCACTGCTGGTGAATTAAGAAGAACTAACCCAGAACGT
TTAATTGAAAACTCAATTAAAGGTATGTTACCAAGCACTCGTTTAGGCGAAAAACAAGGT
AAAAAATTATTTGTATATGGTGGCGCTGAACATCCACACGCTGCACAACAACCAGAAAAC
TACGAATTACGTGGTTAA
>12778_N18_01289
ATGATTTTAACTTTAACATTAAATCCATCCGTTGATATTTCATACCCATTAACAGCATTG
AAATTAGATGATGTTAATCGTGTTCAAGAAGTAAGTAAAACAGCTGGTGGTAAAGGTTTA
AATGTAACAAGAGTACTTGCGCAAGTAGGTGAGCCAGTCCTTGCGAGTGGTTTTATTGGC
GGTGAATTAGGTCAATTTATTGCTAAAAAATTAGATCATGCCGGCATCAAGCATGCATTT
TATAACATTAAGGGTGAAACACGAAACTGCATTGCAATTTTACATGAAGGACAACAAACA
GAAATTTTAGAGCAGGGACCGGAGATTGATAATCAAGAGGCTGCAGGATTTATTAAACAT
TTTGAGCAATTACTAGAAAAAGTTGAAGCAGTTGCTATTTCAGGTAGCTTACCAAAAGGA
TTAAATCAAGATTATTATGCACAAATCATTGAACGATGCCAAAACAAAGGTGTGCCTGTG
ATATTAGACTGCTCGGGTGCAACTTTGCAAACAGTATTAGAAAACCCTTATAAGCCAACA
GTCATTAAACCAAACATTTCTGAATTATATCAGTTGCTTAACCAGCCACTTGATGAAAGT
TTAGAAAGTTTGAAACAGGCAGTGTCACAACTCTTATTCGAAGGGATTGAGTGGATTATT
GTGTCTTTAGGTGCACAAGGTGCGTTCGCTAAGCACAATCATACATTCTATAGAGTGAAT
ATTCCGAAAATAAGCGTATTAAATCCGGTTGGTTCAGGTGATTCTACGGTTGCTGGAATT
ACTTCAGCAATTCTTAATCATGAAAACGACCACGATTTACTAAAAAAAGCCAATACTTTA
GGCATGCTGAATGCGCAAGAAGCACAAACAGGTTATGTCAATTTAAATAATTATGATGAT
TTATTCAAACAAATTGAAGTTTTAGAGGTGTAA
>12778_N18_01298
GTGAAACGACTTAAAAACTTTATCCTTGGCTTATTAATAGTAGTAATCGTGGGGTTCCTG
TTATTCATGTATATCCAAGATGGACGTATAACTGAATATCAAGACTACTTCCTTCAATTT
GAATGGTTCCAACCATTACTTATTTCACTTGCTGCACTATTGATATTAATAGGTCTTATA
TTAGTATTTAGTATCTTCAAACCTACGCATCGAAAACCTGGATTATACAAAGACTTCGAT
GATGGTCATGTTTACGTATCTCGTAAAGCTGTTGAAAAGACGGCATTCGATACGGTTGCA
AAATATGATCAAGTAAGACAACCAAATGTAGTTGCGAAACTATATAACAAAAAAAATAAA
TCTTATATCGACATTAAAACTGACTTTTTCGTACCAAATAATGTTCAAGTTCAATCTTTA
ACTGAAGCAATTCGTGCGGATATTAAAAAGAATGTAGAATATTTCACAGAAATGCCAGTA
CGTAAGTTAGAAGTTAATGTGAGAGATCAGAAAACTTCTGGTCCACGAGTGTTGTAA
>12778_N18_01322
ATGAATGAAACGTATCGCGGGGGCAACAAGTTAATCTTAGGTATTGTATTAGGTGTTATT
ACATTTTGGTTGTTTGCACAATCACTTGTAAATGTTGTACCAAATTTACAACAAAGTTTT
GGTGCAGACATGGGAACAATTAGTATTGCGGTAAGTCTAACCGCACTATTTTCAGGCATG
TTTGTTGTTGGAGCAGGCGGCCTAGCAGATAAAATTGGACGCGTGAAAATGACAAATATC
GGCTTATTATTAAGTATTATTGGTTCAGCATTAATTATTATTACAAATTTACCAGCATTG
CTAATTTTAGGCCGTATTATACAAGGCGTATCAGCAGCGTGTATTATGCCTTCCACATTG
GCCATTATGAAAACTTATTATGAGGGGTGCTGA
>12778_N18_01323
ATGAGGGGTGCTGAACGTCAGCGTGCCTTAAGCTACTGGTCTATCGGTTCTTGGGGTGGC
AGTGGTATCTGTTCACTCTTCGGTGGGGCAGTTGCGACAACTATGGGTTGGAGATGGATT
TTCATCTTCTCAATTATCGTTGCCGTACTTTCAATGTTACTCATCAAAGGGACGCCTGAA
ACGAAATCAGAAGTTACCAATACACATAAATTTGACGTTGCAGGTCTAATTGTTCTAGTA
GTTATGTTATTAAGTTTAAACGTTGTCATTACTAAAGGTGCAGCACTTGGTTATACATCA
TTTTGGTTCTTTAGTTTGATTGCAATCGTAATTGTAGCATTCTTTATGTTCTTAAAAGTT
GAGAAAAAAGTAGATAATCCGCTTATTGATTTTAAATTATTTGAAAATAAACCATATACA
GGTGCAACGATTTCGAACTTCTTATTAAACGGTGTTGCAGGTACATTAATTGTAGCGAAT
ACATTCGTGCAACAAGGTTTAGGTTATACAGCATTGCAGGCAGGATACTTATCAATTACT
TATTTAATCATGGTGCTATTAATGATTCGAGTTGGTGAAAAATTATTACAAAAAATGGGT
TCTAAGCGACCAATGTTATTAGGTACCTTCATTGTAATCATTGGTATTGCACTTATTTCA
TTAGTATTCTTACCAGGCATATTTTATGTTATCAGTTGTGTCGTAGGATATTTATGTTTC
GGACTAGGCTTAGGTATTTATGCAACACCTTCTACAGATACAGCTATTTCAAATGCACCG
TTAGATAAAGTTGGCGTTGCTTCAGGTATTTATAAAATGGCTTCATCACTTGGTGGTGCA
TTCGGTGTCGCAATTAGTGGTGCAGTATATGCCGGTGCAGTTGCTGCAACGAGCATTCAT
ACAGGTGCGATGATTGCACTTTGGGTTAACGTATTAATGGGAATCATGGCATTTATCGCA
ATTTTATTCGCGATTCCTAATGATGATAAACGTGTCAAAGATGCGAAATAA
>12778_N18_01409
ATGGCATGCCAAAGTGAATACGCATTAGAAAATGAAATGATGAATCAACTTGAACAATTG
GGTTACGAAAGAGTAACGATACGTGATAATAAGCAATTGCTTGATAATTTTAGAACGATT
TTAAATGAGCGTCATGCGGACAAATTAGAAGGCAATCCCTTAACAGATAAAGAATTTCAA
CGTCTGTTAACGATGATTGATGGGAAAAGTATTTTCGAGAGTGCCCGTATTTTACGTGAT
AAATTACCACTTAGACGTGATGATGAGTCTGAGATTTATTTGTCGTTTTTAGATACGAAA
AGTTGGTGTAAAAATAAGTTTCAAGTGACGAATCAAGTATCGGTCGAGGATACATATAAA
GCACGTTATGATGTAACGATATTAATCAATGGACTACCCCTTGTCCAAGTTGAATTGAAA
CGTCGAGGCATTGATATTAATGAGGCGTTTAACCAAGTAAAACGTTACCGTAAACAAAAT
TACACAGGCTTATTCCGCTACATACAAATGTTTATCATTAGTAATGGTGTTGAAACGCGA
TACTTTTCTAATAATGATAGCGAACTATTGAAGAGTCACATGTTTTATTGGAGTGATAAA
CAGAATAACCGAATCAATACATTGCAATCGTTTGCTGAGTCATTTATGAGACCTTGTCAA
TTAGCTAAGATGATATCGCGCTATATGATTATTAATGAAACAGATAGAATACTGATGGCA
ATGCGTCCGTATCAAGTGTATGCGGTAGAATCACTTATTCAACAAGCGACTGAGACAGGG
AATAATGGATATGTATGGCATACAACTGGAAGTGGTAAGACGTTGACTTCTTTTAAAGCG
AGTCAGATTTTATCACAGCAAGATGACATTAAGAAAGTTATCTTTTTGGTTGACCGTAAA
GACTTGGATAGTCAAACAGAAGAGGAATTTAATAAATTTGCTAAGGGTGCTGTAGACAAA
ACTTTTAATACCTCGCAACTGGTACGCCAACTAAATGATAAAAGTTTGCCACTTATTGTA
ACGACGATTCAAAAAATGGCTAAAGCGATTCAAGGTAATGCCCATTTATTAAAACAGTAT
AAAACGAATAAAGTTGTATTTATTATTGATGAGTGTCATCGCAGTCAATTTGGTGACATG
CATCGTTTAGTTAAACAACATTTCAAAAATGCCCAATACTTTGGGTTCACTGGTACGCCA
CGTTTCCCAGAAAATAGTAGTCAAGATGGTAGAACAACTGCAGATATTTTCGGTAGATGC
TTACATACGTATTTAATTAGAGATGCTATTCATGATGGTAATGTACTTGGTTTCTCAGTT
GACTATATTAATACTTTTAAAAATAAAGCTTTAAAAGCAGAGGATAACAGCATGGTTGAA
GCAATTGATACTGAAGAAGTCTGGTTAGCGGATAAACGTGTGGAATTAGTAACACGACAT
ATCATCAATAATCATGATAAATATACACGTAATCGTCAATATTCAAGTATATTTACAGTT
CAAAGTATTCACGCGCTTATTAAATATTATGAGACATTTAAGCGACTTAACAAAAAGTTG
GAACAACCATTAACGGTAGCTGGTATATTTACGTTTAAACCTAATGAAGATGATCGTGAT
GGTGAAGTGCCATATCATTCGCGTGAAAAATTAGAGAAAATGATTAGTGATTATAATAAA
AAGTTCGAGACGAATTTTTCAACAGACACGACTAATGAGTATTTTAATCATATTTCAAAA
AACGTTAAAAAGGGCGTTAAAGATAGTAAAATTGATATTTTAATCGTTGTTAATATGTTC
TTAACTGGTTTTGATAGTAAAGTACTGAACACTTTATATGTTGATAAGAATTTAATGTAT
CATGATTTAATTCAAGCGTATTCACGTACAAATAGGGTTGAAAAAGAATCAAAGCCATTT
GGTAAAATTGTAAACTATCGTGACTTGAAAAAAGAGACAGACGATGCACTGAGAGTATTC
TCACAAACAAATGATACGGATACAATTTTAATGCGTAGTTATGAAGAGTATAAAAAAGAA
TTTATGGACGCTTATCGTGAGCTTAAAATGATTGTGCCGACACCACACATGGTTGATGAC
ATTCAAGATGAAGAAGAGCTAAAGCGCTTTGTTGAAGCTTATCGTTTATTAGCTAAAATA
ATATTACGTTTAAAAGCATTTGACGAGTTTGAGTTTACAATTGATGAGATTGGAATGGAT
GAACAAGAGAATGAAGACTATAAAAGTAAATATTTAGCTGTGTACGATCAAGTAAAAAGA
GCGACGGCTGAGAAAAATAAAGTATCCATTTTAAATGATATTGATTTCGAAATAGAAATG
ATGCGTAATGATACGATTAATGTGAATTATATTATGAATATATTGAGACAAATTGATCTT
GAAGACAAAGCGGAACAACGTCGTAACCAAGAACAAATTAGACGTATTTTAGATCATGCA
GATGATCCGACATTGAGGTTAAAACGAGATCTAATTAGAGAATTCATCGACAATGTTGTA
CCTTCTTTAAATAAGGATGATGATATCGATCAAGAATATGTTAATTTCGAAAGTATTAAA
AAAGAAGCGGAGTTCAAAGGATTTGCTGGAGAGAGATCTATCGATGAACAAGCCCTAAAA
ACAATTTCAAATGACTACCAGTATAGTGGTGTTGTAAACCCACATCACCTTAAAAAAATG
ATTGGTGATTTGCCATTGAAAGAAAAACGTAAAGCAAGAAAAGCCATTGAATCTTTCGTG
GCAGAAACAACTGAAAAATACGGTGTGTAA
>12778_N18_01413
ATGTCAAATTTATTAGAAGTCAACAGTCTGAATGTACAATTCAATTATGATGAAACTACA
GTTCAAGCGGTAAAAAACGTCTCTTTCGAATTACGAAAAAAACATATCCTAGGTATTGTT
GGTGAATCAGGATCAGGAAAAAGTATTACCGCTAAATCTATTTTAGGGCTACTACCAGAT
TATCCAGATCACACGTTAACAGGAGAAATTATTTTTAATGGGCAATCGTTAACTAATTTA
TCAACTTCAGCGTTACAACAAATTCGAGGTAAGGATATTTCAATGATTTTTCAAGATCCA
CTCTCTTCGTTGAATCCAAGATTAACGATTGGCAAACAAATTACAGAAGTACTATTTCAA
CATAAACGTGTATCTAAATCTGAAGCAAAGTCGATGACAATAGACATTTTAGAAAAAGTA
GGTATAAAACATGCAACTCGACAATTTGATGCTTATCCACATGAACTTTCTGGTGGTATG
CGTCAACGTGTCATGATAGCAATGGCATTGATTTTAAAGCCACAAATTTTAATCGCAGAT
GAACCAACAACGGCATTAGATGCCAGTACACAAAATCAATTACTGCAGTTAATGAAGTCC
CTTTGTGAGTACACAGAAACGTCTATTATTTTTATCACTCACGATTTAGGTGCTGTGTAT
CAATTTTGCGACGATATGATTGTAATGAAAGATGGAAGTGTCGTTGAAAGTGGCACGGTT
GAAAGTATTTTTAAATCGCCACAACATACCTATACGAAACGCTTAATAGATGCGATTCCT
GATATTCATCAAACGCGTCCGCCAAGACCGTTAAACAATGATATTTTATTAAAATTCGAT
CGCGTGAGCGTGGATTACACTTCACCGAGTGGCAGCCTATACCGAGCAGTTAGTGATATT
AACTTGGCTATTAGAAAAGGCGAAACATTAGGCATTGTCGGTGAATCAGGGTCAGGGAAA
TCGACATTAGCTAAGACGGTCGTCGGTCTAAAGGAAGTGTCAGAAGGCTTTATTTGGTAT
AACGAATTACCATTAAGTTTATTTAAAGATGATGAATTGAAATCTTTACGACAAGAGATA
CAAATGATTTTCCAAGATCCATTCGCATCTATTAATCCAAGATTTAAAGTCATTGATGTG
ATTAAACGACCACTTATCATTCATGGGAAAGTCAAAGATAATGATGACATTATTAAAACT
GTCGTATCGTTGTTAGAAAAAGTTGGCCTAGATCAAAGTTTCTTATATCGCTATCCACAC
GAATTATCTGGTGGGCAACGCCAGCGTGTAAGTATCGCGAGAGCACTTGCTGTAGAACCT
AAAGTGATTGTTTGCGACGAGGCAGTGTCAGCTTTAGACGTTTCAATTCAAAAAGATATC
ATCGAGTTATTAAAACAATTACAGTTAGACTTCGGCATCACTTATTTATTCATCACACAT
GACATGGGTGTTATCAATGAAATATGTGATCGAGTTGCAGTTATGAAAAATGGCGAAATC
GTTGAACTGAATAACACAGAAGATATTATCAAACATCCGCAATCAGACTATGCAAAGCAA
CTTATTTCAGAAGTAGCAGTTATTGCTAAATAA
>12778_N18_01437
ATGAAAAAGCAAATAATTTCGCTAGGCGCATTAGCAGTTGCATCTAGCTTATTTACATGG
GATAACAAAGCAGATGCGATAGTAACAAAGGATTATAGCAAAGAGTCAAGAGTGAATGAG
AACAGTAAATATGGGACATTAATTTCAGACTGGTATTTAAAAGGGAGATTAACTAGTCTA
GAATCTCAATTTATCAATGCATTGGATATTTTAGAGACATATCATTATGGCGAAAAAGAG
TATAAAGATGCAAAAGATAAATTGATGACAAGAATTTTAGGGGAAGACCAATACCTTTTA
GAAAGAAAAAAAGTGCAGTATGAGGAATACAAAAAATTATACCAAAAATATAAAGAAGAG
AATCCAACCTCTAAAGTTAAAATGAAAACATTCGATCAATATACAATAGAAGATTTAACT
ATGAGGGAATATAATGAGTTAACAGAATCATTAAAAAGTGCTGTAAAAGACTTTGAGAAA
GATGTTGAAAAAATAGAAAATCAACATCATGATTTGAAACCATTTACTGATGAAATGGAA
GAGAAGGCTACTTCTAGAGTTGATGATTTAGCAAATAAAGCATATAGTGTTTATTTTGCA
TTTGTTAGGGATACACAACATAAAACTGAGGCATTAGAGTTAAAAGCGAAAGTAGATTTA
GTTTTAGGTGATGAGGATAAACCGCATCGTATTTCTAATGAAAGAATTGAAAAAGAAATG
ATAAAAGATTTAGAATCTATTATTGAAGATTTCTTTATAGAAACTGGTTTAAATAAGCCT
GGTAATATTACGAGTTATGATAGTAGTAAACATCACTATAAAAATCACAGTGAAGGTTTT
GAGGCTCTAGTCAAAGAAACAAGAGAAGCAGTAGCAAACGCTGACGAATCTTGGAAAACT
AAAACTGTAAAAAAATACGGTGAATCTGAAACAAAATCTCCTGTTGTAAAAGAAGAGAAC
AAAGTTGAAGACCCTCAATCACCTAAATTTGATAACCAACAAGAGGTTAAAACTACGGCT
GGTAAAGCTGAAGAAACAACACAACCAGTTGCACAACCATTAGTTAAAATTCCACAGGGC
ACAATTACAGGTGAAATTGTGAAAGGTCCGGAATATCCAACGATGGAAAATAAAACGTTA
CAAGGTGAAATCGTTCAAGGTCCAGATTTCCCAACAATGGAACAAAGCGGTCCATCTTTA
AGCGACAATTATACTCAACCGACGACACCGAACCCTATTTTAGAAGGTCTTGAAGGTAGC
TCATCTAAACTTGAAATAAAACCACAAGGTACTGAATCAACGTTGAAAGGTATTCAAGGA
GAATCAAGTGATATTGAAGTTAAACCTCAAGCAACTGAAACAACAGAAGCTTCTCAATAT
GGTCCGAGACCGCAATTTAACAAAACACCTAAGTATGTGAAATATAGAGATGCTGGTACA
GGTATTCGTGAATACAACGATGGAACATTTGGATATGAAGCGAGACCAAGATTCAACAAG
CCATCAGAAACAAACGCATACAACGTAACGACAAATCAAGATGGCACAGTATCATACGGC
GCCCGCCCAACACAAAACAAGGCATCAGAAACAAACGCATATAACGTAACAACACATGCA
AACGGCCAAGTATCATACGGAGCTCGCCCAACACAAAAGAAGCCAAGCGAAACAAATGCA
TATAACGTAACAACACATGCAAACGGCCAAGTATCATATGGCGCCCGCCCGACATACAAC
AAGCCAAGCGAAACAAATGCATATAACGTAACAACACACGGAAATGGCCAAGTATCATAT
GGAGCTCGTCCGACATACAAGAAACCAAGTAAAACAAATGCATATAACGTAACAACACAT
GCAAACGGCCAAGTGTCATACGGAGCTCGCCCAACACAAAACAAGCCAAGCGAAACAAAC
GCATATAACGTAACAACACATGCAAATGGCCAAGTATCATACGGAGCTCGCCCAACACAA
AACAAGCCAAGCGAAACAAACGCATATAACGTAACAACACACGGAAACGGTCAAGTGTCA
TACGGCGCTCGTCCGACATACAACAAGCCAAGTAAAACAAATGCATACAATGTAACAACA
CATGCAGATGGTACTGCGACATATGGTCCTAGAGTAACAAAATAA
>12778_N18_01447
ATGCTTACAGAACAAGAGAAAGACATAATCAAACAAACGGTGCCATTGCTTAAAGAAAAA
GGAACAGAAATTACGTCAACTTTTTATCCGAAAATGTTTAAGGCACATCCTGAACTTTTA
AATATGTTTAATCAAACGAACCAAAAAAGAGGCATGCAATCTTCAGCATTAGCACAAGCA
GTAATGGCTGCAGCTGTTAACATCGATAATTTAAGTATTATTAAACCAGTCATTATGCCA
GTTGCATATAAACACTGCGCACTACAAGTTTATGCTGAACATTATCCAATTGTGGGGAAA
AATTTATTAAAAGCCATTCAAGACGTGACAGGATTAGAAGAAAATGACCCTGTCATTCAA
GCTTGGGCGAAAGCATATGGCGTTATTGCGGATGTGTTCATCCAAATTGAAAAAGAAATT
TATGATCAAATGATGTGGATTGGTTTTAAACCATTCAAAATTACCAATATTAAACAAGAA
TCTGAAGACATTAAATCATTTACAGTTGAAACTGAAGAATATGACTTTAGTGAATTTACA
CCAGGCCAATACATCACAGTTGATGTTTCTAGTGATAAACTTCCATATAGAGCTAAACGT
CACTATTCTATCGTATCAGGTGATAAAAACCATTTAACTTTTGGCGTTAAACGTGATGTC
ACAACAGAACATGAAGGCGAAGTTTCAACAATTTTACACGATGAGATTAAAGAAGGCGAT
ACGATTAATCTAGCTGCGCCTGTAGGTGGATTCGTATTAGAGAATACGACTGAACCACAA
CTTTTCTTAGGTTCAGGTATTGGCGTCACACCTTTAGTAGCAATGTATGAAGCTGCCTCT
GCCAAAGGTTTAGATACACAGATGGTTCAAGTTGCTGAAAATGAACAACATTTACCTTTC
AAAGACAACTTCAACAGTATCGCAAGCCATCATGACAACGCTAAGTTATATACTCACTTA
AAAGATAAACAAGGCTATATTGGCGCTGAAGAATTACAAGTATTTTTAGCAAATAAACCT
GAAATTTATATCTGTGGTGGTACAAAATTCTTACAATCTATGATCGAAGCACTTAAATCT
TTAAATTACGATATGGATCGCGTACACTACGAAACATTTATTCCAAGACTAAGCGTTGCA
GTATAA
>12778_N18_01480
ATGAAAAAAGTGTCAATTAAAGATGTTGCTAGAGAAGCTGGTGTATCAGTTACTACGGTG
TCACATATTTTAAATCATAATGATAGTCGTTTTTCCTCAACAACGATAAAAAACGTACAT
GCTGTTTCAGAACGTTTAGGCTATGCCCCTAACAAACATGCAAAACAATTGCGCGGCAGT
AAAATTCAAACTATTGGCGTCATTTTACCTAGCTTAACAAATCCGTTTTTCTCAGCACTG
ATGCAAAGTATTCATGATCACAAACCATCTGATGTTGATTTATGCTTTTTAACATCTACA
GCAACTGATTTGTATGACAATATTAAACATTTAATTGATCGAGGTATTGACGGATTAATT
ATTGCACAATACATTTCATCCCCGGACGCCCTAAATAACTATCTAAAGAAGCATCATGTA
CCTTATGTCGTACTGGATCAAAATGACCATCAAGGCTATACGGATTTTGTTCGGACAAAT
GAATATCAAGGCGGACAACTTGCAGCACAACATTTAATAGAACTCGGTCACAACAATATG
ATGATTGTTGCACCATATGACATGATGGCGAATATGTCGACTCGTGTCGCTGGATTTGTT
GATACTTTGCGCACGAATCAATTGCCCGAACCACAAATCGTCCATACTGAATTATCTAAG
CGCGGTGGGCTAACCATTGTTGATGACATCATAGTTCAATCTGCCACTGCAATCTTCGCT
ATTAACGATGAACTCGCTATCGGTATTTTAAGAGGATTAATTGAACATGGCATCAGTATC
CCGAAAGATACCTCATTAATAGGTTATGACGACATTGATTATGCCGCGTATGTCACGCCA
CCTTTAACTACTGTAGCACAACCTATAACTGATATTGGCAAAACATCTTTAACCTTATTA
CTTCAACGATTACAGCACTTAGATAAATCCATTGATATGATTGAATTACCAACGACTTTA
AAAATTCGTGCAACAACTGGCTATCATCTTTCAAACTAA
>12778_N18_01483
ATGTGCACAGGATTCACAATACAAACTTTAAATAATCAAGTACTTCTTGGACGCACGATG
GATTATGATTATCCATTAGATGGTTCGCCAGCAGTGACGCCTAGAAATTATCGTTGGACA
TCTCGCACTGGCACGACAGGCCAAACGCAATATGGCTTTATTGGTACAGGAACAGATATG
GAAGGTTTTATTTATGGTGATGGTGTTAATGAACATGGCGTTGCCATTTCAACACAATAT
TTCCGAGGTTATAGTTCATATGGATCAACACACAAAGCGGACGCGATGAATATTACGAAA
AATGAAATTGTGACATGGATTTTGGGATATACAACAAGCATTGAAGATATGAAACAACAA
GCATCCCAAATACATGTTGTAGCTGTATATTTAAATGATATCGGTGAAGTTCCGCCATTG
CATTATCATGTTTCCGATGCAACTGGACATTCAGTCGAAGTTTCATTTAAAGAGGGTGAA
GTGGTTATAAAAGATAACCCTATTGGTGTCTTAACAAATCATCCAGACTTAAATTGGCAT
TATAGTAATTTAAGACAATATATCAATATTTCTCCTTATCCAACAACAGCAAATTTATTG
GAAGGTGTAACGATTGAACCTTTAGGCAATGAAGCAGGTACATTTGGATTGCCAGGTGGA
TTTACTTCAACTGAGCGCTTTGTGAGAATGGCATTTATGAAAGCAAACATTGCTCAAAAC
AATGATAAAGAAATGGATTTAATGAATGCATTTTATTTATTAGATGCGGTAAATATACCG
ATTGGAATTGTACGTCCGCATGATGCTGACAATCACTATACGATGTATCAGACCGTAATA
AATTTAACTACAAGAACGTTATATATTAAGTATTATGGCAGCAATGAAATAGTAGCATTA
AAGCTCACAGATGATTTAATTAATAGAAAAGATATGACGATTTTTAAGCCTGAGAAGCAT
ATCACTATTAGAAAGTTGAATGACAATCAATAG
>12778_N18_01488
ATGTCTAAAAAGTTAAAAATTATAATTCCTATTATTATTGTCTTATTATTAATAGGTGGA
ATCGCATGGGGAGTTTATGCATTTTTTGCAAACACACCGAAAAATACATACTTAAAAAGC
GAACAACATACTGCAAAAATGTATAAAGATTATTTTAATGACCGTTTTGAAAATGAAGTG
AAGTTCCAAGAAAAGATGAAAGATAATTCGTTTTTATCTTCATTAGAATTAAGCGCAGAT
GCATCAGATGAAATTGTTAAGGGGCTTGGTATTCCTAAATCTGTTGTTAATGCTTCGAAA
ATTAAAATGTCATATGGACATGATCCTAAAAAAGAGAAATCAATGATTAATCTTGAACCA
ACAATCGCAGACTCTGCATTAGGGAAATTCCAGTTAGCTGCAGATAAAGATAAGCATTAT
TTCGAATCACCATTATTTAAAGGGAAATATAGTGTTAATAATTCTGATTTATTATCAACT
TATTCAAAACTTACAGGTGAAGATGAAGAAACAGCAAAAGAAAATGGTATTACAAACCAA
CAACTAAATTTAAATACTCTTTTTAGTAATGCTCAAGCACAACAAAGTGACTACAGCAAA
ATTGCCGAAAAATATTCCGAACTTATTGTCGACAAATTAGATGACGATAATTTTGATAAA
GGTAAAAAAGAAGAAATTAAGGTTAATGGTGAAAAGTACAAAGTTAGACCTGTCACGTTA
ACACTTAGCAGAGCTGACACTAAAAAAATTACATTAGCTGTATTAGAAGAAGCTAAAAAG
GATAAAGACCTTAAAAAATTAATGGAAGAACAAGGTGCTACAAAAGACTTTGAAAAAGAC
ATCAAAAAAGCAATTGACGATGTCAAAGAAACTAAAAAGGATGAATTTGCTAAAATTCAA
TCTAAAATTTATACCGAAAAACATACGATTGTAAAACGAGAAATTACTATTACAGACAAA
GAAAATAATAAAACTAAAATCAAAGGTACTAATACTTTAGAAGACGATAAGTTAAAACTA
GATTACGCACTTGATTTCGATCAAGATAAATACACGTATGCTGAAGCGAAATATACAATT
AAAGGCGTATCTTCTAAGGAAAAAGACAATAAATACAGTGATAAATACGAATTTGGTAAA
AAGACAGAATATGATGAATCAAAAATCAAATTAGATAACCAAGAAAAAGTAGATGGCACA
AAACGTCAAGATAAAGGTAAAATCACTGTCGCATTAGATAAATATAGCGACGAAAATGAA
TTCACTTTTGAAAATAATATAGATTCTGACGTAAAAAATAACACTCAGAAATCTACGTTA
AATATCGGCATCAAATATGCTGAAGAACCAATTAATTTCATTTTAAAATCTAGCACAAAA
TTGAAAGCAGATATTGATTTTGATGATAGTGGTGCGAAAGATTTCAATAGTCTATCTTCA
AAAAAACGTGAAAAACTTGAAAAAGAAATCGAAAAAAATGGCGGCAAAATGTTTGAGTCA
ATTTTAAAAAAGGCATCTAAATAA
>12778_N18_01494
ATGTTGATGAATAGCGTGATTGCTTTAACTTTTTTAACAGCATCTAGCAATAATGGCGGA
CTTAATATTGACGTGCAACAAGAAGAGGGAAAGCGAATCAATAATGATTTAAATCAATAT
GATACAACGCTATTTAATAAAGACAGCAAAGCGGTTAATGATGCGATTGCTAAGCAGAAA
AAAGAACGACAACAACAAATAAAAAATGATATGTTTCAAAATCAAGCGAGTCACTCGACT
CGCTTGAATGAAACTAAAAAAGTGTTATTTTCCAAATCTAACTTAGAAAAGACTTCGGAG
AGTGATAAAAGCCCCTATATTCAAAACAAGCAGGAGAAAAAAATATTCCCGTACATTTTG
ATGTCTGTAGGGGCTTTTTTGACTTTAGGATTTGTCATTTTTTCAATTCATAAAGGGAGA
CGAACGAAAAATGAATCAGCACGTAAAAGTAACATTTGA
>12778_N18_01505
ATGGAGTTCTTATTATTAATTGTCGTAGCTGGACTGTATTATATTATATATTTAACTGCT
GTGATGTATTCTGAAAAAATAGTAGTATTGCCTATAATCATCTATGCCATTGTGTTTGTA
GTAATTGGTATCACTTATATTTTTATAGGTGACAGCTATGATCAGTTAACAAATTTCAAT
GTTATTTTGTATATGGGGAGTTTGTTTTATGCATGGATGGCTTTTAGAAATCTTTGGAAC
AGACCACTATTACTAAAATATAAGAACATTACAGATAGTTCAAGTGGAATAGTTAATAAA
TCTGAATACAATTCAGTTGAAAGCTTACGTATAAACATTGAAATAGCTAAGTATAAAGGG
ATTATTTCTTTGATAGTAGCTATAGTACTAACGGTATTAATGACATTAAAGTCAACACCT
CAAATCACTGCAGAAACACGTGACTTAAGTATCTCATTTTTCATACTCGGCTTATTTATC
ATTATAATATTTGCAGTTTGGGATTTGATTATTAGAGTTAGAAAGGGAACGTTTGCTTTT
GTTGTAATAAGGCCAATATTATTTAGTTGCTGGTTATTTATTTTGAATATGATTTTATCA
AGATTATTATAA
>12778_N18_01562
ATGCAAAAAGGCGGCGTTATCATGGATGTCGTTAATGCTGAGCAAGCAAGAATTGCGGAA
GAAGCAGGTGCGGTAGCAGTCATGGCTTTAGAGCGTGTACCTTCTGATATTAGAGCAGCT
GGTGGCGTTGCACGTATGGCAAATCCTAAAATTGTAGAAGAAGTAATGAATGCTGTTTCA
ATTCCTGTAATGGCTAAAGCACGTATTGGTCATATTACAGAAGCAAGAGTATTAGAAGCT
ATGGGTGTTGACTATATTGATGAATCAGAAGTATTAACACCAGCAGATGAGGAATATCAC
TTAAGAAAAGATCAATTTACAGTGCCATTTGTATGTGGTTGTCGTAATTTAGGTGAAGCT
ACACGAAGAATCGGTGAAGGTGCTGCTATGTTACGTACTAAAGGTGAACCAGGTACAGGT
AATATTGTTGAAGCTGTAAGACATATGAGACAAGTTAATTCTGAAGTTAGTCGATTGACT
GTAATGAATGATGATGAGATTATGACTTTTGCGAAAGATATCGGTGCGCCTTATGAAATT
TTAAAACAAATTAAAGACAATGGTCGTTTACCGGTAGTTAACTTTGCAGCAGGTGGCGTT
GCGACTCCTCAAGATGCTGCTTTAATGATGGAATTAGGTGCCGACGGTGTATTCGTTGGA
TCAGGTATTTTTAAATCAGAAGATCCAGAAAAATTTGCTAAAGCAATTGTTCAAGCAACA
ACACATTACCAAGACTATGAACTAATTGGAAGATTAGCAAGTGAACTTGGCACTGCTATG
AAAGGTTTAGATATCAATCAATTATCATTAGAAGAACGTATGCAAGAGCGTGGTTGGTAA
>12778_N18_01567
ATGATGACGCATAATATTCATGATAATATCAGCCAATGGATGAAAAGTAATGAAGAAACA
TCCATTGTTATGTCTTCTAGAATTCGGTTAGCGCGTAATTTAGAAAATCATGTGCATCCA
CTAATGTATGCTACTGAAAATGATGGATTTAGAGTTATAAATGAGGTACAAGATGCCTTG
CCAAATTTTGAATTAATGCGTCTTGATCAAATGGATCAACAAAGTAAAATGAAAATGGTT
GCAAAGCATTTGATTAGTCCTGAACTAATAAAACAACCAGCAGCCGCAGTATTAGTGAAT
GATGATGAATCTTTAAGTGTCATGATAAATGAAGAGGATCATATTCGTATTCAAGCTATG
GGAACTGACACGACATTACAGGCTTTATATAATCAAGCTTCATCAATTGATGATGAATTA
GATCGAAGCCTTGATATAAGTTATGATGAACAACTTGGTTATTTAACTACATGTCCTACC
AATATAGGTACTGGTATGAGAGCAAGCGTGATGCTACATTTACCAGGTCTATCTATTATG
AAAAGAATGACACGGATTGCTCAAACCATTAATCGTTTTGGATATACAATCAGAGGTATT
TACGGTGAAGGTTCGCAAGTTTATGGACATACTTATCAAGTATCCAACCAACTTACACTT
GGTAAATCTGAGTTAGAAATCATAGAAACATTAACAGAAGTTGTTAATCAAATCATTCAT
GAAGAAAAACAAATACGACAAAAGTTAGACACTTATAATCAATTAGAAACACAAGACCGT
GTTTTTCGCTCGCTAGGTATTTTACAAAACTGTAGAATGATAACTATGGAAGAGGCTTCT
TATAGATTAAGCGAAGTTAAACTTGGTATAGATTTAAATTACATTGAATTACAAAACTTT
AAATTTAATGAATTGATGGTAGCTATACAGTCACCATTTTTATTAGATGAAGAAGATGAC
AAATCTGTAAAAGAAAAACGAGCAGATATACTAAGAGAACATATAAAGTAG
>12778_N18_01593
GTGGTTCAATCATTACATGAGTTTTTAGAGGAAAATATATATTATCTAAAAGAAAATGGT
TTGTATAATGAAATAGATACAATTGAAGGTGCAAACGGACCAGAAATCAAAATCAATGGG
AAATCATACATTAACTTATCTTCAAATAATTATTTAGGACTAGCAACAAATGAAGATTTG
AAATCAGCTGCAAAAGCAGCTATTGATACACATGGTGTAGGTGCAGGCGCTGTTCGTACA
ATCAATGGTACATTAGATTTACACGACGAATTAGAACAAACACTAGCAAAATTTAAAGGA
ACAGAAGCTGCAATAGCTTATCAATCAGGATTTAATTGTAATATGGCTGCTATTTCGGCT
GTTATGAATAAAAATGATGCTATTTTATCAGATGAGCTTAATCATGCATCAATTATTGAT
GGATGTCGCTTATCAAAAGCTAAAATTATTCGAGTTAACCATTCAGACATGGATGATTTA
CGTGCGAAAGCAAAAGAAGCAGTTGAATCAGGTCAATACAATAAAGTGATGTATATCACT
GATGGTGTTTTTAGTATGGATGGTGATGTGGCTAAATTACCTGAAATTGTAGAAATTGCA
GAAGAATTTGGTTTATTAACTTATGTTGACGACGCTCATGGTTCAGGTGTTATGGGTAAA
GGCGCTGGTACGGTTAAACATTTTGGTTTACAAGATAAAATCGATTTCCAAATAGGTACG
CTTTCTAAAGCAATTGGTGTCGTTGGCGGTTATGTAGCAGGTACAAAAGAGTTAATAGAT
TGGTTAAAAGCACAATCACGACCATTCTTATTCTCTACATCATTAGCACCTGGGGATACT
AAAGCAATAACTGAAGCAGTTAAAAAGTTAATGGCTTCAACTGAATTACATGATAAATTA
TGGGACAATGCACAATATTTAAAAAACGGATTGTCAAAATTAGGATATGATACAGGTGAG
TCAGAAACTCCAATTACACCAGTAATTATTGGTGATGAAAAAACAACTCAAGAATTTAGT
AAGCGTTTAAAAGATGAAGGTGTCTATGTGAAATCTATCGTTTTCCCAACAGTACCAAGA
GGTACAGGACGTGTAAGAAATATGCCTACAGCTGCACATACAAAAGACATGTTAGATGAA
GCAATTGCGGCTTATGAAAAAGTAGGAAAAGAAATGAAGTTGATTTAA
>12778_N18_01603
ATGAAAGGATTAATTATTATTGGCAGTGCACAAGTGAATTCACATACAAGTGCACTAGCA
AGATACTTAACTGAGCATTTTAAAACACATGATATTGAAGCGGAAATATTCGATTTAGCA
GAAAAACCGTTAAATCAATTAGATTTTTCAGGAACAACACCGTCTATTGATGAAATCAAA
CAAAATATGAAAGATTTAAAAGAGAAAGCAATGGCGGCGGACTTTTTAATATTAGGAACG
CCAAACTATCATGGTTCATATTCTGGAATATTGAAAAATGCATTAGATCATCTAAATATG
GATTATTTTAAAATGAAACCTGTAGGCTTAATAGGAAATAGTGGTGGTATTGTTAGTTCA
GAGCCATTGTCACATTTAAGAGTAATCGTCAGAAGTTTACTAGGCATTGCTGTACCAACT
CAAATAGCAACACATGATTCTGATTTTGCTAAAAATGAAGATGGTTCATATTACTTAAAT
GATAGTGAATTCCAGTTACGAGCAAGATTATTCGTCGATCAAATTGTATCATTTGCGCAT
AATAGTCCATATGAACATTTAAAATAA
>12778_N18_01628
ATGTTTTGGATCTTAAACTTTATCTTTAGCTTTTTAGCTTCAATGTTCTTCTGCATCATT
TTTGATGCACCTAGAAAATTATATCTATCATGTGGTTTCGTTGGTACGTGTGGATGGATG
GTTTACACCTTATTCTTCAACGGCTTTAATGTGCACACTATATACTCTAGTTTCTTCGGC
AGTCTTGCCCTAGGTTTATTAAGTCACTATATGGCACGTAAACAAAAAGAACCTGCAATC
ATTTTTATGGTGACGGGTATTATCCCATTAGTGCCAGGTGGATTAGCTTACGATGCAACG
AAAAATTTAGTATTATTAAATTTCAGTACAGCAATCAATACCATGCTAGAGGTTACACTT
ATTGCAGGAGCCATCGCATTAGGTTTATTATTCGCCGACCAAATTTCCAAATTAATTGTT
TCTGGGTTCGTGAAATCTTTTAAACGATTATAA
>12778_N18_01728
ATGTCTGATCAACATAATTTAAAAGAACAGCTATGCTTTAGTTTGTACAATGCTCAAAGA
CAAGTTAATCGCTACTACTCTAACAAAGTTTTTAAGAAGTACAATCTAACATACCCACAA
TTTCTTGTCTTAACTATTTTATGGGATGAATCTCCTGTAAACGTCAAGAAAGTCGTAACT
GAATTAGCACTCGATACTGGTACAGTATCACCATTATTAAAACGAATGGAACAAGTAGAC
TTAATTAAGCGTGAACGTTCCGAAGTCGATCAACGTGAAGTATTTATTCACTTGACTGAC
AAAAGTGAAACTATTAGACCAGAATTAAGTAATGCATCTGACAAAGTCGCTTCAGCTTCT
TCTTTATCTCAAGATGAAGTTAAAGAACTTAATCGCTTATTAGGTAAAGTCATTCATGCA
TTTGATGAAACAAAGGAAAAATAA
>12778_N18_01756
TTGAAATTAAATACATCTAATAGTCCATTCACAGAAAAACAAGTCACAGAGATTAACAAT
CTGCTGCAAACATTAACAGAGAGCCAACAACAGTGGCTTAGTGGTTTTTTACTAGCTAAT
AGTAACGATACGATAAGTGATAGTAATCAACAACAATTAGAGACAGAAGTGTGGCAACAA
TCACAAATATCAGAAGAACAAGCAACTTCAACAACGTATATGTTACAAAATAAAGAGCCA
CATATCGAAGCTAATCAGCGGCATGTCACAGTGCTATATGGTTCTGAATCAGGTAATGCC
[truncated: 719,854 more chars]
